# Supplementary material for: Gene expression signatures of mutualism and pathogenesis in flax roots
Source: Front Plant Sci. 2024 Oct 10;15:1415082. doi: 10.3389/fpls.2024.1415082 (PMC11499196; doi:10.3389/fpls.2024.1415082)
Supplement: Supplementary Table 1 — List of GO AgriGO gene enrichment categories Data. [file DataSheet1.csv]

				F9 DN	F9 DN	F9 UP	F9 UP	F14 DN	F14 DN	F14 UP	F14 UP	R9 DN	R9 DN	R9 UP	R9 UP	R14 DN	R14 DN	com9 DN	com9 DN	com9 UP	com9 UP	com14 DN	com14 DN	com14 UP	com14 UP
No	GO Term	Onto	Description	FDR	Num	FDR	Num	FDR	Num	FDR	Num	FDR	Num	FDR	Num	FDR	Num	FDR	Num	FDR	Num	FDR	Num	FDR	Num
1	GO:0005576	C	extracellular region	0.00037	6	---	---	0.0000025	24	---	---	---	---	---	---	---	---	---	---	---	---	---	---	---	---
2	GO:0030312	C	external encapsulating structure	0.00088	6	0.00016	18	3E-16	46	0.000084	24	---	---	---	---	---	---	---	---	0.014	5	---	---	0.0016	8
3	GO:0005618	C	cell wall	0.00088	6	0.00016	18	7.9E-16	45	0.000084	24	---	---	---	---	---	---	---	---	0.014	5	---	---	0.0016	8
4	GO:0050896	P	response to stimulus	---	---	3.5E-25	130	1.3E-13	171	9.5E-21	168	0.00014	18	0.00009	15	0.00089	14	0.00028	10	0.000024	23	0.00043	7	5.5E-09	39
5	GO:0006950	P	response to stress	---	---	2.8E-19	86	0.00000095	95	1.7E-17	112	0.000024	15	0.0000018	14	0.00014	12	0.0011	7	0.000029	17	0.000023	7	0.000014	24
6	GO:0042221	P	response to chemical stimulus	---	---	1.1E-12	69	1.1E-09	99	3E-12	93	0.045	9	0.00009	11	0.019	8	---	---	0.002	13	---	---	0.0018	18
7	GO:0006952	P	defense response	---	---	1.3E-12	40	---	---	0.000000003	46	0.0000067	10	---	---	0.0033	6	---	---	0.03	6	---	---	0.00023	12
8	GO:0009607	P	response to biotic stimulus	---	---	1.5E-11	35	0.004	30	0.00000047	37	0.000073	8	---	---	0.0098	5	---	---	0.014	6	---	---	0.000048	12
9	GO:0051707	P	response to other organism	---	---	5.8E-11	33	0.011	27	0.00000011	37	0.000052	8	---	---	0.0083	5	---	---	0.013	6	---	---	0.000034	12
10	GO:0051704	P	multi-organism process	---	---	4.9E-10	36	---	---	0.00000073	41	0.000048	9	---	---	0.019	5	---	---	0.0093	7	---	---	0.00023	12
11	GO:0010033	P	response to organic substance	---	---	0.000000027	45	0.000025	60	0.000013	54	---	---	---	---	---	---	---	---	---	---	---	---	---	---
12	GO:0009620	P	response to fungus	---	---	0.0000012	14	---	---	0.00097	13	---	---	---	---	---	---	---	---	---	---	---	---	---	---
13	GO:0009611	P	response to wounding	---	---	0.0000021	15	---	---	0.00000011	21	---	---	---	---	---	---	---	---	---	---	---	---	---	---
14	GO:0010200	P	response to chitin	---	---	0.0000044	13	---	---	0.0000016	17	---	---	---	---	---	---	---	---	---	---	---	---	---	---
15	GO:0009753	P	response to jasmonic acid stimulus	---	---	0.0000051	15	0.023	13	0.0012	15	---	---	---	---	---	---	---	---	---	---	---	---	---	---
16	GO:0019748	P	secondary metabolic process	---	---	0.0000078	22	0.00000044	36	0.000027	28	---	---	---	---	---	---	---	---	0.00081	7	---	---	---	---
17	GO:0009605	P	response to external stimulus	---	---	0.000016	20	0.0041	23	0.0000026	28	---	---	---	---	---	---	---	---	0.014	5	---	---	---	---
18	GO:0002376	P	immune system process	---	---	0.000029	18	---	---	0.00023	22	0.000000015	10	---	---	0.00014	6	---	---	---	---	---	---	0.00073	8
19	GO:0006955	P	immune response	---	---	0.000029	18	---	---	0.00023	22	0.000000015	10	---	---	0.00014	6	---	---	---	---	---	---	0.00073	8
20	GO:0009628	P	response to abiotic stimulus	---	---	0.000032	40	0.00000049	70	0.0011	51	---	---	0.0054	7	---	---	0.00083	6	---	---	---	---	---	---
21	GO:0009408	P	response to heat	---	---	0.000037	12	---	---	0.012	11	---	---	---	---	---	---	---	---	---	---	---	---	0.0039	5
22	GO:0042398	P	cellular amino acid derivative biosynthetic process	---	---	0.000048	14	0.00000044	24	0.019	13	---	---	---	---	---	---	---	---	0.000018	7	---	---	---	---
23	GO:0009719	P	response to endogenous stimulus	---	---	0.000055	32	0.0000039	54	0.0055	38	---	---	---	---	---	---	---	---	---	---	---	---	---	---
24	GO:0009743	P	response to carbohydrate stimulus	---	---	0.000061	14	---	---	0.0000017	21	---	---	---	---	---	---	---	---	---	---	---	---	---	---
25	GO:0070887	P	cellular response to chemical stimulus	---	---	0.00009	19	0.0066	23	0.003	22	---	---	---	---	---	---	---	---	---	---	---	---	---	---
26	GO:0009867	P	jasmonic acid mediated signaling pathway	---	---	0.00013	7	0.021	6	0.0033	7	---	---	---	---	---	---	---	---	---	---	---	---	---	---
27	GO:0045087	P	innate immune response	---	---	0.00017	16	---	---	0.00093	20	0.00000013	9	---	---	0.00089	5	---	---	---	---	---	---	0.0028	7
28	GO:0009694	P	jasmonic acid metabolic process	---	---	0.00021	6	---	---	---	---	---	---	---	---	---	---	---	---	---	---	---	---	---	---
29	GO:0032787	P	monocarboxylic acid metabolic process	---	---	0.00029	17	0.00046	25	0.024	18	---	---	---	---	---	---	---	---	0.013	5	---	---	---	---
30	GO:0009699	P	phenylpropanoid biosynthetic process	---	---	0.00031	10	0.00000018	20	0.0048	11	---	---	---	---	---	---	---	---	0.000018	6	---	---	---	---
31	GO:0009617	P	response to bacterium	---	---	0.00031	13	---	---	0.012	14	0.000048	6	---	---	0.00027	5	---	---	---	---	---	---	---	---
32	GO:0044262	P	cellular carbohydrate metabolic process	---	---	0.00034	17	0.0013	24	---	---	---	---	---	---	---	---	---	---	---	---	---	---	---	---
33	GO:0031407	P	oxylipin metabolic process	---	---	0.00036	6	---	---	---	---	---	---	---	---	---	---	---	---	---	---	---	---	---	---
34	GO:0051716	P	cellular response to stimulus	---	---	0.00058	25	0.0027	37	0.019	30	---	---	---	---	---	---	---	---	---	---	---	---	---	---
35	GO:0009266	P	response to temperature stimulus	---	---	0.00058	18	---	---	---	---	---	---	0.0013	5	---	---	---	---	---	---	---	---	---	---
36	GO:0006575	P	cellular amino acid derivative metabolic process	---	---	0.00074	14	0.0000038	26	0.029	15	---	---	---	---	---	---	---	---	0.000018	8	---	---	---	---
37	GO:0019438	P	aromatic compound biosynthetic process	---	---	0.00078	12	0.00000049	24	0.02	13	---	---	---	---	---	---	---	---	0.000018	7	---	---	---	---
38	GO:0009723	P	response to ethylene stimulus	---	---	0.00078	11	---	---	0.041	11	---	---	---	---	---	---	---	---	---	---	---	---	---	---
39	GO:0006081	P	cellular aldehyde metabolic process	---	---	0.00078	5	---	---	---	---	---	---	---	---	---	---	---	---	---	---	---	---	---	---
40	GO:0009751	P	response to salicylic acid stimulus	---	---	0.0008	11	---	---	0.018	12	---	---	---	---	---	---	---	---	---	---	---	---	---	---
41	GO:0006720	P	isoprenoid metabolic process	---	---	0.00095	10	0.029	11	0.04	10	---	---	---	---	---	---	---	---	---	---	---	---	---	---
42	GO:0009695	P	jasmonic acid biosynthetic process	---	---	0.00095	5	---	---	---	---	---	---	---	---	---	---	---	---	---	---	---	---	---	---
43	GO:0009698	P	phenylpropanoid metabolic process	---	---	0.0012	10	0.00000044	21	0.0022	13	---	---	---	---	---	---	---	---	0.000032	6	---	---	---	---
44	GO:0050832	P	defense response to fungus	---	---	0.0013	8	---	---	0.011	9	---	---	---	---	---	---	---	---	---	---	---	---	---	---
45	GO:0031408	P	oxylipin biosynthetic process	---	---	0.0013	5	---	---	---	---	---	---	---	---	---	---	---	---	---	---	---	---	---	---
46	GO:0009814	P	defense response, incompatible interaction	---	---	0.0014	9	---	---	0.0015	12	0.000052	5	---	---	---	---	---	---	---	---	---	---	0.0027	5
47	GO:0009725	P	response to hormone stimulus	---	---	0.0019	26	0.0000078	50	0.042	32	---	---	---	---	---	---	---	---	---	---	---	---	---	---
48	GO:0007242	P	intracellular signaling cascade	---	---	0.0022	20	---	---	---	---	---	---	---	---	---	---	---	---	---	---	---	---	---	---
49	GO:0000160	P	two-component signal transduction system (phosphorelay)	---	---	0.0028	7	---	---	0.017	8	---	---	---	---	---	---	---	---	---	---	---	---	---	---
50	GO:0050776	P	regulation of immune response	---	---	0.0033	5	---	---	0.0082	6	---	---	---	---	---	---	---	---	---	---	---	---	---	---
51	GO:0002682	P	regulation of immune system process	---	---	0.0033	5	---	---	0.0082	6	---	---	---	---	---	---	---	---	---	---	---	---	---	---
52	GO:0006979	P	response to oxidative stress	---	---	0.0033	13	0.006	19	0.000015	23	---	---	0.00028	5	---	---	---	---	0.0068	5	---	---	---	---
53	GO:0043436	P	oxoacid metabolic process	---	---	0.0036	23	0.0063	36	---	---	---	---	---	---	---	---	---	---	---	---	---	---	---	---
54	GO:0006082	P	organic acid metabolic process	---	---	0.0036	23	0.0064	36	---	---	---	---	---	---	---	---	---	---	---	---	---	---	---	---
55	GO:0019752	P	carboxylic acid metabolic process	---	---	0.0036	23	0.0063	36	---	---	---	---	---	---	---	---	---	---	---	---	---	---	---	---
56	GO:0008299	P	isoprenoid biosynthetic process	---	---	0.0042	8	---	---	---	---	---	---	---	---	---	---	---	---	---	---	---	---	---	---
57	GO:0006725	P	cellular aromatic compound metabolic process	---	---	0.0048	14	0.0000066	29	0.00071	22	---	---	---	---	---	---	---	---	0.00026	7	---	---	---	---
58	GO:0042180	P	cellular ketone metabolic process	---	---	0.0048	23	0.0058	37	---	---	---	---	---	---	---	---	---	---	---	---	---	---	---	---
59	GO:0042742	P	defense response to bacterium	---	---	0.0048	9	---	---	0.02	11	---	---	---	---	---	---	---	---	---	---	---	---	---	---
60	GO:0009873	P	ethylene mediated signaling pathway	---	---	0.005	6	---	---	0.02	7	---	---	---	---	---	---	---	---	---	---	---	---	---	---
61	GO:0006629	P	lipid metabolic process	---	---	0.0059	22	0.00022	41	---	---	---	---	---	---	---	---	---	---	0.013	7	---	---	---	---
62	GO:0044255	P	cellular lipid metabolic process	---	---	0.006	18	0.0026	30	---	---	---	---	---	---	---	---	---	---	---	---	---	---	---	---
63	GO:0007165	P	signal transduction	---	---	0.0082	28	---	---	---	---	---	---	---	---	---	---	---	---	---	---	---	---	---	---
64	GO:0009627	P	systemic acquired resistance	---	---	0.0087	5	---	---	---	---	---	---	---	---	---	---	---	---	---	---	---	---	---	---
65	GO:0034050	P	host programmed cell death induced by symbiont	---	---	0.0091	5	---	---	---	---	---	---	---	---	---	---	---	---	---	---	---	---	---	---
66	GO:0009626	P	plant-type hypersensitive response	---	---	0.0091	5	---	---	---	---	---	---	---	---	---	---	---	---	---	---	---	---	---	---
67	GO:0012501	P	programmed cell death	---	---	0.01	10	---	---	---	---	---	---	---	---	---	---	---	---	---	---	---	---	---	---
68	GO:0008610	P	lipid biosynthetic process	---	---	0.01	14	0.0025	24	---	---	---	---	---	---	---	---	---	---	---	---	---	---	---	---
69	GO:0005975	P	carbohydrate metabolic process	---	---	0.018	21	0.0043	37	---	---	---	---	---	---	---	---	---	---	---	---	---	---	---	---
70	GO:0031347	P	regulation of defense response	---	---	0.018	5	---	---	0.047	6	---	---	---	---	---	---	---	---	---	---	---	---	---	---
71	GO:0009755	P	hormone-mediated signaling pathway	---	---	0.021	11	0.0095	18	---	---	---	---	---	---	---	---	---	---	---	---	---	---	---	---
72	GO:0032870	P	cellular response to hormone stimulus	---	---	0.021	11	0.0095	18	---	---	---	---	---	---	---	---	---	---	---	---	---	---	---	---
73	GO:0016265	P	death	---	---	0.029	10	---	---	---	---	---	---	---	---	---	---	---	---	---	---	---	---	---	---
74	GO:0008219	P	cell death	---	---	0.029	10	---	---	---	---	---	---	---	---	---	---	---	---	---	---	---	---	---	---
75	GO:0034641	P	cellular nitrogen compound metabolic process	---	---	0.034	14	0.04	22	---	---	---	---	---	---	---	---	---	---	---	---	---	---	---	---
76	GO:0006519	P	cellular amino acid and derivative metabolic process	---	---	0.035	17	0.0014	33	---	---	---	---	---	---	---	---	---	---	0.00081	8	---	---	---	---
77	GO:0080134	P	regulation of response to stress	---	---	0.043	5	---	---	0.034	7	---	---	---	---	---	---	---	---	---	---	---	---	---	---
78	GO:0003824	F	catalytic activity	---	---	6.6E-10	176	8.3E-17	329	0.0000003	247	---	---	---	---	0.039	18	---	---	0.0063	30	---	---	0.00021	51
79	GO:0016491	F	oxidoreductase activity	---	---	6.9E-10	51	0.000000025	74	0.000000011	67	---	---	0.015	6	---	---	0.0073	5	0.0063	9	---	---	0.000025	18
80	GO:0019825	F	oxygen binding	---	---	1.1E-09	21	0.038	14	0.0000003	23	---	---	0.0000023	6	---	---	---	---	0.000022	7	---	---	0.00000094	10
81	GO:0009055	F	electron carrier activity	---	---	0.000059	16	0.00031	21	0.000046	21	---	---	---	---	---	---	---	---	---	---	---	---	0.0011	7
82	GO:0016740	F	transferase activity	---	---	0.000078	69	0.0000011	124	0.000084	100	---	---	---	---	---	---	---	---	---	---	---	---	---	---
83	GO:0005402	F	cation:sugar symporter activity	---	---	0.0013	9	---	---	0.022	9	---	---	---	---	---	---	---	---	---	---	---	---	---	---
84	GO:0015295	F	solute:hydrogen symporter activity	---	---	0.0013	9	---	---	0.022	9	---	---	---	---	---	---	---	---	---	---	---	---	---	---
85	GO:0005351	F	sugar:hydrogen symporter activity	---	---	0.0013	9	---	---	0.022	9	---	---	---	---	---	---	---	---	---	---	---	---	---	---
86	GO:0015294	F	solute:cation symporter activity	---	---	0.0013	10	---	---	0.03	10	---	---	---	---	---	---	---	---	---	---	---	---	---	---
87	GO:0015293	F	symporter activity	---	---	0.0013	10	---	---	0.03	10	---	---	---	---	---	---	---	---	---	---	---	---	---	---
88	GO:0016747	F	transferase activity, transferring acyl groups other than amino-acyl groups	---	---	0.0017	13	0.0016	19	---	---	---	---	---	---	---	---	---	---	---	---	---	---	0.033	5
89	GO:0051119	F	sugar transmembrane transporter activity	---	---	0.0017	9	---	---	0.032	9	---	---	---	---	---	---	---	---	---	---	---	---	---	---
90	GO:0015291	F	secondary active transmembrane transporter activity	---	---	0.0021	14	---	---	---	---	---	---	---	---	---	---	---	---	---	---	---	---	0.013	6
91	GO:0015144	F	carbohydrate transmembrane transporter activity	---	---	0.0032	9	---	---	---	---	---	---	---	---	---	---	---	---	---	---	---	---	---	---
92	GO:0022804	F	active transmembrane transporter activity	---	---	0.0032	20	---	---	---	---	---	---	---	---	---	---	---	---	0.0063	6	---	---	0.049	7
93	GO:0022857	F	transmembrane transporter activity	---	---	0.0034	28	0.01	43	0.022	37	---	---	---	---	---	---	---	---	0.00014	11	---	---	0.033	10
94	GO:0016746	F	transferase activity, transferring acyl groups	---	---	0.0034	13	0.0049	19	---	---	---	---	---	---	---	---	---	---	---	---	---	---	0.042	5
95	GO:0016757	F	transferase activity, transferring glycosyl groups	---	---	0.0057	17	0.0000025	36	0.0054	24	---	---	---	---	---	---	---	---	---	---	---	---	---	---
96	GO:0016209	F	antioxidant activity	---	---	0.01	8	0.00001	17	0.0027	12	---	---	---	---	---	---	---	---	---	---	---	---	---	---
97	GO:0005215	F	transporter activity	---	---	0.01	32	0.014	52	---	---	---	---	---	---	---	---	---	---	0.0011	11	---	---	0.05	11
98	GO:0030246	F	carbohydrate binding	---	---	0.015	8	---	---	0.03	10	---	---	---	---	---	---	---	---	---	---	---	---	---	---
99	GO:0016684	F	oxidoreductase activity, acting on peroxide as acceptor	---	---	0.016	7	0.0000087	16	0.0027	11	---	---	---	---	---	---	---	---	---	---	---	---	---	---
100	GO:0004601	F	peroxidase activity	---	---	0.016	7	0.0000087	16	0.0027	11	---	---	---	---	---	---	---	---	---	---	---	---	---	---
101	GO:0022891	F	substrate-specific transmembrane transporter activity	---	---	0.017	22	---	---	---	---	---	---	---	---	---	---	---	---	0.0027	8	---	---	---	---
102	GO:0008194	F	UDP-glycosyltransferase activity	---	---	0.02	9	0.0018	16	0.0052	14	---	---	---	---	---	---	---	---	---	---	---	---	---	---
103	GO:0016563	F	transcription activator activity	---	---	0.021	8	---	---	---	---	---	---	---	---	---	---	---	---	---	---	---	---	---	---
104	GO:0022892	F	substrate-specific transporter activity	---	---	0.022	24	---	---	---	---	---	---	---	---	---	---	---	---	0.0058	8	---	---	0.05	9
105	GO:0005529	F	sugar binding	---	---	0.025	5	---	---	---	---	---	---	---	---	---	---	---	---	---	---	---	---	---	---
106	GO:0016614	F	oxidoreductase activity, acting on CH-OH group of donors	---	---	0.026	8	---	---	0.0018	14	---	---	---	---	---	---	---	---	---	---	---	---	---	---
107	GO:0016616	F	oxidoreductase activity, acting on the CH-OH group of donors, NAD or NADP as acceptor	---	---	0.026	7	---	---	0.0056	11	---	---	---	---	---	---	---	---	---	---	---	---	---	---
108	GO:0005886	C	plasma membrane	---	---	0.00037	37	2.8E-11	79	0.0042	48	---	---	---	---	---	---	---	---	---	---	---	---	---	---
109	GO:0016020	C	membrane	---	---	0.0015	74	7.5E-12	161	0.0042	107	---	---	---	---	---	---	---	---	---	---	---	---	0.021	24
110	GO:0044464	C	cell part	---	---	0.0026	211	9.6E-19	465	0.000037	343	---	---	0.015	26	---	---	---	---	0.014	42	---	---	0.021	62
111	GO:0005623	C	cell	---	---	0.0026	211	9.6E-19	465	0.000037	343	---	---	0.015	26	---	---	---	---	0.014	42	---	---	0.021	62
112	GO:0007167	P	enzyme linked receptor protein signaling pathway	---	---	---	---	0.00000044	19	---	---	---	---	---	---	---	---	---	---	---	---	---	---	---	---
113	GO:0007169	P	transmembrane receptor protein tyrosine kinase signaling pathway	---	---	---	---	0.00000044	19	---	---	---	---	---	---	---	---	---	---	---	---	---	---	---	---
114	GO:0042546	P	cell wall biogenesis	---	---	---	---	0.00000049	14	---	---	---	---	---	---	---	---	---	---	---	---	---	---	---	---
115	GO:0009832	P	plant-type cell wall biogenesis	---	---	---	---	0.0000038	12	---	---	---	---	---	---	---	---	---	---	---	---	---	---	---	---
116	GO:0007166	P	cell surface receptor linked signaling pathway	---	---	---	---	0.0000039	19	---	---	---	---	---	---	---	---	---	---	---	---	---	---	---	---
117	GO:0009834	P	secondary cell wall biogenesis	---	---	---	---	0.0000068	8	---	---	---	---	---	---	---	---	---	---	---	---	---	---	---	---
118	GO:0065008	P	regulation of biological quality	---	---	---	---	0.0000078	39	---	---	---	---	---	---	---	---	---	---	---	---	---	---	---	---
119	GO:0010383	P	cell wall polysaccharide metabolic process	---	---	---	---	0.000016	7	---	---	---	---	---	---	---	---	---	---	---	---	---	---	---	---
120	GO:0042545	P	cell wall modification	---	---	---	---	0.000025	15	---	---	---	---	---	---	---	---	---	---	---	---	---	---	---	---
121	GO:0010817	P	regulation of hormone levels	---	---	---	---	0.000042	17	0.016	11	---	---	---	---	---	---	---	---	---	---	---	---	---	---
122	GO:0045491	P	xylan metabolic process	---	---	---	---	0.000046	6	---	---	---	---	---	---	---	---	---	---	---	---	---	---	---	---
123	GO:0010410	P	hemicellulose metabolic process	---	---	---	---	0.000046	6	---	---	---	---	---	---	---	---	---	---	---	---	---	---	---	---
124	GO:0044036	P	cell wall macromolecule metabolic process	---	---	---	---	0.00014	9	---	---	---	---	---	---	---	---	---	---	---	---	---	---	---	---
125	GO:0005976	P	polysaccharide metabolic process	---	---	---	---	0.00022	15	---	---	---	---	---	---	---	---	---	---	---	---	---	---	---	---
126	GO:0045492	P	xylan biosynthetic process	---	---	---	---	0.00028	5	---	---	---	---	---	---	---	---	---	---	---	---	---	---	---	---
127	GO:0070592	P	cell wall polysaccharide biosynthetic process	---	---	---	---	0.00028	5	---	---	---	---	---	---	---	---	---	---	---	---	---	---	---	---
128	GO:0010417	P	glucuronoxylan biosynthetic process	---	---	---	---	0.00028	5	---	---	---	---	---	---	---	---	---	---	---	---	---	---	---	---
129	GO:0010413	P	glucuronoxylan metabolic process	---	---	---	---	0.00028	5	---	---	---	---	---	---	---	---	---	---	---	---	---	---	---	---
130	GO:0006810	P	transport	---	---	---	---	0.00048	70	---	---	---	---	---	---	---	---	---	---	---	---	---	---	---	---
131	GO:0051234	P	establishment of localization	---	---	---	---	0.00051	70	---	---	---	---	---	---	---	---	---	---	---	---	---	---	---	---
132	GO:0044264	P	cellular polysaccharide metabolic process	---	---	---	---	0.00053	13	---	---	---	---	---	---	---	---	---	---	---	---	---	---	---	---
133	GO:0009926	P	auxin polar transport	---	---	---	---	0.00062	9	---	---	---	---	---	---	---	---	---	---	---	---	---	---	---	---
134	GO:0060918	P	auxin transport	---	---	---	---	0.00069	9	---	---	---	---	---	---	---	---	---	---	---	---	---	---	---	---
135	GO:0070589	P	cellular component macromolecule biosynthetic process	---	---	---	---	0.00072	5	---	---	---	---	---	---	---	---	---	---	---	---	---	---	---	---
136	GO:0044038	P	cell wall macromolecule biosynthetic process	---	---	---	---	0.00072	5	---	---	---	---	---	---	---	---	---	---	---	---	---	---	---	---
137	GO:0009914	P	hormone transport	---	---	---	---	0.00072	9	---	---	---	---	---	---	---	---	---	---	---	---	---	---	---	---
138	GO:0051179	P	localization	---	---	---	---	0.00077	71	---	---	---	---	0.021	7	---	---	---	---	0.03	10	---	---	---	---
139	GO:0009808	P	lignin metabolic process	---	---	---	---	0.0009	8	---	---	---	---	---	---	---	---	---	---	---	---	---	---	---	---
140	GO:0009791	P	post-embryonic development	---	---	---	---	0.0012	34	---	---	---	---	---	---	---	---	---	---	---	---	---	---	---	---
141	GO:0010876	P	lipid localization	---	---	---	---	0.0014	6	---	---	---	---	---	---	---	---	---	---	---	---	---	---	---	---
142	GO:0034637	P	cellular carbohydrate biosynthetic process	---	---	---	---	0.0025	14	---	---	---	---	---	---	---	---	---	---	---	---	---	---	---	---
143	GO:0030001	P	metal ion transport	---	---	---	---	0.0025	16	---	---	---	---	---	---	---	---	---	---	---	---	---	---	---	---
144	GO:0033692	P	cellular polysaccharide biosynthetic process	---	---	---	---	0.0025	10	---	---	---	---	---	---	---	---	---	---	---	---	---	---	---	---
145	GO:0009809	P	lignin biosynthetic process	---	---	---	---	0.0027	7	---	---	---	---	---	---	---	---	---	---	---	---	---	---	---	---
146	GO:0008152	P	metabolic process	---	---	---	---	0.0028	281	0.0034	240	---	---	---	---	---	---	---	---	---	---	---	---	---	---
147	GO:0030243	P	cellulose metabolic process	---	---	---	---	0.0029	5	---	---	---	---	---	---	---	---	---	---	---	---	---	---	---	---
148	GO:0006811	P	ion transport	---	---	---	---	0.004	23	---	---	---	---	---	---	---	---	---	---	---	---	---	---	---	---
149	GO:0016049	P	cell growth	---	---	---	---	0.0042	17	---	---	---	---	---	---	---	---	---	---	---	---	---	---	---	---
150	GO:0006970	P	response to osmotic stress	---	---	---	---	0.005	22	---	---	---	---	---	---	---	---	---	---	---	---	---	---	---	---
151	GO:0008361	P	regulation of cell size	---	---	---	---	0.0058	17	---	---	---	---	---	---	---	---	---	---	---	---	---	---	---	---
152	GO:0009827	P	plant-type cell wall modification	---	---	---	---	0.006	7	---	---	---	---	---	---	---	---	---	---	---	---	---	---	---	---
153	GO:0032535	P	regulation of cellular component size	---	---	---	---	0.006	17	---	---	---	---	---	---	---	---	---	---	---	---	---	---	---	---
154	GO:0016051	P	carbohydrate biosynthetic process	---	---	---	---	0.006	17	---	---	---	---	---	---	---	---	---	---	---	---	---	---	---	---
155	GO:0090066	P	regulation of anatomical structure size	---	---	---	---	0.006	17	---	---	---	---	---	---	---	---	---	---	---	---	---	---	---	---
156	GO:0006631	P	fatty acid metabolic process	---	---	---	---	0.006	15	---	---	---	---	---	---	---	---	---	---	---	---	---	---	---	---
157	GO:0009414	P	response to water deprivation	---	---	---	---	0.0066	15	---	---	---	---	---	---	---	---	---	---	---	---	---	---	---	---
158	GO:0015698	P	inorganic anion transport	---	---	---	---	0.0072	6	---	---	---	---	---	---	---	---	---	---	---	---	---	---	---	---
159	GO:0000271	P	polysaccharide biosynthetic process	---	---	---	---	0.0073	10	---	---	---	---	---	---	---	---	---	---	---	---	---	---	---	---
160	GO:0065007	P	biological regulation	---	---	---	---	0.0075	124	---	---	---	---	---	---	---	---	---	---	---	---	---	---	---	---
161	GO:0009314	P	response to radiation	---	---	---	---	0.0077	28	---	---	---	---	---	---	---	---	0.000012	6	---	---	---	---	---	---
162	GO:0009415	P	response to water	---	---	---	---	0.0096	15	---	---	---	---	---	---	---	---	---	---	---	---	---	---	---	---
163	GO:0006633	P	fatty acid biosynthetic process	---	---	---	---	0.0096	11	---	---	---	---	---	---	---	---	---	---	---	---	---	---	---	---
164	GO:0009416	P	response to light stimulus	---	---	---	---	0.01	27	---	---	---	---	---	---	---	---	0.000012	6	---	---	---	---	---	---
165	GO:0009664	P	plant-type cell wall organization	---	---	---	---	0.012	8	---	---	---	---	---	---	---	---	---	---	---	---	---	---	---	---
166	GO:0009831	P	plant-type cell wall modification during multidimensional cell growth	---	---	---	---	0.012	5	---	---	---	---	---	---	---	---	---	---	---	---	---	---	---	---
167	GO:0009653	P	anatomical structure morphogenesis	---	---	---	---	0.012	28	---	---	---	---	---	---	---	---	---	---	---	---	---	---	---	---
168	GO:0009733	P	response to auxin stimulus	---	---	---	---	0.012	19	---	---	---	---	---	---	---	---	---	---	---	---	---	---	---	---
169	GO:0009851	P	auxin biosynthetic process	---	---	---	---	0.013	5	---	---	---	---	---	---	---	---	---	---	---	---	---	---	---	---
170	GO:0009651	P	response to salt stress	---	---	---	---	0.014	19	---	---	---	---	---	---	---	---	---	---	---	---	---	---	---	---
171	GO:0042547	P	cell wall modification during multidimensional cell growth	---	---	---	---	0.015	5	---	---	---	---	---	---	---	---	---	---	---	---	---	---	---	---
172	GO:0048869	P	cellular developmental process	---	---	---	---	0.015	24	---	---	---	---	---	---	---	---	---	---	---	---	---	---	---	---
173	GO:0032502	P	developmental process	---	---	---	---	0.015	74	---	---	---	---	---	---	---	---	---	---	---	---	---	---	---	---
174	GO:0040007	P	growth	---	---	---	---	0.015	18	---	---	---	---	---	---	---	---	---	---	---	---	---	---	---	---
175	GO:0032501	P	multicellular organismal process	---	---	---	---	0.018	68	---	---	---	---	---	---	---	---	---	---	---	---	---	---	---	---
176	GO:0032989	P	cellular component morphogenesis	---	---	---	---	0.019	16	---	---	---	---	---	---	---	---	---	---	---	---	---	---	---	---
177	GO:0042445	P	hormone metabolic process	---	---	---	---	0.019	9	0.035	8	---	---	---	---	---	---	---	---	---	---	---	---	---	---
178	GO:0044042	P	glucan metabolic process	---	---	---	---	0.021	8	---	---	---	---	---	---	---	---	---	---	---	---	---	---	---	---
179	GO:0009850	P	auxin metabolic process	---	---	---	---	0.022	6	0.018	6	---	---	---	---	---	---	---	---	---	---	---	---	---	---
180	GO:0060560	P	developmental growth involved in morphogenesis	---	---	---	---	0.022	12	---	---	---	---	---	---	---	---	---	---	---	---	---	---	---	---
181	GO:0009826	P	unidimensional cell growth	---	---	---	---	0.022	12	---	---	---	---	---	---	---	---	---	---	---	---	---	---	---	---
182	GO:0009825	P	multidimensional cell growth	---	---	---	---	0.022	6	---	---	---	---	---	---	---	---	---	---	---	---	---	---	---	---
183	GO:0044238	P	primary metabolic process	---	---	---	---	0.022	234	---	---	---	---	---	---	---	---	---	---	---	---	---	---	---	---
184	GO:0044085	P	cellular component biogenesis	---	---	---	---	0.022	25	---	---	---	---	---	---	---	---	---	---	---	---	---	---	---	---
185	GO:0070882	P	cellular cell wall organization or biogenesis	---	---	---	---	0.027	14	---	---	---	---	---	---	---	---	---	---	---	---	---	---	---	---
186	GO:0010565	P	regulation of cellular ketone metabolic process	---	---	---	---	0.027	5	---	---	---	---	---	---	---	---	---	---	---	---	---	---	---	---
187	GO:0009735	P	response to cytokinin stimulus	---	---	---	---	0.027	8	---	---	---	---	---	---	---	---	---	---	---	---	---	---	---	---
188	GO:0048646	P	anatomical structure formation involved in morphogenesis	---	---	---	---	0.035	9	---	---	---	---	---	---	---	---	---	---	---	---	---	---	---	---
189	GO:0048532	P	anatomical structure arrangement	---	---	---	---	0.038	6	---	---	---	---	---	---	---	---	---	---	---	---	---	---	---	---
190	GO:0000902	P	cell morphogenesis	---	---	---	---	0.039	14	---	---	---	---	---	---	---	---	---	---	---	---	---	---	---	---
191	GO:0043455	P	regulation of secondary metabolic process	---	---	---	---	0.043	5	---	---	---	---	---	---	---	---	---	---	---	---	---	---	---	---
192	GO:0009828	P	plant-type cell wall loosening	---	---	---	---	0.043	5	---	---	---	---	---	---	---	---	---	---	---	---	---	---	---	---
193	GO:0016053	P	organic acid biosynthetic process	---	---	---	---	0.046	19	---	---	---	---	---	---	---	---	---	---	---	---	---	---	---	---
194	GO:0046394	P	carboxylic acid biosynthetic process	---	---	---	---	0.046	19	---	---	---	---	---	---	---	---	---	---	---	---	---	---	---	---
195	GO:0032504	P	multicellular organism reproduction	---	---	---	---	0.046	5	---	---	---	---	---	---	---	---	---	---	---	---	---	---	---	---
196	GO:0006812	P	cation transport	---	---	---	---	0.048	17	---	---	---	---	---	---	---	---	---	---	---	---	---	---	---	---
197	GO:0016758	F	transferase activity, transferring hexosyl groups	---	---	---	---	0.00001	26	---	---	---	---	---	---	---	---	---	---	---	---	---	---	---	---
198	GO:0020037	F	heme binding	---	---	---	---	0.000051	13	0.022	8	---	---	---	---	---	---	---	---	---	---	---	---	---	---
199	GO:0046906	F	tetrapyrrole binding	---	---	---	---	0.000063	15	0.012	10	---	---	---	---	---	---	---	---	---	---	---	---	0.0016	5
200	GO:0005506	F	iron ion binding	---	---	---	---	0.00035	15	0.03	10	---	---	---	---	---	---	---	---	---	---	---	---	---	---
201	GO:0005372	F	water transmembrane transporter activity	---	---	---	---	0.00057	8	---	---	---	---	---	---	---	---	---	---	---	---	---	---	---	---
202	GO:0015250	F	water channel activity	---	---	---	---	0.00057	8	---	---	---	---	---	---	---	---	---	---	---	---	---	---	---	---
203	GO:0004674	F	protein serine/threonine kinase activity	---	---	---	---	0.00065	34	---	---	---	---	---	---	---	---	---	---	---	---	---	---	---	---
204	GO:0015020	F	glucuronosyltransferase activity	---	---	---	---	0.00094	5	---	---	---	---	---	---	---	---	---	---	---	---	---	---	---	---
205	GO:0016798	F	hydrolase activity, acting on glycosyl bonds	---	---	---	---	0.0011	28	---	---	---	---	---	---	---	---	---	---	---	---	---	---	---	---
206	GO:0005507	F	copper ion binding	---	---	---	---	0.0025	11	---	---	---	---	---	---	---	---	---	---	---	---	---	---	---	---
207	GO:0004175	F	endopeptidase activity	---	---	---	---	0.0031	17	---	---	---	---	---	---	---	---	---	---	---	---	---	---	---	---
208	GO:0047262	F	polygalacturonate 4-alpha-galacturonosyltransferase activity	---	---	---	---	0.0033	6	---	---	---	---	---	---	---	---	---	---	---	---	---	---	---	---
209	GO:0016705	F	oxidoreductase activity, acting on paired donors, with incorporation or reduction of molecular oxygen	---	---	---	---	0.0057	14	---	---	---	---	---	---	---	---	---	---	---	---	---	---	---	---
210	GO:0004553	F	hydrolase activity, hydrolyzing O-glycosyl compounds	---	---	---	---	0.006	24	---	---	---	---	---	---	---	---	---	---	---	---	---	---	---	---
211	GO:0004190	F	aspartic-type endopeptidase activity	---	---	---	---	0.008	9	---	---	---	---	---	---	---	---	---	---	---	---	---	---	---	---
212	GO:0070001	F	aspartic-type peptidase activity	---	---	---	---	0.008	9	---	---	---	---	---	---	---	---	---	---	---	---	---	---	---	---
213	GO:0016759	F	cellulose synthase activity	---	---	---	---	0.0091	6	---	---	---	---	---	---	---	---	---	---	---	---	---	---	---	---
214	GO:0016837	F	carbon-oxygen lyase activity, acting on polysaccharides	---	---	---	---	0.012	5	---	---	---	---	---	---	---	---	---	---	---	---	---	---	---	---
215	GO:0030570	F	pectate lyase activity	---	---	---	---	0.012	5	---	---	---	---	---	---	---	---	---	---	---	---	---	---	---	---
216	GO:0016787	F	hydrolase activity	---	---	---	---	0.014	104	---	---	---	---	---	---	0.0024	12	---	---	0.04	13	---	---	---	---
217	GO:0004497	F	monooxygenase activity	---	---	---	---	0.015	10	---	---	---	---	---	---	---	---	---	---	---	---	---	---	---	---
218	GO:0004672	F	protein kinase activity	---	---	---	---	0.015	37	---	---	---	---	---	---	---	---	---	---	---	---	---	---	---	---
219	GO:0005200	F	structural constituent of cytoskeleton	---	---	---	---	0.03	5	---	---	---	---	---	---	---	---	---	---	---	---	---	---	---	---
220	GO:0004091	F	carboxylesterase activity	---	---	---	---	0.042	18	---	---	---	---	---	---	---	---	---	---	---	---	---	---	---	---
221	GO:0022838	F	substrate-specific channel activity	---	---	---	---	0.044	10	---	---	---	---	---	---	---	---	---	---	---	---	---	---	---	---
222	GO:0015267	F	channel activity	---	---	---	---	0.044	10	---	---	---	---	---	---	---	---	---	---	---	---	---	---	---	---
223	GO:0022803	F	passive transmembrane transporter activity	---	---	---	---	0.044	10	---	---	---	---	---	---	---	---	---	---	---	---	---	---	---	---
224	GO:0031225	C	anchored to membrane	---	---	---	---	1.9E-12	33	---	---	---	---	---	---	---	---	---	---	---	---	---	---	---	---
225	GO:0009505	C	plant-type cell wall	---	---	---	---	8.3E-10	28	---	---	---	---	---	---	---	---	---	---	---	---	---	---	---	---
226	GO:0031224	C	intrinsic to membrane	---	---	---	---	0.0000069	43	---	---	---	---	---	---	---	---	---	---	---	---	---	---	---	---
227	GO:0012505	C	endomembrane system	---	---	---	---	0.00015	114	---	---	---	---	---	---	---	---	---	---	0.04	14	---	---	---	---
228	GO:0044425	C	membrane part	---	---	---	---	0.0016	53	---	---	---	---	---	---	---	---	---	---	---	---	---	---	---	---
229	GO:0048046	C	apoplast	---	---	---	---	0.0023	14	---	---	---	---	---	---	---	---	---	---	---	---	---	---	---	---
230	GO:0044459	C	plasma membrane part	---	---	---	---	0.0047	15	---	---	---	---	---	---	---	---	---	---	---	---	---	---	---	---
231	GO:0005773	C	vacuole	---	---	---	---	0.026	19	---	---	---	---	---	---	---	---	---	---	---	---	---	---	---	---
232	GO:0045088	P	regulation of innate immune response	---	---	---	---	---	---	0.029	5	---	---	---	---	---	---	---	---	---	---	---	---	---	---
233	GO:0006355	P	regulation of transcription, DNA-dependent	---	---	---	---	---	---	0.044	32	---	---	---	---	---	---	---	---	---	---	---	---	---	---
234	GO:0009863	P	salicylic acid mediated signaling pathway	---	---	---	---	---	---	0.049	5	---	---	---	---	---	---	---	---	---	---	---	---	---	---
235	GO:0051252	P	regulation of RNA metabolic process	---	---	---	---	---	---	0.049	32	---	---	---	---	---	---	---	---	---	---	---	---	---	---
236	GO:0035251	F	UDP-glucosyltransferase activity	---	---	---	---	---	---	0.0054	9	---	---	---	---	---	---	---	---	---	---	---	---	---	---
237	GO:0046527	F	glucosyltransferase activity	---	---	---	---	---	---	0.012	10	---	---	---	---	---	---	---	---	---	---	---	---	---	---
238	GO:0016564	F	transcription repressor activity	---	---	---	---	---	---	0.032	6	---	---	---	---	---	---	---	---	---	---	---	---	---	---
239	GO:0005488	F	binding	---	---	---	---	---	---	0.032	242	---	---	---	---	---	---	0.037	12	---	---	---	---	---	---
240	GO:0044435	C	plastid part	---	---	---	---	---	---	---	---	---	---	---	---	---	---	0.0061	5	---	---	---	---	---	---
241	GO:0015075	F	ion transmembrane transporter activity	---	---	---	---	---	---	---	---	---	---	---	---	---	---	---	---	0.0063	6	---	---	---	--
