# Supplementary material for: Gene expression signatures of mutualism and pathogenesis in flax roots
Source: Front Plant Sci. 2024 Oct 10;15:1415082. doi: 10.3389/fpls.2024.1415082 (PMC11499196; doi:10.3389/fpls.2024.1415082)
Supplement: Supplementary Table 2 — 9 dpi R. irregulare inoculum vs. control, list of significantly differentially expressed genes (DGE). [file DataSheet2.csv]

Best-hit-arabi-name	gene_9	arabidefline	log2_mF_9	log2_mF_14	log2_mR_9	log2_mR_14	log2_mRF_9	log2_mRF_14	q_value_mF_9	q_value_mF_14	q_value_mR_9	q_value_mR_14	q_value_mRF_9	q_value_mRF_14
AT1G19210.1	Lus10033420.g	Integrase-type DNA-binding superfamily protein	-0.805176	1.67264	-4.60576	-1.72345	-0.62877	-0.394433	0.638164	0.00179706	0.00410974	0.0145417	0.926196	0.998895
AT3G56400.1	Lus10025216.g	WRKY DNA-binding protein 70	-0.506541	0.348353	-4.51217	-4.78704	-3.73956	-2.29976	0.819085	0.919138	0.00410974	0.00179706	0.00410974	0.00179706
AT3G57270.1	Lus10019801.g	beta-1,3-glucanase 1	7.76644	7.84772	-4.38543	-2.99271	2.65847	5.6227	0.0930346	0.00179706	0.0377796	0.00179706	0.00410974	0.00179706
AT1G24020.1	Lus10001032.g	MLP-like protein 423	-0.22958	0.19135	-4.18111	-5.32019	-3.62683	-1.67284	0.998766	0.998895	0.00410974	0.0238918	0.00410974	0.0111184
AT2G14610.1	Lus10012479.g	pathogenesis-related gene 1	7.92636	9.54436	-4.03869	-0.16554	2.51146	6.29205	0.00410974	0.00179706	0.0107665	0.998895	0.00410974	0.00179706
	Lus10010742.g		2.13587	3.70392	-3.78322	-4.29718	-5.00726	-3.91482	0.00410974	0.00179706	0.00410974	0.0218909	0.0165059	0.00743264
AT1G24140.1	Lus10005605.g	Matrixin family protein	3.46316	3.18168	-3.78143	-0.847779	0.174637	0.982306	0.00410974	0.00179706	0.00410974	0.119645	0.998766	0.0257906
AT4G11650.1	Lus10017170.g	osmotin 34	5.33907	5.26651	-3.74921	-0.68327	0.858699	2.6282	0.00410974	0.00179706	0.00410974	0.719715	0.92507	0.00179706
AT2G14610.1	Lus10020493.g	pathogenesis-related gene 1	9.17178	8.97266	-3.61032	-0.512232	4.0273	6.00951	0.998766	0.00179706	0.00758036	0.920444	0.00410974	0.00179706
	Lus10032178.g		5.99498	8.69286	-3.55262	0.424938	1.20732	5.44996	0.00410974	0.00179706	0.00410974	0.953158	0.0313423	0.00179706
AT1G47670.1	Lus10003339.g	Transmembrane amino acid transporter family protein	0.385442	-0.2228	-3.42876	-2.04331	-1.66167	-0.285705	0.998766	0.998895	0.00410974	0.0857725	0.114697	0.998895
AT4G11650.1	Lus10006302.g	osmotin 34	5.80049	4.94498	-3.42506	-2.16727	1.16959	2.58641	0.00410974	0.00179706	0.00410974	0.00179706	0.0478363	0.00179706
AT4G35150.1	Lus10006691.g	O-methyltransferase family protein	5.46628	4.32473	-3.34614	-3.73186	1.03007	2.438	0.00410974	0.00179706	0.00410974	0.00179706	0.184204	0.00179706
AT1G24020.2	Lus10001042.g	MLP-like protein 423	-0.0843128	0.507322	-3.25367	-3.3759	-2.68909	-0.686873	0.998766	0.998895	0.00410974	0.00179706	0.0265066	0.920054
AT3G54420.1	Lus10003231.g	homolog of carrot EP3-3 chitinase	6.41909	7.246	-3.14567	-1.86232	1.31378	4.09529	0.0165059	0.164568	0.00410974	0.00179706	0.00410974	0.00179706
AT3G54420.1	Lus10024366.g	homolog of carrot EP3-3 chitinase	5.94614	6.47641	-3.11859	-1.37775	0.731159	3.02234	0.00410974	0.00179706	0.00410974	0.0167676	0.826583	0.00179706
AT1G24020.1	Lus10014241.g	MLP-like protein 423	-2.21239	-1.88459	-3.0305	-4.47253	-3.56863	-3.19742	0.00410974	0.00612892	0.00410974	0.00179706	0.00410974	0.00179706
AT3G56710.1	Lus10038985.g	sigma factor binding protein 1	1.15773	0.8708	-2.98537	-2.63228	-1.62465	-1.03203	0.0107665	0.111892	0.00410974	0.0033501	0.00758036	0.115716
AT3G56400.1	Lus10025133.g	WRKY DNA-binding protein 70	-0.262486	0.880264	-2.92899	-3.07924	-2.4446	-1.20588	0.998766	0.890002	0.00410974	0.00179706	0.00410974	0.139467
AT3G25882.1	Lus10034312.g	NIM1-interacting 2	0.857529	0.509846	-2.70918	-3.13668	-0.976393	-1.03286	0.328165	0.866997	0.00410974	0.00478908	0.372915	0.163404
AT2G41480.1	Lus10012684.g	Peroxidase superfamily protein	3.32349	3.88117	-2.60048	-0.254021	0.38731	1.81355	0.00410974	0.00179706	0.00410974	0.998895	0.998766	0.00179706
AT1G27730.1	Lus10032848.g	salt tolerance zinc finger	-0.270929	1.47117	-2.53322	-1.38859	0.0288541	-0.71555	0.998766	0.00179706	0.00410974	0.00179706	0.998766	0.33045
AT1G06450.1	Lus10000327.g	Polynucleotidyl transferase, ribonuclease H-like superfamily protein	0.075197	1.56738	-2.45839	-1.67165	0.422778	-0.861773	0.998766	0.00179706	0.00410974	0.00179706	0.998766	0.265511
AT1G24020.2	Lus10000474.g	MLP-like protein 423	-0.706512	-0.903036	-2.4447	-3.28139	-2.216	-1.65572	0.998766	0.960934	0.00410974	0.00179706	0.00410974	0.315091
AT3G25882.1	Lus10041460.g	NIM1-interacting 2	2.49746	2.2089	-2.39363	-2.51615	-1.74049	0.314622	0.00410974	0.00179706	0.00410974	0.00179706	0.049865	0.998895
AT3G56710.1	Lus10027279.g	sigma factor binding protein 1	1.72501	0.737015	-2.37159	-2.72907	-1.20811	-1.00391	0.00410974	0.2003	0.00410974	0.00179706	0.12146	0.0668757
	Lus10030648.g		-0.268777	-0.0574385	-2.35865	-4.32957	-2.34122	-0.694999	0.998766	0.998895	0.00410974	0.00478908	0.00410974	0.84986
AT4G29780.1	Lus10027622.g		-1.35352	0.590605	-2.32793	-1.81608	0.896186	-0.693876	0.134589	0.866268	0.00410974	0.0198757	0.434304	0.840443
	Lus10030647.g		-0.0933912	0.621807	-2.31328	-3.69319	-2.99945	-1.39451	0.998766	0.66437	0.00410974	0.0277694	0.00410974	0.0836193
	Lus10029181.g		-1.09813	-0.33349	-2.29378	-3.94678	-2.97319	-2.0641	0.0591888	0.986982	0.00410974	0.00179706	0.00410974	0.00179706
AT2G43000.1	Lus10038332.g	NAC domain containing protein 42	2.77867	4.27061	-2.28398	1.24167	-1.14115	2.0739	0.00410974	0.00179706	0.00410974	0.103711	0.12947	0.0033501
	Lus10026124.g		-1.16054	-0.219851	-2.2739	-3.52736	-2.09353	-2.25244	0.0439061	0.998895	0.00410974	0.00179706	0.00410974	0.00179706
	Lus10015339.g		4.45894	5.87145	-2.27236	0.556641	0.2475	3.03443	0.998766	0.00179706	0.00410974	0.388997	0.998766	0.00179706
AT4G29780.1	Lus10011946.g		-1.07938	0.320571	-2.23926	-2.42277	0.0959265	-1.31873	0.0398361	0.997642	0.00410974	0.00179706	0.998766	0.00869442
AT4G31940.1	Lus10025902.g	cytochrome P450, family 82, subfamily C, polypeptide 4	5.30391	7.67157	-2.23013	0.875246	0.924172	4.93067	0.00410974	0.00179706	0.00410974	0.460166	0.159585	0.00179706
AT3G51680.1	Lus10029369.g	NAD(P)-binding Rossmann-fold superfamily protein	3.84992	5.70321	-2.19445	0.499746	0.202025	2.52415	0.00410974	0.00179706	0.00410974	0.832673	0.998766	0.00179706
AT1G06450.1	Lus10035078.g	Polynucleotidyl transferase, ribonuclease H-like superfamily protein	-0.220519	1.12222	-2.18975	-1.58124	0.442802	-0.8583	0.998766	0.00994494	0.00410974	0.00179706	0.998766	0.244724
	Lus10042237.g		-1.22401	0.426516	-2.18925	-1.39378	-1.06083	-0.566749	0.140788	0.993092	0.00410974	0.246219	0.346732	0.951617
AT5G48490.1	Lus10002741.g	Bifunctional inhibitor/lipid-transfer protein/seed storage 2S albumin superfamily protein	3.03689	2.73879	-2.16803	-0.616984	-0.360133	0.83303	0.00410974	0.00179706	0.00410974	0.299279	0.998766	0.0508278
	Lus10000479.g		-1.22488	-1.2827	-2.12133	-2.98849	-1.35449	-0.854179	0.166033	0.281397	0.00410974	0.0178237	0.114697	0.694397
AT5G37150.1	Lus10035775.g	P-loop containing nucleoside triphosphate hydrolases superfamily protein	1.21837	1.298	-2.10308	-1.55473	-1.07724	-0.205726	0.0107665	0.0033501	0.00410974	0.00612892	0.117369	0.998895
AT1G06620.1	Lus10022191.g	2-oxoglutarate (2OG) and Fe(II)-dependent oxygenase superfamily protein	4.4773	6.60995	-2.07646	0.520158	0.0725666	3.62379	0.00410974	0.00179706	0.00410974	0.772263	0.998766	0.00179706
AT2G43840.1	Lus10008742.g	UDP-glycosyltransferase 74 F1	1.17224	3.25882	-2.00372	0.909002	-0.374453	0.475302	0.0823367	0.00179706	0.0191108	0.401394	0.998766	0.978798
AT5G04340.1	Lus10004316.g	zinc finger of Arabidopsis thaliana 6	-1.32809	0.740454	-1.99399	-1.10799	-0.0986009	-0.83312	0.0900299	0.459179	0.00410974	0.075381	0.998766	0.337526
AT4G16820.1	Lus10004364.g	alpha/beta-Hydrolases superfamily protein	0.269772	1.21698	-1.97181	-1.82687	-0.951103	-0.357404	0.998766	0.029634	0.00758036	0.00179706	0.433619	0.998895
AT3G57240.1	Lus10002807.g	beta-1,3-glucanase 3	1.82139	0.248161	-1.9107	-1.34754	-0.619633	-0.57266	0.13084	0.998895	0.00410974	0.0342975	0.998766	0.857168
AT3G54420.1	Lus10010866.g	homolog of carrot EP3-3 chitinase	3.48519	5.23102	-1.87948	0.418221	-0.476509	2.41374	0.00410974	0.00179706	0.00410974	0.933425	0.998766	0.00179706
	Lus10000478.g		-0.807872	-0.595275	-1.87741	-3.31181	-1.66822	-0.912145	0.128391	0.458818	0.00410974	0.00179706	0.00410974	0.0598217
AT1G72890.1	Lus10019142.g	Disease resistance protein (TIR-NBS class)	-0.696446	-1.0909	-1.81212	-1.65262	-1.7311	-1.46796	0.772402	0.180687	0.0215732	0.0238918	0.0107665	0.0458571
AT1G01580.1	Lus10036381.g	ferric reduction oxidase 2	-1.84827	-1.99997	-1.81043	-1.07524	-0.364013	-0.859555	0.0608641	0.0218909	0.00758036	0.208459	0.998766	0.502412
AT4G25800.2	Lus10020686.g	Calmodulin-binding protein	-0.241691	1.11691	-1.80276	-2.12614	-0.301427	-1.25158	0.998766	0.00179706	0.00410974	0.00179706	0.998766	0.0033501
AT4G31940.1	Lus10025901.g	cytochrome P450, family 82, subfamily C, polypeptide 4	3.19749	4.74207	-1.77804	0.6271	-0.386241	2.18917	0.00410974	0.00179706	0.0239833	0.893579	0.998766	0.00179706
AT5G47650.1	Lus10006366.g	nudix hydrolase homolog 2	0.165594	0.386297	-1.77192	-2.21495	-1.54975	-1.08682	0.998766	0.998895	0.00410974	0.00179706	0.0136373	0.270944
AT3G56400.1	Lus10034244.g	WRKY DNA-binding protein 70	1.71762	2.04743	-1.74585	-1.7482	-0.494015	0.0658344	0.00410974	0.00179706	0.00410974	0.0111184	0.998766	0.998895
AT1G17170.1	Lus10030362.g	glutathione S-transferase TAU 24	0.311755	2.55421	-1.71552	0.49427	-0.866268	1.40619	0.998766	0.00179706	0.00410974	0.94926	0.331215	0.0145417
AT4G31940.1	Lus10011658.g	cytochrome P450, family 82, subfamily C, polypeptide 4	2.53475	4.52002	-1.70975	0.667639	-1.19499	1.53596	0.00410974	0.00179706	0.00410974	0.384129	0.0439061	0.00179706
AT4G31940.1	Lus10038200.g	cytochrome P450, family 82, subfamily C, polypeptide 4	3.20706	5.91839	-1.68806	1.2292	0.119523	3.9946	0.00410974	0.00179706	0.0215732	0.284435	0.998766	0.00179706
	Lus10034389.g		2.5249	3.12701	-1.68197	-1.16751	-0.890306	0.136825	0.00410974	0.00179706	0.0265066	0.188233	0.401026	0.998895
	Lus10031606.g		-0.880334	-0.379027	-1.57592	-0.784567	-0.77837	-0.346676	0.396712	0.979376	0.0215732	0.348326	0.662676	0.998895
AT3G26310.1	Lus10024518.g	cytochrome P450, family 71, subfamily B, polypeptide 35	-0.0790285	1.16105	-1.54488	0.589757	-1.31022	0.234961	0.998766	0.0614927	0.00410974	0.879904	0.0191108	0.998895
	Lus10026417.g		0.0388153	-0.0438347	-1.53527	-2.05435	-1.09697	-0.899218	0.998766	0.998895	0.00410974	0.00179706	0.00410974	0.0208923
AT3G03280.1	Lus10007960.g		0.586184	0.914152	-1.53201	-1.36994	-0.320247	-0.333382	0.998766	0.143433	0.0377796	0.0248403	0.998766	0.998895
AT5G53130.1	Lus10038308.g	cyclic nucleotide gated channel 1	-1.22088	-1.70556	-1.52821	-1.24487	-1.16941	-1.23606	0.239663	0.764812	0.0478363	0.682294	0.138626	0.377817
AT1G07160.1	Lus10042275.g	Protein phosphatase 2C family protein	-1.25555	-0.0230231	-1.48285	-1.21399	0.14295	-0.726921	0.0215732	0.998895	0.00410974	0.00994494	0.998766	0.338207
AT3G49930.1	Lus10018696.g	C2H2 and C2HC zinc fingers superfamily protein	0.905298	1.45228	-1.47459	-0.864768	-0.0924587	-0.351715	0.588095	0.015656	0.0107665	0.267821	0.998766	0.995137
AT5G48490.1	Lus10016323.g	Bifunctional inhibitor/lipid-transfer protein/seed storage 2S albumin superfamily protein	2.23789	2.24035	-1.45336	-0.669437	-0.40317	0.539812	0.00410974	0.00179706	0.00410974	0.461447	0.998766	0.642285
AT3G56400.1	Lus10030517.g	WRKY DNA-binding protein 70	-0.275487	-0.488347	-1.43614	-2.06529	-0.348964	-1.03082	0.998766	0.897305	0.00410974	0.00179706	0.998766	0.046717
AT1G30370.1	Lus10038524.g	alpha/beta-Hydrolases superfamily protein	1.56508	3.64966	-1.43488	-0.303773	0.854813	0.0792583	0.00410974	0.00179706	0.0398361	0.998895	0.332832	0.998895
AT4G25800.1	Lus10029861.g	Calmodulin-binding protein	0.1555	1.41273	-1.42366	-1.83937	0.241778	-0.589724	0.998766	0.798156	0.049865	0.147163	0.998766	0.998895
AT4G35180.1	Lus10022642.g	LYS/HIS transporter 7	1.62877	2.31353	-1.41869	-0.59919	-0.73974	1.31563	0.00410974	0.00179706	0.0239833	0.880054	0.610313	0.00612892
AT1G24020.1	Lus10010701.g	MLP-like protein 423	0.220082	0.266085	-1.41781	-2.05065	-1.25828	-0.644526	0.998766	0.998895	0.0239833	0.00743264	0.0289536	0.727465
AT3G13790.1	Lus10001529.g	Glycosyl hydrolases family 32 protein	-0.115088	-0.233302	-1.38762	-1.68785	-1.45223	-1.1284	0.998766	0.998895	0.00410974	0.00179706	0.00410974	0.00994494
AT5G47650.1	Lus10012320.g	nudix hydrolase homolog 2	-0.0148156	-0.210286	-1.38543	-2.02681	-1.4858	-1.25111	0.998766	0.998895	0.00410974	0.00179706	0.00410974	0.0145417
AT5G36970.1	Lus10020783.g	NDR1/HIN1-like 25	0.832726	1.87286	-1.38331	-0.17488	0.349486	0.152545	0.217652	0.00179706	0.0136373	0.998895	0.998766	0.998895
AT1G24020.2	Lus10003451.g	MLP-like protein 423	-0.842634	-0.47746	-1.36772	-2.45718	-1.47374	-1.21677	0.0608641	0.66437	0.00410974	0.00179706	0.00410974	0.00179706
AT1G24020.2	Lus10029183.g	MLP-like protein 423	-1.24842	-1.04499	-1.33377	-2.92084	-1.92291	-1.7845	0.0289536	0.103711	0.0136373	0.00179706	0.00410974	0.00179706
AT5G57260.1	Lus10030189.g	cytochrome P450, family 71, subfamily B, polypeptide 10	2.35829	2.88178	-1.26864	0.392632	-0.790805	0.878161	0.00410974	0.00743264	0.0265066	0.952991	0.451668	0.119004
AT5G17680.1	Lus10003749.g	disease resistance protein (TIR-NBS-LRR class), putative	-0.762609	-1.64498	-1.24958	-1.05308	-0.275649	-0.610459	0.750648	0.217653	0.0439061	0.390937	0.998766	0.964613
	Lus10020249.g		-0.936669	-0.876876	-1.22663	-2.20433	-1.42098	-1.23695	0.0946099	0.0369764	0.00410974	0.00179706	0.00410974	0.00179706
AT1G80840.1	Lus10024074.g	WRKY DNA-binding protein 40	1.17485	2.07631	-1.19339	-1.54463	0.775725	-0.56137	0.0136373	0.00179706	0.0215732	0.00179706	0.321054	0.656029
AT3G16150.1	Lus10024795.g	N-terminal nucleophile aminohydrolases (Ntn hydrolases) superfamily protein	2.73485	4.576	-1.16695	0.456527	0.198495	1.183	0.0625962	0.00179706	0.0357067	0.720453	0.998766	0.00179706
AT4G15390.1	Lus10036042.g	HXXXD-type acyl-transferase family protein	-1.13332	-1.19359	-1.15902	-1.64057	-1.43022	-1.45527	0.0673025	0.0724249	0.0398361	0.0122956	0.0313423	0.0325618
AT3G51550.1	Lus10032976.g	Malectin/receptor-like protein kinase family protein	1.31768	1.45108	-1.1578	-0.272476	-0.258125	-0.0122355	0.00410974	0.00179706	0.0165059	0.998895	0.998766	0.998895
AT3G56400.1	Lus10012870.g	WRKY DNA-binding protein 70	0.931702	1.24447	-1.14404	-1.61075	-0.539912	-0.368497	0.0239833	0.00179706	0.00410974	0.00179706	0.718089	0.899469
AT1G24020.1	Lus10010700.g	MLP-like protein 423	-0.817772	-0.695541	-1.1396	-2.39625	-1.55414	-1.41287	0.103365	0.22109	0.0107665	0.00179706	0.00410974	0.00179706
AT1G76600.1	Lus10037249.g		-0.10198	1.2505	-1.12663	-0.246711	0.168728	0.236463	0.998766	0.0033501	0.0289536	0.998895	0.998766	0.998895
AT4G12010.1	Lus10008320.g	Disease resistance protein (TIR-NBS-LRR class) family	-0.90367	-0.973371	-1.12616	-0.438356	-0.918661	-0.545313	0.181703	0.0857725	0.0459191	0.896222	0.116011	0.723151
AT3G50930.1	Lus10014284.g	cytochrome BC1 synthesis	1.0766	2.24532	-1.11017	-1.42318	0.332115	0.128573	0.0215732	0.00179706	0.0459191	0.0248403	0.998766	0.998895
AT2G40000.1	Lus10028275.g	ortholog of sugar beet HS1 PRO-1 2	1.74365	2.43472	-1.0967	-1.06614	0.0759399	0.0319937	0.00410974	0.00179706	0.00758036	0.0134359	0.998766	0.998895
AT2G26530.2	Lus10032881.g	Protein of unknown function (DUF1645)	0.48049	1.43455	-1.07356	-0.670256	0.171355	-0.390879	0.998766	0.0033501	0.0398361	0.292723	0.998766	0.902874
AT3G23250.1	Lus10011820.g	myb domain protein 15	1.11439	2.07228	-1.07289	-1.18872	-0.0584207	-0.436978	0.0215732	0.00179706	0.0289536	0.00179706	0.998766	0.861973
AT5G39150.1	Lus10003116.g	RmlC-like cupins superfamily protein	1.01662	1.71598	-1.0081	0.844459	-0.633361	-0.620418	0.00758036	0.00179706	0.0377796	0.202737	0.450709	0.542191
	Lus10033372.g		-1.2473	-1.9867	-0.87199	-2.11652	-1.3104	-1.25473	0.00410974	0.00179706	0.0398361	0.00179706	0.00410974	0.00478908
AT5G07990.1	Lus10013150.g	Cytochrome P450 superfamily protein	1.33907	1.2835	-0.836247	-0.800226	-0.292671	0.0638188	0.00410974	0.00179706	0.0377796	0.0532118	0.998766	0.998895
	Lus10026314.g		-0.700435	-0.442515	0.947667	0.506453	1.26055	0.650585	0.378146	0.865198	0.0239833	0.563047	0.00410974	0.230754
AT3G26300.1	Lus10011499.g	cytochrome P450, family 71, subfamily B, polypeptide 34	1.0663	-0.373734	0.957988	0.288871	0.982884	0.4327	0.00410974	0.869772	0.0107665	0.95459	0.0191108	0.705336
AT1G07400.1	Lus10016456.g	HSP20-like chaperones superfamily protein	1.26571	1.41547	0.982632	-0.478652	-0.157434	0.633076	0.0107665	0.00179706	0.0418852	0.695419	0.998766	0.270944
AT1G30700.1	Lus10023375.g	FAD-binding Berberine family protein	1.99926	2.76585	1.0101	0.458362	1.31861	1.00139	0.00410974	0.00179706	0.0107665	0.663751	0.00410974	0.00478908
AT1G19180.1	Lus10027648.g	jasmonate-zim-domain protein 1	2.30281	2.58805	1.02392	-0.217214	0.222039	0.42326	0.00410974	0.00179706	0.0439061	0.998895	0.998766	0.847044
AT2G47540.1	Lus10008213.g	Pollen Ole e 1 allergen and extensin family protein	0.430606	-2.83141	1.04999	0.91582	1.21501	0.239939	0.998766	0.00179706	0.0165059	0.0286955	0.00410974	0.998895
	Lus10024122.g		0.589411	-1.62518	1.05137	0.58796	1.09479	0.293959	0.584447	0.00179706	0.0215732	0.356127	0.00410974	0.967294
AT5G38200.1	Lus10009152.g	Class I glutamine amidotransferase-like superfamily protein	-0.197835	-1.70405	1.05891	-0.0715333	0.388812	-1.35121	0.998766	0.0396506	0.0439061	0.998895	0.998766	0.118426
AT3G19990.1	Lus10038848.g		0.219624	-2.35183	1.06172	0.64168	1.07033	0.690538	0.998766	0.00179706	0.0165059	0.268373	0.00758036	0.192626
AT1G30870.1	Lus10001228.g	Peroxidase superfamily protein	0.658313	-2.46209	1.13546	0.277672	1.35031	-0.0695117	0.720458	0.00478908	0.0289536	0.998895	0.00410974	0.998895
AT5G42610.1	Lus10010793.g	Protein of unknown function (DUF607)	-0.716858	-1.36824	1.1442	0.316292	0.232342	0.158322	0.540864	0.0378546	0.0165059	0.998895	0.998766	0.998895
AT3G22600.1	Lus10022066.g	Bifunctional inhibitor/lipid-transfer protein/seed storage 2S albumin superfamily protein	0.432917	-1.93779	1.15149	0.403936	1.2825	0.683952	0.998766	0.00179706	0.00410974	0.804568	0.00410974	0.108418
	Lus10016420.g		0.338225	-0.741722	1.15755	0.532934	1.5865	0.903759	0.998766	0.42856	0.0289536	0.718961	0.00410974	0.0950755
	Lus10018645.g		0.236505	-2.46723	1.15932	0.0998637	0.983018	0.499381	0.998766	0.00179706	0.0313423	0.998895	0.11351	0.734004
AT1G76180.1	Lus10021827.g	Dehydrin family protein	1.27258	0.118979	1.16011	-0.0326383	0.488526	-0.0292504	0.0191108	0.998895	0.0478363	0.998895	0.998766	0.998895
AT5G13170.1	Lus10011335.g	senescence-associated gene 29	0.340611	-2.44061	1.17718	-0.138836	0.368251	-0.550918	0.998766	0.00179706	0.00410974	0.998895	0.998766	0.726572
AT5G45670.1	Lus10012002.g	GDSL-like Lipase/Acylhydrolase superfamily protein	0.335322	-2.38098	1.18249	0.167056	1.00231	-0.0168551	0.998766	0.396972	0.0165059	0.998895	0.0215732	0.998895
	Lus10003550.g		0.575476	-1.68352	1.20045	0.190412	0.736592	0.579177	0.604018	0.00179706	0.00410974	0.998895	0.107715	0.331748
AT2G47180.1	Lus10010897.g	galactinol synthase 1	1.28371	0.287415	1.21367	0.376654	0.43761	1.09915	0.0215732	0.998895	0.0398361	0.948912	0.998766	0.0145417
AT1G52340.1	Lus10029371.g	NAD(P)-binding Rossmann-fold superfamily protein	0.295777	0.637092	1.24213	-0.053267	0.534503	0.218948	0.998766	0.43909	0.00410974	0.998895	0.676941	0.998895
AT5G52640.1	Lus10039281.g	heat shock protein 90.1	1.34283	0.458189	1.28128	-0.340992	-0.0120287	0.903108	0.0239833	0.906049	0.033595	0.989239	0.998766	0.107063
AT5G09520.1	Lus10039881.g	hydroxyproline-rich glycoprotein family protein	-0.629238	-4.48224	1.29047	-0.0233174	1.02613	0.230348	0.90046	0.00179706	0.0107665	0.998895	0.0657873	0.998895
AT4G35160.1	Lus10018628.g	O-methyltransferase family protein	-0.290006	-1.86213	1.29733	0.170808	0.44304	0.691257	0.998766	0.00179706	0.00410974	0.998895	0.90643	0.107063
AT4G10310.1	Lus10030872.g	high-affinity K+ transporter 1	0.0845427	-1.94044	1.29761	-0.033865	0.886881	0.272027	0.998766	0.00179706	0.00410974	0.998895	0.0743909	0.998895
AT5G23950.1	Lus10039259.g	Calcium-dependent lipid-binding (CaLB domain) family protein	0.129148	-1.50156	1.30223	0.138281	0.882745	0.286006	0.998766	0.00179706	0.00410974	0.998895	0.0418852	0.965008
AT3G26320.1	Lus10016601.g	cytochrome P450, family 71, subfamily B, polypeptide 36	2.9753	3.45365	1.32713	0.249433	0.790345	1.05107	0.00410974	0.00179706	0.00758036	0.998895	0.256722	0.00743264
AT4G38080.1	Lus10033360.g	hydroxyproline-rich glycoprotein family protein	0.597666	-1.58956	1.39354	0.247329	1.09785	0.788469	0.592827	0.00179706	0.00410974	0.998895	0.00410974	0.0950755
AT5G05340.1	Lus10025256.g	Peroxidase superfamily protein	0.160953	-2.71206	1.39643	0.536315	1.57463	0.578481	0.998766	0.00179706	0.00410974	0.61193	0.00410974	0.504829
AT4G39950.1	Lus10031145.g	cytochrome P450, family 79, subfamily B, polypeptide 2	0.621756	-4.46141	1.40727	0.591021	1.39116	0.0137065	0.977935	0.00743264	0.0107665	0.701132	0.0107665	0.998895
AT3G26040.1	Lus10012759.g	HXXXD-type acyl-transferase family protein	2.23328	1.09822	1.42426	0.657958	1.03737	0.522615	0.00410974	0.0188877	0.00410974	0.358957	0.0239833	0.687914
AT1G19180.1	Lus10039911.g	jasmonate-zim-domain protein 1	2.34413	2.66482	1.46936	-0.13805	0.557939	0.491387	0.00410974	0.00179706	0.00410974	0.998895	0.653517	0.610619
AT1G70260.1	Lus10010696.g	nodulin MtN21 /EamA-like transporter family protein	0.104054	-1.91351	1.47114	0.191154	0.126453	1.10819	0.998766	0.00994494	0.00410974	0.998895	0.998766	0.0208923
AT2G45220.1	Lus10027202.g	Plant invertase/pectin methylesterase inhibitor superfamily	4.935	5.80991	1.57282	0.878447	1.75415	2.90197	0.00410974	0.00179706	0.00410974	0.264094	0.00410974	0.00179706
AT3G62550.1	Lus10029850.g	Adenine nucleotide alpha hydrolases-like superfamily protein	1.22422	-0.975226	1.61022	0.0052963	0.329096	0.211561	0.405859	0.816481	0.033595	0.998895	0.998766	0.998895
AT1G08090.1	Lus10016121.g	nitrate transporter 2:1	0.116049	-2.75711	1.88792	0.754664	1.60543	1.45595	0.998766	0.00478908	0.00410974	0.296781	0.00410974	0.00179706
AT3G10020.1	Lus10003372.g		2.20029	1.33436	1.89335	-0.0797053	0.568622	1.35552	0.00758036	0.00743264	0.0215732	0.998895	0.998766	0.00612892
AT5G54960.1	Lus10027820.g	pyruvate decarboxylase-2	0.227146	-0.3344	1.9406	0.303588	1.36101	1.1013	0.998766	0.998895	0.00758036	0.998895	0.0975649	0.33932
AT1G47670.1	Lus10023971.g	Transmembrane amino acid transporter family protein	0.934721	-0.381359	2.04487	0.474179	1.21938	0.55836	0.909672	1	0.0165059	0.998895	0.424781	0.998895
	Lus10005608.g		6.37534	4.97113	2.10578	1.25659	1.71853	2.50385	0.00410974	0.00179706	0.0191108	0.355709	0.0673025	0.0033501
AT4G31970.1	Lus10025923.g	cytochrome P450, family 82, subfamily C, polypeptide 2	2.5222	0.928508	2.16639	0.686084	1.54483	0.556508	0.00410974	0.197764	0.00410974	0.606817	0.0107665	0.872507
	Lus10037775.g		-0.189791	-3.13742	2.20375	-0.478642	1.8583	0.498346	0.998766	0.207913	0.0289536	0.998895	0.0930346	0.998895
AT1G71890.1	Lus10028616.g	Major facilitator superfamily protein	4.24245	3.82838	2.249	0.205496	2.52289	2.008	0.00410974	0.00179706	0.00410974	0.998895	0.00410974	0.0033501
AT4G36810.1	Lus10033581.g	geranylgeranyl pyrophosphate synthase 1	2.9108	2.0087	2.272	0.142284	1.55672	1.26219	0.00410974	0.0458571	0.0398361	0.998895	0.289875	0.473728
AT4G31500.1	Lus10012395.g	cytochrome P450, family 83, subfamily B, polypeptide 1	0.96262	-3.13031	2.41303	1.06294	1.16184	1.30446	0.998766	0.617171	0.00410974	0.791873	0.581175	0.54689
AT4G12545.1	Lus10024624.g	Bifunctional inhibitor/lipid-transfer protein/seed storage 2S albumin superfamily protein	4.20455	-0.625235	2.69442	0.662675	1.85126	1.58603	0.00410974	0.974233	0.00410974	0.938042	0.0517054	0.0524402
AT1G47670.1	Lus10025113.g	Transmembrane amino acid transporter family protein	1.74969	-0.767567	2.76557	0.875349	1.48358	0.0849572	0.033595	0.924447	0.00410974	0.806359	0.110541	0.998895
AT4G36810.1	Lus10033582.g	geranylgeranyl pyrophosphate synthase 1	3.70417	1.89362	2.85959	-0.105258	2.0304	0.655463	0.00410974	0.0589958	0.0191108	0.998895	0.116011	0.96982
AT5G25120.1	Lus10013194.g	ytochrome p450, family 71, subfamily B, polypeptide 11	3.83653	0.171707	3.51582	0.649848	2.09088	0.842305	0.00410974	0.998895	0.00410974	0.968468	0.0959707	0.889021
AT2G46760.1	Lus10010105.g	D-arabinono-1,4-lactone oxidase family protein	6.80779	4.52373	3.62728	0.668276	2.32099	-0.00578577	0.00410974	0.00743264	0.0439061	1	0.270631	1
	Lus10025503.g		7.68378	9.31374	4.01939	1.2382	1.47545	4.03406	0.00410974	0.0965746	0.00410974	1	0.410413	0.10236
