# Supplementary material for: Gene expression signatures of mutualism and pathogenesis in flax roots
Source: Front Plant Sci. 2024 Oct 10;15:1415082. doi: 10.3389/fpls.2024.1415082 (PMC11499196; doi:10.3389/fpls.2024.1415082)
Supplement: Supplementary Table 3 — 14 dpi R. irregulare inoculum vs. control, list of significantly differentially expressed genes (DGE). [file DataSheet3.csv]

Best-hit-arabi-name	gene_9	arabidefline	log2_mF_9	log2_mF_14	log2_mR_9	log2_mR_14	log2_mRF_9	log2_mRF_14	q_value_mF_9	q_value_mF_14	q_value_mR_9	q_value_mR_14	q_value_mRF_9	q_value_mRF_14
AT1G24020.1	Lus10001032.g	MLP-like protein 423	-0.22958	0.19135	-4.18111	-5.32019	-3.62683	-1.67284	0.998766	0.998895	0.00410974	0.0238918	0.00410974	0.0111184
AT3G56400.1	Lus10025216.g	WRKY DNA-binding protein 70	-0.506541	0.348353	-4.51217	-4.78704	-3.73956	-2.29976	0.819085	0.919138	0.00410974	0.00179706	0.00410974	0.00179706
AT1G24020.1	Lus10014241.g	MLP-like protein 423	-2.21239	-1.88459	-3.0305	-4.47253	-3.56863	-3.19742	0.00410974	0.00612892	0.00410974	0.00179706	0.00410974	0.00179706
	Lus10030648.g		-0.268777	-0.0574385	-2.35865	-4.32957	-2.34122	-0.694999	0.998766	0.998895	0.00410974	0.00478908	0.00410974	0.84986
	Lus10010742.g		2.13587	3.70392	-3.78322	-4.29718	-5.00726	-3.91482	0.00410974	0.00179706	0.00410974	0.0218909	0.0165059	0.00743264
	Lus10029181.g		-1.09813	-0.33349	-2.29378	-3.94678	-2.97319	-2.0641	0.0591888	0.986982	0.00410974	0.00179706	0.00410974	0.00179706
AT4G35150.1	Lus10006691.g	O-methyltransferase family protein	5.46628	4.32473	-3.34614	-3.73186	1.03007	2.438	0.00410974	0.00179706	0.00410974	0.00179706	0.184204	0.00179706
	Lus10030647.g		-0.0933912	0.621807	-2.31328	-3.69319	-2.99945	-1.39451	0.998766	0.66437	0.00410974	0.0277694	0.00410974	0.0836193
AT1G24020.2	Lus10001041.g	MLP-like protein 423	-0.2811	0.229905	-3.17125	-3.60789	-2.87587	-1.11391	0.998766	0.998895	0.0625962	0.00179706	0.0990948	0.852179
AT3G59010.1	Lus10026729.g	pectin methylesterase 61	-1.84786	-3.38703	-2.08482	-3.54454	-1.72124	-1.55211	0.0743909	0.0768025	0.0673025	0.0499539	0.087165	0.315799
	Lus10026124.g		-1.16054	-0.219851	-2.2739	-3.52736	-2.09353	-2.25244	0.0439061	0.998895	0.00410974	0.00179706	0.00410974	0.00179706
AT1G24020.2	Lus10001042.g	MLP-like protein 423	-0.0843128	0.507322	-3.25367	-3.3759	-2.68909	-0.686873	0.998766	0.998895	0.00410974	0.00179706	0.0265066	0.920054
	Lus10000478.g		-0.807872	-0.595275	-1.87741	-3.31181	-1.66822	-0.912145	0.128391	0.458818	0.00410974	0.00179706	0.00410974	0.0598217
AT1G24020.1	Lus10029184.g	MLP-like protein 423	-1.15687	-0.481928	-1.73695	-3.29388	-1.80675	-1.44952	0.876656	0.998895	0.0673025	0.00179706	0.0136373	0.171126
AT1G24020.2	Lus10000474.g	MLP-like protein 423	-0.706512	-0.903036	-2.4447	-3.28139	-2.216	-1.65572	0.998766	0.960934	0.00410974	0.00179706	0.00410974	0.315091
AT3G25882.1	Lus10034312.g	NIM1-interacting 2	0.857529	0.509846	-2.70918	-3.13668	-0.976393	-1.03286	0.328165	0.866997	0.00410974	0.00478908	0.372915	0.163404
AT3G56400.1	Lus10025133.g	WRKY DNA-binding protein 70	-0.262486	0.880264	-2.92899	-3.07924	-2.4446	-1.20588	0.998766	0.890002	0.00410974	0.00179706	0.00410974	0.139467
AT3G57270.1	Lus10019801.g	beta-1,3-glucanase 1	7.76644	7.84772	-4.38543	-2.99271	2.65847	5.6227	0.0930346	0.00179706	0.0377796	0.00179706	0.00410974	0.00179706
	Lus10000479.g		-1.22488	-1.2827	-2.12133	-2.98849	-1.35449	-0.854179	0.166033	0.281397	0.00410974	0.0178237	0.114697	0.694397
AT1G24020.2	Lus10029183.g	MLP-like protein 423	-1.24842	-1.04499	-1.33377	-2.92084	-1.92291	-1.7845	0.0289536	0.103711	0.0136373	0.00179706	0.00410974	0.00179706
AT3G56710.1	Lus10027279.g	sigma factor binding protein 1	1.72501	0.737015	-2.37159	-2.72907	-1.20811	-1.00391	0.00410974	0.2003	0.00410974	0.00179706	0.12146	0.0668757
AT3G56710.1	Lus10038985.g	sigma factor binding protein 1	1.15773	0.8708	-2.98537	-2.63228	-1.62465	-1.03203	0.0107665	0.111892	0.00410974	0.0033501	0.00758036	0.115716
AT3G25882.1	Lus10041460.g	NIM1-interacting 2	2.49746	2.2089	-2.39363	-2.51615	-1.74049	0.314622	0.00410974	0.00179706	0.00410974	0.00179706	0.049865	0.998895
AT1G24020.2	Lus10003451.g	MLP-like protein 423	-0.842634	-0.47746	-1.36772	-2.45718	-1.47374	-1.21677	0.0608641	0.66437	0.00410974	0.00179706	0.00410974	0.00179706
AT5G52410.2	Lus10026416.g		-0.652819	-0.95866	-1.04977	-2.44095	-0.812924	-1.10865	0.998766	0.539359	0.942411	0.00869442	0.998766	0.723395
AT1G24020.1	Lus10029185.g	MLP-like protein 423	-0.0099061	-0.248688	-1.28423	-2.42753	-1.56952	-1.20243	0.998766	0.998895	0.290774	0.00179706	0.0839417	0.28641
AT4G29780.1	Lus10011946.g		-1.07938	0.320571	-2.23926	-2.42277	0.0959265	-1.31873	0.0398361	0.997642	0.00410974	0.00179706	0.998766	0.00869442
AT1G24020.1	Lus10010700.g	MLP-like protein 423	-0.817772	-0.695541	-1.1396	-2.39625	-1.55414	-1.41287	0.103365	0.22109	0.0107665	0.00179706	0.00410974	0.00179706
AT5G47650.1	Lus10006366.g	nudix hydrolase homolog 2	0.165594	0.386297	-1.77192	-2.21495	-1.54975	-1.08682	0.998766	0.998895	0.00410974	0.00179706	0.0136373	0.270944
	Lus10020249.g		-0.936669	-0.876876	-1.22663	-2.20433	-1.42098	-1.23695	0.0946099	0.0369764	0.00410974	0.00179706	0.00410974	0.00179706
AT4G11650.1	Lus10006302.g	osmotin 34	5.80049	4.94498	-3.42506	-2.16727	1.16959	2.58641	0.00410974	0.00179706	0.00410974	0.00179706	0.0478363	0.00179706
AT2G02360.1	Lus10003449.g	phloem protein 2-B10	-0.513425	-0.728882	-1.56395	-2.14876	-1.14922	-1.05272	0.998766	0.89937	0.0591888	0.00179706	0.329643	0.204718
AT4G25800.2	Lus10020686.g	Calmodulin-binding protein	-0.241691	1.11691	-1.80276	-2.12614	-0.301427	-1.25158	0.998766	0.00179706	0.00410974	0.00179706	0.998766	0.0033501
	Lus10033372.g		-1.2473	-1.9867	-0.87199	-2.11652	-1.3104	-1.25473	0.00410974	0.00179706	0.0398361	0.00179706	0.00410974	0.00478908
AT3G56400.1	Lus10030517.g	WRKY DNA-binding protein 70	-0.275487	-0.488347	-1.43614	-2.06529	-0.348964	-1.03082	0.998766	0.897305	0.00410974	0.00179706	0.998766	0.046717
	Lus10026417.g		0.0388153	-0.0438347	-1.53527	-2.05435	-1.09697	-0.899218	0.998766	0.998895	0.00410974	0.00179706	0.00410974	0.0208923
AT1G24020.1	Lus10010701.g	MLP-like protein 423	0.220082	0.266085	-1.41781	-2.05065	-1.25828	-0.644526	0.998766	0.998895	0.0239833	0.00743264	0.0289536	0.727465
AT5G47650.1	Lus10012320.g	nudix hydrolase homolog 2	-0.0148156	-0.210286	-1.38543	-2.02681	-1.4858	-1.25111	0.998766	0.998895	0.00410974	0.00179706	0.00410974	0.0145417
AT3G11810.1	Lus10030427.g		-0.907154	-1.01452	-1.20553	-1.91848	-1.00497	-1.29476	0.87205	0.668252	0.372006	0.0111184	0.216072	0.287407
AT3G54420.1	Lus10003231.g	homolog of carrot EP3-3 chitinase	6.41909	7.246	-3.14567	-1.86232	1.31378	4.09529	0.0165059	0.164568	0.00410974	0.00179706	0.00410974	0.00179706
AT4G16820.1	Lus10004364.g	alpha/beta-Hydrolases superfamily protein	0.269772	1.21698	-1.97181	-1.82687	-0.951103	-0.357404	0.998766	0.029634	0.00758036	0.00179706	0.433619	0.998895
AT4G29780.1	Lus10027622.g		-1.35352	0.590605	-2.32793	-1.81608	0.896186	-0.693876	0.134589	0.866268	0.00410974	0.0198757	0.434304	0.840443
AT3G56400.1	Lus10034244.g	WRKY DNA-binding protein 70	1.71762	2.04743	-1.74585	-1.7482	-0.494015	0.0658344	0.00410974	0.00179706	0.00410974	0.0111184	0.998766	0.998895
AT1G19210.1	Lus10033420.g	Integrase-type DNA-binding superfamily protein	-0.805176	1.67264	-4.60576	-1.72345	-0.62877	-0.394433	0.638164	0.00179706	0.00410974	0.0145417	0.926196	0.998895
AT3G13790.1	Lus10001529.g	Glycosyl hydrolases family 32 protein	-0.115088	-0.233302	-1.38762	-1.68785	-1.45223	-1.1284	0.998766	0.998895	0.00410974	0.00179706	0.00410974	0.00994494
AT3G26040.1	Lus10036043.g	HXXXD-type acyl-transferase family protein	-1.56026	-2.36739	-0.988195	-1.68716	-1.05553	-1.05424	0.00410974	0.0033501	0.0975649	0.0111184	0.0780133	0.10773
AT1G06450.1	Lus10000327.g	Polynucleotidyl transferase, ribonuclease H-like superfamily protein	0.075197	1.56738	-2.45839	-1.67165	0.422778	-0.861773	0.998766	0.00179706	0.00410974	0.00179706	0.998766	0.265511
AT1G72890.1	Lus10019142.g	Disease resistance protein (TIR-NBS class)	-0.696446	-1.0909	-1.81212	-1.65262	-1.7311	-1.46796	0.772402	0.180687	0.0215732	0.0238918	0.0107665	0.0458571
AT4G15390.1	Lus10036042.g	HXXXD-type acyl-transferase family protein	-1.13332	-1.19359	-1.15902	-1.64057	-1.43022	-1.45527	0.0673025	0.0724249	0.0398361	0.0122956	0.0313423	0.0325618
AT3G56400.1	Lus10012870.g	WRKY DNA-binding protein 70	0.931702	1.24447	-1.14404	-1.61075	-0.539912	-0.368497	0.0239833	0.00179706	0.00410974	0.00179706	0.718089	0.899469
AT1G06450.1	Lus10035078.g	Polynucleotidyl transferase, ribonuclease H-like superfamily protein	-0.220519	1.12222	-2.18975	-1.58124	0.442802	-0.8583	0.998766	0.00994494	0.00410974	0.00179706	0.998766	0.244724
AT5G37150.1	Lus10035775.g	P-loop containing nucleoside triphosphate hydrolases superfamily protein	1.21837	1.298	-2.10308	-1.55473	-1.07724	-0.205726	0.0107665	0.0033501	0.00410974	0.00612892	0.117369	0.998895
AT1G80840.1	Lus10024074.g	WRKY DNA-binding protein 40	1.17485	2.07631	-1.19339	-1.54463	0.775725	-0.56137	0.0136373	0.00179706	0.0215732	0.00179706	0.321054	0.656029
AT1G64700.1	Lus10008274.g		-1.6642	-0.514936	-1.37878	-1.48602	-0.309172	-0.677493	0.0377796	0.922028	0.0608641	0.0188877	0.998766	0.698091
AT3G50930.1	Lus10014284.g	cytochrome BC1 synthesis	1.0766	2.24532	-1.11017	-1.42318	0.332115	0.128573	0.0215732	0.00179706	0.0459191	0.0248403	0.998766	0.998895
AT1G27730.1	Lus10032848.g	salt tolerance zinc finger	-0.270929	1.47117	-2.53322	-1.38859	0.0288541	-0.71555	0.998766	0.00179706	0.00410974	0.00179706	0.998766	0.33045
AT3G54420.1	Lus10024366.g	homolog of carrot EP3-3 chitinase	5.94614	6.47641	-3.11859	-1.37775	0.731159	3.02234	0.00410974	0.00179706	0.00410974	0.0167676	0.826583	0.00179706
AT3G03280.1	Lus10007960.g		0.586184	0.914152	-1.53201	-1.36994	-0.320247	-0.333382	0.998766	0.143433	0.0377796	0.0248403	0.998766	0.998895
AT1G03220.1	Lus10021936.g	Eukaryotic aspartyl protease family protein	-0.930369	-2.45448	-0.80574	-1.36988	-0.860982	-1.21567	0.433108	0.0208923	0.506252	0.0033501	0.285342	0.0145417
AT3G57240.1	Lus10002807.g	beta-1,3-glucanase 3	1.82139	0.248161	-1.9107	-1.34754	-0.619633	-0.57266	0.13084	0.998895	0.00410974	0.0342975	0.998766	0.857168
AT1G77120.1	Lus10010506.g	alcohol dehydrogenase 1	-0.0193952	-0.0572913	0.334413	-1.24719	-0.872306	-0.684992	0.998766	0.998895	0.998766	0.0033501	0.140788	0.231286
AT5G44390.1	Lus10008410.g	FAD-binding Berberine family protein	-0.644903	-2.16282	-0.405651	-1.22595	0.124993	-0.670773	0.395487	0.00179706	0.998766	0.00179706	0.998766	0.356127
AT1G07160.1	Lus10042275.g	Protein phosphatase 2C family protein	-1.25555	-0.0230231	-1.48285	-1.21399	0.14295	-0.726921	0.0215732	0.998895	0.00410974	0.00994494	0.998766	0.338207
AT3G23250.1	Lus10011820.g	myb domain protein 15	1.11439	2.07228	-1.07289	-1.18872	-0.0584207	-0.436978	0.0215732	0.00179706	0.0289536	0.00179706	0.998766	0.861973
AT5G59030.1	Lus10016464.g	copper transporter 1	0.90962	0.917024	-0.835072	-1.13308	-0.474856	-0.372292	0.087165	0.0316099	0.32262	0.0238918	0.998766	0.942521
AT2G40000.1	Lus10028275.g	ortholog of sugar beet HS1 PRO-1 2	1.74365	2.43472	-1.0967	-1.06614	0.0759399	0.0319937	0.00410974	0.00179706	0.00758036	0.0134359	0.998766	0.998895
AT4G27280.1	Lus10031588.g	Calcium-binding EF-hand family protein	0.14919	0.31709	-0.932391	-1.06217	-0.190371	-0.280113	0.998766	0.984999	0.0591888	0.00994494	0.998766	0.998895
AT5G54680.1	Lus10011167.g	basic helix-loop-helix (bHLH) DNA-binding superfamily protein	0.00783988	0.127159	0.263556	-1.04728	-0.835411	-0.868159	0.998766	0.998895	0.998766	0.0188877	0.216072	0.0998387
	Lus10038768.g		-1.57884	-3.84188	-0.166938	-1.01837	0.180649	-0.965208	0.00410974	0.00179706	0.998766	0.0413611	0.998766	0.0645624
AT5G08100.1	Lus10034668.g	N-terminal nucleophile aminohydrolases (Ntn hydrolases) superfamily protein	-1.10653	-1.48061	-0.882667	-0.995435	-0.903135	-0.944821	0.104837	0.528574	0.354285	0.043182	0.256722	0.0857725
AT3G12750.1	Lus10041613.g	zinc transporter 1 precursor	-0.611242	-0.194352	-0.243925	-0.952876	-1.00557	-0.694231	0.692386	0.998895	0.998766	0.0122956	0.0761893	0.142889
AT2G40000.1	Lus10040215.g	ortholog of sugar beet HS1 PRO-1 2	0.661366	1.31004	-1.05277	-0.94682	-0.0603727	-0.307716	0.816912	0.00179706	0.0573858	0.0334885	0.998766	0.981378
AT2G19590.1	Lus10008564.g	ACC oxidase 1	-0.993522	-2.97652	0.208648	-0.911499	-0.146331	-0.624094	0.0823367	0.00179706	0.998766	0.0218909	0.998766	0.214031
AT2G47540.1	Lus10008213.g	Pollen Ole e 1 allergen and extensin family protein	0.430606	-2.83141	1.04999	0.91582	1.21501	0.239939	0.998766	0.00179706	0.0165059	0.0286955	0.00410974	0.998895
AT5G12330.4	Lus10036032.g	Lateral root primordium (LRP) protein-related	-0.466858	0.0984721	-0.0642104	1.0549	-0.23394	0.441936	0.998766	0.998895	0.998766	0.0352007	0.998766	0.902368
AT5G05340.1	Lus10034207.g	Peroxidase superfamily protein	-0.172364	-0.350928	-0.690408	1.06089	0.256187	1.3375	0.998766	0.913146	0.235924	0.00869442	0.998766	0.00179706
AT5G05340.1	Lus10006534.g	Peroxidase superfamily protein	-2.20694	-2.65138	-0.196141	1.07117	0.924589	2.00583	0.00410974	0.00179706	0.998766	0.0378546	0.08569	0.00179706
	Lus10016421.g		-0.59665	-0.116565	0.279788	1.16195	1.21586	1.42192	0.672107	0.998895	0.998766	0.00743264	0.00410974	0.0033501
AT5G38410.1	Lus10017597.g	Ribulose bisphosphate carboxylase (small chain) family protein	1.63857	1.6428	-0.650912	1.24825	-2.94727	1.30382	0.00410974	0.00179706	0.726432	0.00743264	0.00410974	0.00179706
AT5G63180.1	Lus10022310.g	Pectin lyase-like superfamily protein	0.397101	-0.483226	-0.653332	1.25902	0.842317	1.56613	0.998766	0.837404	0.799669	0.00179706	0.197005	0.00179706
AT5G39150.1	Lus10006536.g	RmlC-like cupins superfamily protein	2.47807	2.61465	-0.53396	1.3995	0.159785	-0.48067	0.00410974	0.00179706	0.998766	0.0413611	0.998766	0.984502
	Lus10002266.g		1.38133	1.84978	-0.0749573	1.55716	1.05905	0.183086	0.0591888	0.0145417	0.998766	0.0474979	0.297826	0.998895
