# Supplementary material for: Gene expression signatures of mutualism and pathogenesis in flax roots
Source: Front Plant Sci. 2024 Oct 10;15:1415082. doi: 10.3389/fpls.2024.1415082 (PMC11499196; doi:10.3389/fpls.2024.1415082)
Supplement: Supplementary Table 4 — 9 dpi F.oxysporum f. sp. lini inoculum vs. control, list of significantly differentially expressed genes (DGE). [file DataSheet4.csv]

Best-hit-arabi-name	gene_9	arabidefline	log2_mF_9	log2_mF_14	log2_mR_9	log2_mR_14	log2_mRF_9	log2_mRF_14	q_value_mF_9	q_value_mF_14	q_value_mR_9	q_value_mR_14	q_value_mRF_9	q_value_mRF_14
AT3G43660.1	Lus10029776.g	Vacuolar iron transporter (VIT) family protein	-2.61999	-3.84143	-1.36895	-0.034225	-0.371035	-0.286966	0.00410974	0.119004	0.195975	0.998895	0.998766	0.998895
AT2G28780.1	Lus10005903.g		-2.43648	-3.81442	-0.0423969	-0.517273	-0.847191	-0.23861	0.00410974	0.00179706	0.998766	0.504829	0.0478363	0.998895
AT2G36690.1	Lus10001460.g	2-oxoglutarate (2OG) and Fe(II)-dependent oxygenase superfamily protein	-2.40194	-5.23372	-2.59976	-4.80887	-3.13256	-3.21443	0.0418852	0.842748	0.750648	0.505784	0.0459191	0.451032
AT1G69160.1	Lus10019172.g		-2.29176	-2.53806	-0.800119	0.481116	-0.889559	-0.241191	0.0239833	0.0229206	0.779756	0.951617	0.567767	0.998895
AT1G24020.1	Lus10014241.g	MLP-like protein 423	-2.21239	-1.88459	-3.0305	-4.47253	-3.56863	-3.19742	0.00410974	0.00612892	0.00410974	0.00179706	0.00410974	0.00179706
AT5G05340.1	Lus10006534.g	Peroxidase superfamily protein	-2.20694	-2.65138	-0.196141	1.07117	0.924589	2.00583	0.00410974	0.00179706	0.998766	0.0378546	0.08569	0.00179706
AT1G05160.1	Lus10036670.g	cytochrome P450, family 88, subfamily A, polypeptide 3	-2.19378	-4.94769	0.255804	0.246436	0.684422	-0.300422	0.00410974	0.537519	0.998766	0.998895	0.394956	0.961473
AT4G12320.1	Lus10028914.g	cytochrome P450, family 706, subfamily A, polypeptide 6	-2.16306	-4.01725	-0.00228503	-0.0679992	0.0117315	-0.0887354	0.0289536	0.189964	0.998766	0.998895	0.998766	0.998895
AT3G43660.1	Lus10042804.g	Vacuolar iron transporter (VIT) family protein	-2.13989	-2.26781	-0.0197736	0.450127	0.127246	0.199716	0.00410974	0.00179706	0.998766	0.866736	0.998766	0.998895
AT2G27550.1	Lus10019541.g	centroradialis	-2.04612	-0.279195	-0.126337	0.155416	0.170336	0.460894	0.00758036	0.998895	0.998766	0.998895	0.998766	0.922337
AT4G28250.1	Lus10039816.g	expansin B3	-2.01566	-1.97947	-0.237649	0.747502	-0.294188	0.614867	0.00410974	0.00179706	0.998766	0.265185	0.998766	0.502412
AT5G11590.1	Lus10001601.g	Integrase-type DNA-binding superfamily protein	-2.0089	-4.6795	-0.159622	0.41888	0.120093	0.0175752	0.033595	0.0167676	0.998766	0.947871	0.998766	0.998895
AT1G24020.1	Lus10002176.g	MLP-like protein 423	-1.89844	-4.43125	0.385208	0.404287	-0.281326	0.415823	0.00410974	0.266968	0.998766	0.998895	0.998766	0.998895
AT5G54770.1	Lus10007646.g	thiazole biosynthetic enzyme, chloroplast (ARA6) (THI1) (THI4)	-1.81519	-2.6356	0.151126	-0.0624081	-0.12487	0.0363569	0.0357067	0.00179706	0.998766	0.998895	0.998766	0.998895
AT5G54770.1	Lus10018364.g	thiazole biosynthetic enzyme, chloroplast (ARA6) (THI1) (THI4)	-1.68789	-3.16342	0.392213	0.162685	-0.250263	0.21	0.00410974	0.00179706	0.998766	0.998895	0.998766	0.998895
AT2G39700.1	Lus10023407.g	expansin A4	-1.66928	-2.27832	-0.133824	0.434363	-0.429384	0.339946	0.00410974	0.00179706	0.998766	0.864943	0.998766	0.958893
AT1G64700.1	Lus10008274.g		-1.6642	-0.514936	-1.37878	-1.48602	-0.309172	-0.677493	0.0377796	0.922028	0.0608641	0.0188877	0.998766	0.698091
AT5G43180.1	Lus10025217.g	Protein of unknown function, DUF599	-1.65637	-1.72663	0.372843	-0.213084	-0.0941948	-0.0152485	0.00410974	0.00179706	0.998766	0.998895	0.998766	0.998895
	Lus10009581.g		-1.61153	-3.46982	0.245081	-0.169995	-0.196492	-0.133443	0.00410974	0.00179706	0.998766	0.998895	0.998766	0.998895
AT2G22500.1	Lus10009270.g	uncoupling protein 5	-1.60918	-0.586098	-0.799833	-0.922491	-0.0117038	-0.469625	0.00410974	0.802258	0.44745	0.101723	0.998766	0.880054
AT3G54260.1	Lus10026066.g	TRICHOME BIREFRINGENCE-LIKE 36	-1.58345	-1.33617	0.165401	0.123593	-0.985245	-0.197884	0.00410974	0.00179706	0.998766	0.998895	0.0313423	0.998895
	Lus10038768.g		-1.57884	-3.84188	-0.166938	-1.01837	0.180649	-0.965208	0.00410974	0.00179706	0.998766	0.0413611	0.998766	0.0645624
AT3G26040.1	Lus10036043.g	HXXXD-type acyl-transferase family protein	-1.56026	-2.36739	-0.988195	-1.68716	-1.05553	-1.05424	0.00410974	0.0033501	0.0975649	0.0111184	0.0780133	0.10773
AT1G46480.1	Lus10018726.g	WUSCHEL related homeobox 4	-1.54729	0.490568	0.0888475	0.124859	-1.38636	0.219405	0.033595	0.902622	0.998766	0.998895	0.0946099	0.998895
AT4G24570.1	Lus10009271.g	dicarboxylate carrier 2	-1.53764	-0.384575	-0.60023	-0.559186	0.711795	0.0233307	0.00410974	0.956122	0.62581	0.533396	0.301457	0.998895
AT3G43110.1	Lus10020796.g		-1.53645	-3.63653	0.0200406	-0.10677	0.589453	-0.65046	0.0191108	0.00179706	0.998766	0.998895	0.788872	0.182139
AT3G01190.1	Lus10006756.g	Peroxidase superfamily protein	-1.52011	-2.69522	-0.664307	-0.587374	0.0754294	0.119832	0.0357067	0.00179706	0.792756	0.585601	0.998766	0.998895
AT5G63180.1	Lus10014887.g	Pectin lyase-like superfamily protein	-1.5169	-2.42628	-0.315652	0.152979	0.523671	1.01481	0.0478363	0.0325618	0.998766	0.998895	0.998766	0.176726
AT5G60440.1	Lus10028473.g	AGAMOUS-like 62	-1.50459	-0.0899149	-0.356968	-0.00656987	-1.66202	-0.909166	0.0215732	0.998895	0.998766	0.998895	0.0313423	0.426396
AT3G19200.1	Lus10019867.g		-1.4656	-2.48675	0.0701387	0.184911	-0.254194	0.143023	0.00410974	0.00179706	0.998766	0.998895	0.998766	0.998895
AT1G53130.1	Lus10041930.g	Stigma-specific Stig1 family protein	-1.43681	-3.64182	0.250727	-0.103822	0.412939	0.292359	0.0107665	0.00179706	0.998766	0.998895	0.998766	0.998895
AT4G28250.1	Lus10018583.g	expansin B3	-1.42339	-2.32993	0.188939	0.770076	-0.325887	0.418081	0.0107665	0.00179706	0.998766	0.134338	0.998766	0.866268
AT2G21060.1	Lus10034487.g	glycine-rich protein 2B	-1.41183	-3.48007	0.0590217	0.233902	0.798323	0.231604	0.0313423	0.00179706	0.998766	0.998895	0.304805	0.998895
AT3G06240.1	Lus10026587.g	F-box family protein	-1.40583	-2.59124	-0.7475	0.137307	-0.214237	-0.489167	0.0459191	0.00179706	0.721868	0.998895	0.998766	0.863864
AT5G43180.1	Lus10025134.g	Protein of unknown function, DUF599	-1.38534	-1.73084	0.208055	0.239908	-0.101736	-0.0902323	0.00410974	0.00179706	0.998766	0.998895	0.998766	0.998895
	Lus10032253.g		-1.3796	-3.8859	0.300727	-0.489394	0.158705	-0.354153	0.00410974	0.00179706	0.998766	0.692443	0.998766	0.913253
AT1G15960.1	Lus10018132.g	NRAMP metal ion transporter 6	-1.3779	-0.843881	-0.809349	-0.815999	0.116156	-0.255358	0.0313423	0.25566	0.34287	0.280555	0.998766	0.998895
AT5G24660.1	Lus10032912.g	response to low sulfur 2	-1.35949	-1.33039	0.3056	0.0563531	0.57754	-0.113004	0.00758036	0.00179706	0.998766	0.998895	0.741822	0.998895
AT5G23100.1	Lus10000863.g	Protein of unknown function, DUF617	-1.35608	-1.63574	-0.232149	0.352553	0.0274579	0.257576	0.0357067	0.0286955	0.998766	0.9544	0.998766	0.998895
AT2G39700.1	Lus10040801.g	expansin A4	-1.34933	-1.44411	-0.418558	0.721649	-0.416882	0.644011	0.0377796	0.00869442	0.998766	0.423104	0.998766	0.389715
AT5G02380.1	Lus10040811.g	metallothionein 2B	-1.34734	-1.65343	0.880515	0.384279	0.646914	0.388461	0.00410974	0.00179706	0.0975649	0.863056	0.391442	0.839782
AT2G22850.1	Lus10019273.g	basic leucine-zipper 6	-1.3383	-1.78104	-0.133577	-0.0100677	-0.154099	-0.147613	0.0439061	0.0248403	0.998766	0.998895	0.998766	0.998895
	Lus10020401.g		-1.33273	-2.84609	0.200819	-0.0384436	-0.317557	-0.0844343	0.00410974	0.00179706	0.998766	0.998895	0.998766	0.998895
AT5G24070.1	Lus10025586.g	Peroxidase superfamily protein	-1.32784	-3.3544	-0.224338	-0.596264	-0.218916	-0.672693	0.00410974	0.00179706	0.998766	0.478276	0.998766	0.302132
AT1G20990.1	Lus10028723.g	Cysteine/Histidine-rich C1 domain family protein	-1.32285	-3.85466	-0.202379	-0.295803	-0.316009	-0.285358	0.0459191	0.00179706	0.998766	0.998895	0.998766	0.998895
AT2G37460.1	Lus10024424.g	nodulin MtN21 /EamA-like transporter family protein	-1.30378	-1.33902	-0.617912	-0.286228	-0.626722	-0.727443	0.0136373	0.00612892	0.572814	0.995275	0.560024	0.187745
AT3G07490.1	Lus10009564.g	ARF-GAP domain 11	-1.29895	-1.34249	-0.643871	-0.229232	-0.367629	-0.330095	0.0239833	0.00994494	0.793068	0.998895	0.998766	0.988488
AT5G54370.1	Lus10017577.g	Late embryogenesis abundant (LEA) protein-related	-1.29327	-3.82831	0.306085	0.0507369	0.473682	-0.139211	0.0107665	0.00179706	0.998766	0.998895	0.958252	0.998895
AT1G11545.1	Lus10007645.g	xyloglucan endotransglucosylase/hydrolase 8	-1.26532	-4.26365	0.276439	-0.124571	0.226844	0.0529524	0.0191108	0.00179706	0.998766	0.998895	0.998766	0.998895
AT1G07160.1	Lus10042275.g	Protein phosphatase 2C family protein	-1.25555	-0.0230231	-1.48285	-1.21399	0.14295	-0.726921	0.0215732	0.998895	0.00410974	0.00994494	0.998766	0.338207
AT1G24020.2	Lus10029183.g	MLP-like protein 423	-1.24842	-1.04499	-1.33377	-2.92084	-1.92291	-1.7845	0.0289536	0.103711	0.0136373	0.00179706	0.00410974	0.00179706
	Lus10033372.g		-1.2473	-1.9867	-0.87199	-2.11652	-1.3104	-1.25473	0.00410974	0.00179706	0.0398361	0.00179706	0.00410974	0.00478908
AT3G08030.1	Lus10016393.g	Protein of unknown function, DUF642	-1.23819	-3.43552	0.0447086	-0.042742	0.252979	0.0179394	0.00410974	0.00179706	0.998766	0.998895	0.998766	0.998895
AT2G02310.1	Lus10003445.g	phloem protein 2-B6	-1.23482	-3.24819	0.249742	-0.270326	0.322887	-0.18931	0.0191108	0.00179706	0.998766	0.998895	0.998766	0.998895
AT3G43660.1	Lus10031922.g	Vacuolar iron transporter (VIT) family protein	-1.23005	-1.62648	0.123188	0.155955	-0.0260333	-0.00661054	0.00410974	0.00179706	0.998766	0.998895	0.998766	0.998895
AT4G32890.1	Lus10011430.g	GATA transcription factor 9	-1.22034	-3.00132	-0.0317202	0.0961057	0.270062	0.116957	0.0107665	0.00179706	0.998766	0.998895	0.998766	0.998895
	Lus10024615.g		-1.21576	-3.55364	0.134903	-0.196067	0.00110156	-0.146342	0.00758036	0.00179706	0.998766	0.998895	0.998829	0.998895
	Lus10010492.g		-1.2066	-3.73044	0.547906	0.292896	0.522902	0.281052	0.00410974	0.00179706	0.685784	0.9544	0.62623	0.967768
	Lus10029150.g		-1.18943	-1.15075	0.0862639	0.245856	0.119572	0.28314	0.0377796	0.0325618	0.998766	0.998895	0.998766	0.998895
AT1G09200.1	Lus10005271.g	Histone superfamily protein	-1.18807	-3.1605	0.475906	0.133825	0.466095	0.00992318	0.00758036	0.00179706	0.865524	0.998895	0.876388	0.998895
AT5G10130.1	Lus10041707.g	Pollen Ole e 1 allergen and extensin family protein	-1.18311	-3.49076	0.16258	-0.0471021	0.357533	-0.112069	0.00410974	0.00179706	0.998766	0.998895	0.998766	0.998895
AT3G15850.1	Lus10041042.g	fatty acid desaturase 5	-1.18283	-2.71211	0.180388	-0.106466	0.26154	-0.282495	0.0107665	0.00179706	0.998766	0.998895	0.998766	0.995307
AT5G37600.1	Lus10020812.g	glutamine synthase clone R1	-1.1608	-2.86702	0.518032	-0.401507	0.10489	-0.0779835	0.0165059	0.00179706	0.885219	0.856596	0.998766	0.998895
	Lus10026124.g		-1.16054	-0.219851	-2.2739	-3.52736	-2.09353	-2.25244	0.0439061	0.998895	0.00410974	0.00179706	0.00410974	0.00179706
AT1G64780.1	Lus10000823.g	ammonium transporter 1;2	-1.14607	-3.10141	0.464552	-0.176817	0.369783	-0.135691	0.0377796	0.00179706	0.986704	0.998895	0.998766	0.998895
AT5G10130.1	Lus10026040.g	Pollen Ole e 1 allergen and extensin family protein	-1.14032	-2.76278	0.402644	-0.0832682	0.1096	-0.16751	0.0107665	0.00179706	0.998766	0.998895	0.998766	0.998895
AT2G39700.1	Lus10016533.g	expansin A4	-1.12857	-0.721294	-0.370391	0.677593	-0.230157	0.422221	0.0289536	0.395825	0.998766	0.404034	0.998766	0.891721
AT3G61260.1	Lus10027460.g	Remorin family protein	-1.10212	-2.58938	0.549966	0.172085	0.0661382	0.140085	0.0265066	0.00179706	0.619673	0.998895	0.998766	0.998895
AT5G51550.1	Lus10031130.g	EXORDIUM like 3	-1.09656	-0.958074	-0.391059	0.558278	-0.152599	0.570879	0.00758036	0.0396506	0.998766	0.366741	0.998766	0.314736
AT1G78020.1	Lus10019672.g	Protein of unknown function (DUF581)	-1.08359	-2.49575	0.560495	0.487732	0.423794	0.229086	0.0215732	0.00179706	0.578402	0.525536	0.998766	0.998895
AT4G29780.1	Lus10011946.g		-1.07938	0.320571	-2.23926	-2.42277	0.0959265	-1.31873	0.0398361	0.997642	0.00410974	0.00179706	0.998766	0.00869442
AT3G45980.1	Lus10016156.g	Histone superfamily protein	-1.03583	-1.90691	0.273639	0.0388609	0.273242	-0.0568356	0.0136373	0.00179706	0.998766	0.998895	0.998766	0.998895
AT5G50200.3	Lus10041950.g	nitrate transmembrane transporters	-1.0317	-2.1236	0.927659	0.0514094	1.07564	0.508356	0.0215732	0.00179706	0.0900299	0.998895	0.0136373	0.486335
AT5G20630.1	Lus10037663.g	germin 3	-1.01834	-2.83097	0.409439	0.064588	0.673273	-0.000192389	0.0136373	0.00179706	0.998766	0.998895	0.239663	0.999277
AT1G32910.1	Lus10033327.g	HXXXD-type acyl-transferase family protein	-1.01825	-2.39614	-0.0657548	-0.346257	-0.281281	-0.37737	0.0478363	0.00179706	0.998766	0.912712	0.998766	0.872719
AT5G13870.1	Lus10011052.g	xyloglucan endotransglucosylase/hydrolase 5	-1.01405	-3.12908	0.156229	0.110207	0.427263	0.0379581	0.0265066	0.00179706	0.998766	0.998895	0.998766	0.998895
AT1G28220.1	Lus10036075.g	purine permease 3	-0.989169	-2.13175	0.150652	-0.156281	0.0395937	-0.397097	0.0289536	0.00179706	0.998766	0.998895	0.998766	0.842748
AT3G54400.1	Lus10024148.g	Eukaryotic aspartyl protease family protein	-0.985325	-2.77722	0.0674026	-0.0406719	0.203994	-0.137403	0.0289536	0.00179706	0.998766	0.998895	0.998766	0.998895
AT4G24730.4	Lus10017960.g	Calcineurin-like metallo-phosphoesterase superfamily protein	-0.976203	-1.86257	0.557543	-0.103151	0.859114	0.374041	0.0439061	0.00179706	0.600491	0.998895	0.0517054	0.871483
AT2G36570.1	Lus10021131.g	Leucine-rich repeat protein kinase family protein	-0.976184	-1.01774	-0.213319	0.116716	-0.206381	0.00662292	0.0239833	0.0238918	0.998766	0.998895	0.998766	0.998895
AT2G29660.1	Lus10018219.g	zinc finger (C2H2 type) family protein	-0.962855	-1.69773	-0.0385349	0.225109	0.107253	0.0615687	0.0265066	0.00179706	0.998766	0.998895	0.998766	0.998895
AT2G36570.1	Lus10017178.g	Leucine-rich repeat protein kinase family protein	-0.909532	-1.16727	-0.118148	0.15976	-0.153003	-0.0194644	0.033595	0.0134359	0.998766	0.998895	0.998766	0.998895
AT4G28300.1	Lus10018593.g	Protein of unknown function (DUF1421)	0.833743	0.769801	0.154488	0.160014	0.105109	0.221563	0.0418852	0.0653407	0.998766	0.998895	0.998766	0.998895
AT3G61220.1	Lus10040933.g	NAD(P)-binding Rossmann-fold superfamily protein	0.838245	0.710265	0.37995	0.328788	0.246925	0.303867	0.0459191	0.0768025	0.998766	0.903501	0.998766	0.934879
AT3G17800.2	Lus10017989.g	Protein of unknown function (DUF760)	0.907125	1.15674	0.270885	-0.103184	0.442814	0.280919	0.0265066	0.00179706	0.998766	0.998895	0.989168	0.965264
AT2G21620.1	Lus10042316.g	Adenine nucleotide alpha hydrolases-like superfamily protein	0.907298	0.796196	-0.0410196	-0.255467	-0.325386	-0.269359	0.033595	0.0532118	0.998766	0.998895	0.998766	0.993688
AT3G56400.1	Lus10012870.g	WRKY DNA-binding protein 70	0.931702	1.24447	-1.14404	-1.61075	-0.539912	-0.368497	0.0239833	0.00179706	0.00410974	0.00179706	0.718089	0.899469
AT2G31820.1	Lus10008329.g	Ankyrin repeat family protein	0.9513	1.39741	-0.0203139	0.18788	-0.012392	0.369134	0.033595	0.00179706	0.998766	0.998895	0.998766	0.929677
AT1G10500.1	Lus10012683.g	chloroplast-localized ISCA-like protein	0.953207	0.94132	0.159957	-0.16738	-0.0122499	0.0834084	0.0357067	0.0111184	0.998766	0.998895	0.998766	0.998895
AT2G31880.1	Lus10013675.g	Leucine-rich repeat protein kinase family protein	0.961836	1.46355	-0.478545	0.263841	0.155831	0.518425	0.0418852	0.00179706	0.998766	0.998895	0.998766	0.825974
AT2G05940.1	Lus10034897.g	Protein kinase superfamily protein	0.965719	2.38093	-0.748868	-0.588233	0.239243	0.0669623	0.0265066	0.00179706	0.267008	0.501849	0.998766	0.998895
AT3G05200.1	Lus10004460.g	RING/U-box superfamily protein	0.966069	0.911826	-0.146692	0.045955	0.431791	0.286327	0.0439061	0.0499539	0.998766	0.998895	0.998766	0.998547
AT5G06860.1	Lus10023824.g	polygalacturonase inhibiting protein 1	0.968006	1.34579	0.23536	-0.305192	0.57229	0.264573	0.0136373	0.00179706	0.998766	0.950899	0.542943	0.978641
AT5G41330.1	Lus10032277.g	BTB/POZ domain with WD40/YVTN repeat-like protein	0.97696	1.03349	0.217217	-0.0122825	0.756011	0.23831	0.0398361	0.0111184	0.998766	0.998895	0.203314	0.998895
AT3G09220.1	Lus10035546.g	laccase 7	0.978577	0.254646	0.891749	0.227686	1.04686	0.392034	0.0165059	0.998895	0.0886907	0.998895	0.00758036	0.882387
AT5G39150.1	Lus10003116.g	RmlC-like cupins superfamily protein	1.01662	1.71598	-1.0081	0.844459	-0.633361	-0.620418	0.00758036	0.00179706	0.0377796	0.202737	0.450709	0.542191
AT3G05290.1	Lus10015188.g	peroxisomal adenine nucleotide carrier 1	1.02019	1.0946	0.165833	0.0277995	0.146915	-0.0262185	0.0313423	0.0033501	0.998766	0.998895	0.998766	0.998895
AT3G09270.1	Lus10017208.g	glutathione S-transferase TAU 8	1.02883	1.74462	-0.446286	0.67626	-0.383575	0.845795	0.0136373	0.00179706	0.970951	0.235116	0.998766	0.0413611
AT1G68300.1	Lus10041436.g	Adenine nucleotide alpha hydrolases-like superfamily protein	1.03559	1.21708	0.163572	0.043904	0.0930437	0.0406274	0.0357067	0.00179706	0.998766	0.998895	0.998766	0.998895
AT5G22300.1	Lus10013313.g	nitrilase 4	1.03829	1.08588	0.20979	-0.0754432	0.0437551	0.304879	0.0289536	0.00179706	0.998766	0.998895	0.998766	0.941194
AT5G20900.1	Lus10027639.g	jasmonate-zim-domain protein 12	1.04549	0.972285	0.375658	0.0279195	0.335334	0.175978	0.0136373	0.00179706	0.998766	0.998895	0.998766	0.998895
AT4G32190.1	Lus10006190.g	Myosin heavy chain-related protein	1.05114	1.33785	-0.0843761	-0.0972873	-0.183684	-0.0510334	0.033595	0.00179706	0.998766	0.998895	0.998766	0.998895
AT4G35160.1	Lus10015311.g	O-methyltransferase family protein	1.05189	1.27483	-0.521271	0.0962124	-0.521785	0.215959	0.0191108	0.00179706	0.673856	0.998895	0.670791	0.998895
AT1G05010.1	Lus10031530.g	ethylene-forming enzyme	1.05613	-0.0423991	0.130287	0.09312	0.4702	0.911184	0.00758036	0.998895	0.998766	0.998895	0.998766	0.00743264
AT2G19570.1	Lus10018355.g	cytidine deaminase 1	1.0613	1.23275	0.244016	-0.124775	0.169212	0.0381674	0.0357067	0.00179706	0.998766	0.998895	0.998766	0.998895
AT5G67400.1	Lus10032035.g	root hair specific 19	1.06568	0.778477	0.567555	-0.263516	0.392614	0.240346	0.0136373	0.0342975	0.568678	0.967425	0.998766	0.992933
AT3G26300.1	Lus10011499.g	cytochrome P450, family 71, subfamily B, polypeptide 34	1.0663	-0.373734	0.957988	0.288871	0.982884	0.4327	0.00410974	0.869772	0.0107665	0.95459	0.0191108	0.705336
AT5G23850.1	Lus10039226.g	Arabidopsis thaliana protein of unknown function (DUF821)	1.07148	1.37931	-0.418675	0.14471	0.22971	0.727948	0.0289536	0.00612892	0.998766	0.998895	0.998766	0.461838
AT3G50930.1	Lus10014284.g	cytochrome BC1 synthesis	1.0766	2.24532	-1.11017	-1.42318	0.332115	0.128573	0.0215732	0.00179706	0.0459191	0.0248403	0.998766	0.998895
	Lus10039856.g		1.07674	1.57825	-0.455979	0.287428	0.239454	0.589285	0.0398361	0.00179706	0.998766	0.998895	0.998766	0.606817
AT4G02340.1	Lus10010293.g	alpha/beta-Hydrolases superfamily protein	1.07768	1.3244	0.366098	0.00787535	0.214485	0.102483	0.0357067	0.00179706	0.998766	0.998895	0.998766	0.998895
AT5G44390.1	Lus10001965.g	FAD-binding Berberine family protein	1.07827	1.1174	0.00265704	0.199158	0.341943	0.370612	0.0165059	0.00478908	0.998766	0.998895	0.998766	0.942743
AT1G47480.1	Lus10042662.g	alpha/beta-Hydrolases superfamily protein	1.07861	1.37452	0.205346	0.373756	0.154246	0.475152	0.0289536	0.00179706	0.998766	0.961176	0.998766	0.880544
AT1G49820.1	Lus10002806.g	S-methyl-5-thioribose kinase	1.0863	1.20173	0.0998645	0.0957332	0.0918484	0.47274	0.00758036	0.00179706	0.998766	0.998895	0.998766	0.681842
AT3G11820.1	Lus10021263.g	syntaxin of plants 121	1.09249	2.1934	-0.484575	0.17548	0.248332	0.598103	0.0239833	0.00179706	0.998766	0.998895	0.998766	0.622357
AT2G15490.1	Lus10019832.g	UDP-glycosyltransferase 73B4	1.09505	2.06414	-0.434795	0.205507	0.094972	0.81498	0.0136373	0.00179706	0.998766	0.998895	0.998766	0.181656
AT3G54040.1	Lus10021114.g	PAR1 protein	1.09719	1.61447	-0.150406	0.0673566	0.270997	0.659683	0.00410974	0.00179706	0.998766	0.998895	0.998766	0.247533
AT1G20050.1	Lus10027993.g	C-8,7 sterol isomerase	1.09987	1.28531	0.00595306	-0.157477	0.101613	0.0476243	0.0478363	0.0134359	0.998766	0.998895	0.998766	0.998895
AT5G61820.1	Lus10015933.g		1.10294	0.895302	0.306186	0.314412	0.173456	0.198778	0.0136373	0.015656	0.998766	0.921565	0.998766	0.998895
AT2G44260.1	Lus10017579.g	Plant protein of unknown function (DUF946)	1.10332	-0.447712	0.612398	0.463745	0.84839	0.629164	0.00758036	0.854137	0.571818	0.742317	0.0761893	0.291304
AT3G23250.1	Lus10011820.g	myb domain protein 15	1.11439	2.07228	-1.07289	-1.18872	-0.0584207	-0.436978	0.0215732	0.00179706	0.0289536	0.00179706	0.998766	0.861973
AT1G28590.1	Lus10000523.g	GDSL-like Lipase/Acylhydrolase superfamily protein	1.11478	0.435746	0.23156	0.0726824	0.458172	0.315863	0.0239833	0.963008	0.998766	0.998895	0.998766	0.962982
AT1G67330.1	Lus10015780.g	Protein of unknown function (DUF579)	1.11481	0.881947	0.161666	-0.00941314	0.312852	0.19319	0.00410974	0.029634	0.998766	0.998895	0.998766	0.998895
AT1G32100.1	Lus10010403.g	pinoresinol reductase 1	1.12042	1.82261	0.0740104	0.283903	-0.0910402	0.977849	0.00758036	0.00179706	0.998766	0.976514	0.998766	0.00869442
AT2G31880.1	Lus10033041.g	Leucine-rich repeat protein kinase family protein	1.12658	1.36923	-0.595855	-0.0153847	0.0536848	0.292354	0.00410974	0.00179706	0.562569	0.998895	0.998766	0.985937
AT3G52790.1	Lus10031662.g	peptidoglycan-binding LysM domain-containing protein	1.13406	0.177502	0.260711	0.136727	0.679295	0.16741	0.0215732	0.998895	0.998766	0.998895	0.464866	0.998895
AT5G03230.1	Lus10019936.g	Protein of unknown function, DUF584	1.13648	1.69198	-0.469012	0.614312	-0.376233	0.839063	0.0165059	0.00179706	0.998766	0.411028	0.998766	0.075381
AT2G30933.1	Lus10031443.g	Carbohydrate-binding X8 domain superfamily protein	1.14521	0.84593	-0.0314198	0.340639	-0.177613	0.24775	0.0136373	0.0277694	0.998766	0.897588	0.998766	0.997825
AT1G65980.1	Lus10023662.g	thioredoxin-dependent peroxidase 1	1.14808	1.27197	0.506523	-0.055711	0.174803	0.174704	0.00410974	0.00179706	0.726252	0.998895	0.998766	0.998895
AT2G36780.1	Lus10023939.g	UDP-Glycosyltransferase superfamily protein	1.14816	1.59725	-0.268086	-0.0662095	-0.245409	0.100476	0.00410974	0.00179706	0.998766	0.998895	0.998766	0.998895
AT3G08940.2	Lus10035512.g	light harvesting complex photosystem II	1.15194	1.59382	0.0589522	0.332508	-0.76714	0.662354	0.0439061	0.00179706	0.998766	0.998379	0.756818	0.451577
AT3G20660.1	Lus10014801.g	organic cation/carnitine transporter4	1.15422	1.00521	0.0868582	0.0877494	0.398895	0.236531	0.00758036	0.0033501	0.998766	0.998895	0.998766	0.998895
AT5G47910.1	Lus10043017.g	respiratory burst oxidase homologue D	1.15663	1.61726	-0.664163	0.170138	0.0857168	0.332362	0.00410974	0.00179706	0.281815	0.998895	0.998766	0.93767
AT3G56710.1	Lus10038985.g	sigma factor binding protein 1	1.15773	0.8708	-2.98537	-2.63228	-1.62465	-1.03203	0.0107665	0.111892	0.00410974	0.0033501	0.00758036	0.115716
AT2G30570.1	Lus10018772.g	photosystem II reaction center W	1.16121	0.817962	0.10822	0.180139	-0.34784	-0.186701	0.0478363	0.249412	0.998766	0.998895	0.998766	0.998895
AT2G27310.1	Lus10013309.g	F-box family protein	1.16129	1.50745	-0.459354	-0.367195	0.765394	0.208654	0.0418852	0.00179706	0.998766	0.9544	0.277833	0.998895
AT1G02000.1	Lus10023077.g	UDP-D-glucuronate 4-epimerase 2	1.16286	0.93241	0.231647	0.214282	0.278327	0.277036	0.0478363	0.154226	0.998766	0.998895	0.998766	0.998895
AT3G48990.1	Lus10039232.g	AMP-dependent synthetase and ligase family protein	1.17337	1.35811	0.0527834	0.144227	0.212755	0.323465	0.00410974	0.00179706	0.998766	0.998895	0.998766	0.928962
AT1G80840.1	Lus10024074.g	WRKY DNA-binding protein 40	1.17485	2.07631	-1.19339	-1.54463	0.775725	-0.56137	0.0136373	0.00179706	0.0215732	0.00179706	0.321054	0.656029
AT3G17800.2	Lus10041984.g	Protein of unknown function (DUF760)	1.17934	1.55029	0.170784	0.00468424	0.40189	0.384135	0.00410974	0.00179706	0.998766	0.998895	0.998766	0.865846
AT1G76690.1	Lus10013218.g	12-oxophytodienoate reductase 2	1.17939	2.2498	0.333159	-0.168383	0.292378	-0.0213784	0.00758036	0.00179706	0.998766	0.998895	0.998766	0.998895
AT5G42680.2	Lus10021759.g	Protein of unknown function, DUF617	1.19586	1.27054	0.0821586	0.712044	-0.521658	0.857846	0.0191108	0.0033501	0.998766	0.343256	0.998766	0.144035
AT1G27480.1	Lus10007728.g	alpha/beta-Hydrolases superfamily protein	1.20095	0.760593	0.017166	-0.0632905	0.0146816	0.170387	0.00410974	0.0814571	0.998766	0.998895	0.998766	0.998895
AT3G23250.1	Lus10021185.g	myb domain protein 15	1.20799	2.31889	-1.04683	-0.907564	0.333422	-0.253489	0.0136373	0.00179706	0.107715	0.142889	0.998766	0.998895
AT4G13830.2	Lus10002355.g	DNAJ-like 20	1.21593	2.11926	0.3189	-0.138845	-0.0150461	0.480805	0.0107665	0.00179706	0.998766	0.998895	0.998766	0.540341
	Lus10018014.g		1.21758	0.743465	0.404585	-0.3542	0.54978	-0.00422577	0.00410974	0.140649	0.998766	0.938946	0.775881	0.998895
AT5G37150.1	Lus10035775.g	P-loop containing nucleoside triphosphate hydrolases superfamily protein	1.21837	1.298	-2.10308	-1.55473	-1.07724	-0.205726	0.0107665	0.0033501	0.00410974	0.00612892	0.117369	0.998895
AT1G45063.2	Lus10019405.g	copper ion binding;electron carriers	1.21896	2.19639	-0.628972	0.153346	0.321202	0.676945	0.0136373	0.00179706	0.357038	0.998895	0.998766	0.131295
AT5G06060.1	Lus10004704.g	NAD(P)-binding Rossmann-fold superfamily protein	1.22165	0.81121	0.69228	0.0159813	0.478188	0.0256849	0.00410974	0.0998387	0.317795	0.998895	0.976023	0.998895
AT3G59710.1	Lus10035736.g	NAD(P)-binding Rossmann-fold superfamily protein	1.22205	1.1262	-0.938951	-0.519164	-0.559347	-0.427965	0.0239833	0.0198757	0.335216	0.890497	0.998766	0.959143
AT1G67340.1	Lus10037021.g	HCP-like superfamily protein with MYND-type zinc finger	1.22643	0.710761	-0.0665979	0.0377005	0.349565	0.47127	0.0191108	0.304235	0.998766	0.998895	0.998766	0.881851
AT1G13260.1	Lus10021707.g	related to ABI3/VP1 1	1.22937	0.938217	-0.0108402	-0.220184	0.086776	0.270895	0.00410974	0.00994494	0.998766	0.998895	0.998766	0.993994
AT1G29860.1	Lus10004612.g	WRKY DNA-binding protein 71	1.23975	1.46737	-0.352109	0.0981076	0.165578	0.148768	0.0313423	0.00869442	0.998766	0.998895	0.998766	0.998895
AT5G24910.1	Lus10008423.g	cytochrome P450, family 714, subfamily A, polypeptide 1	1.24153	1.3081	0.46711	-0.177167	0.0697894	-0.079444	0.00410974	0.00179706	0.998766	0.998895	0.998766	0.998895
AT3G23250.1	Lus10003557.g	myb domain protein 15	1.25285	1.74582	-0.0592989	0.294185	0.189219	0.60112	0.0439061	0.00179706	0.998766	0.98013	0.998766	0.387077
AT5G04930.1	Lus10034872.g	aminophospholipid ATPase 1	1.2609	1.63556	-0.69096	-0.100766	-0.166731	0.350078	0.0191108	0.111226	0.910793	0.998895	0.998766	0.998895
AT2G26530.1	Lus10006479.g	Protein of unknown function (DUF1645)	1.2628	1.98088	-0.766312	-0.68435	0.595102	-0.124847	0.033595	0.00179706	0.638303	0.590143	0.92643	0.998895
AT2G05940.1	Lus10027638.g	Protein kinase superfamily protein	1.26427	1.72711	0.0996725	0.227497	0.092064	0.420884	0.00410974	0.00179706	0.998766	0.998895	0.998766	0.704691
AT1G07400.1	Lus10016456.g	HSP20-like chaperones superfamily protein	1.26571	1.41547	0.982632	-0.478652	-0.157434	0.633076	0.0107665	0.00179706	0.0418852	0.695419	0.998766	0.270944
AT1G62760.1	Lus10024595.g	Plant invertase/pectin methylesterase inhibitor superfamily protein	1.26663	1.65895	0.748187	0.101788	0.635433	0.62156	0.00758036	0.00179706	0.351976	0.998895	0.721175	0.613882
AT2G33580.1	Lus10008586.g	Protein kinase superfamily protein	1.26916	1.35671	-0.132746	0.147567	0.814217	0.395586	0.00410974	0.00179706	0.998766	0.998895	0.190627	0.927142
AT2G19810.1	Lus10035006.g	CCCH-type zinc finger family protein	1.26921	1.47008	0.219979	0.691342	0.601071	0.957139	0.00410974	0.00179706	0.998766	0.293105	0.63163	0.0352007
AT5G12080.2	Lus10006347.g	mechanosensitive channel of small conductance-like 10	1.27119	1.49126	-0.117453	-0.198555	0.0219553	0.490997	0.0478363	0.0422777	0.998766	0.998895	0.998766	0.978331
AT3G19450.1	Lus10019811.g	GroES-like zinc-binding alcohol dehydrogenase family protein	1.27159	1.54859	0.235289	-0.142908	0.150955	0.405675	0.00410974	0.00179706	0.998766	0.998895	0.998766	0.737465
AT1G76180.1	Lus10021827.g	Dehydrin family protein	1.27258	0.118979	1.16011	-0.0326383	0.488526	-0.0292504	0.0191108	0.998895	0.0478363	0.998895	0.998766	0.998895
AT5G53110.1	Lus10007845.g	RING/U-box superfamily protein	1.27669	0.679992	-0.66674	-0.645561	-0.55905	-0.21444	0.00410974	0.162862	0.380631	0.252768	0.703033	0.998895
AT2G01410.1	Lus10031240.g	NHL domain-containing protein	1.28256	1.46331	0.059695	0.145379	0.274871	0.426335	0.00410974	0.00179706	0.998766	0.998895	0.998766	0.879584
AT2G47180.1	Lus10010897.g	galactinol synthase 1	1.28371	0.287415	1.21367	0.376654	0.43761	1.09915	0.0215732	0.998895	0.0398361	0.948912	0.998766	0.0145417
AT4G37370.1	Lus10027614.g	cytochrome P450, family 81, subfamily D, polypeptide 8	1.28384	2.4167	-0.981369	0.134945	0.183223	0.692356	0.0165059	0.00179706	0.246241	0.998895	0.998766	0.55529
AT5G51680.1	Lus10015024.g	hydroxyproline-rich glycoprotein family protein	1.28446	0.84012	0.238504	-0.00514871	0.261486	0.131984	0.0239833	0.26646	0.998766	0.998895	0.998766	0.998895
AT1G11260.1	Lus10018422.g	sugar transporter 1	1.28612	1.31125	0.0947895	-0.00551753	0.445367	0.0967238	0.00410974	0.00179706	0.998766	0.998895	0.951511	0.998895
AT2G33150.1	Lus10011879.g	peroxisomal 3-ketoacyl-CoA thiolase 3	1.2888	1.46754	0.0418993	-0.26543	0.123646	0.222873	0.00410974	0.00612892	0.998766	0.998895	0.998766	0.998895
AT4G36220.1	Lus10014273.g	ferulic acid 5-hydroxylase 1	1.29624	0.71367	0.716989	0.275486	0.95398	0.381301	0.00410974	0.0915797	0.197005	0.973698	0.0107665	0.844184
AT5G42650.1	Lus10018791.g	allene oxide synthase	1.2967	0.759828	0.826073	0.314208	0.59455	0.47048	0.00410974	0.0598217	0.0823367	0.917097	0.390138	0.53412
AT5G10600.1	Lus10009909.g	cytochrome P450, family 81, subfamily K, polypeptide 2	1.29759	1.57716	-0.0914281	0.102972	-0.208944	0.0545539	0.0377796	0.00179706	0.998766	0.998895	0.998766	0.998895
AT2G38470.1	Lus10026409.g	WRKY DNA-binding protein 33	1.29836	1.71329	-0.664103	-0.224539	0.483419	0.34106	0.00410974	0.00179706	0.819114	0.998895	0.998766	0.982833
AT4G15480.1	Lus10014105.g	UDP-Glycosyltransferase superfamily protein	1.29851	0.918714	0.104124	0.522238	-0.174419	0.162593	0.0107665	0.0198757	0.998766	0.61118	0.998766	0.998895
AT5G24490.1	Lus10015569.g	30S ribosomal protein, putative	1.30052	1.60279	-0.0880255	-0.106585	-0.292176	0.162459	0.0398361	0.00179706	0.998766	0.998895	0.998766	0.998895
AT1G34300.1	Lus10013252.g	lectin protein kinase family protein	1.3006	1.71445	-0.76484	-0.586446	0.255659	-0.0380068	0.00410974	0.00179706	0.11351	0.307705	0.998766	0.998895
AT4G36990.1	Lus10019348.g	heat shock factor 4	1.30753	1.62251	0.0664692	0.249785	0.21864	0.61811	0.00410974	0.00179706	0.998766	0.99495	0.998766	0.171126
AT5G49190.1	Lus10010308.g	sucrose synthase 2	1.30932	2.22303	-0.0116262	-0.274858	-0.317855	0.18101	0.0191108	0.00179706	0.998766	0.998895	0.998766	0.998895
AT1G14860.1	Lus10001598.g	nudix hydrolase homolog 18	1.31554	2.08216	0.21233	-0.1948	-0.455077	-0.346281	0.00758036	0.00179706	0.998766	0.998895	0.998766	0.925824
AT3G51550.1	Lus10032976.g	Malectin/receptor-like protein kinase family protein	1.31768	1.45108	-1.1578	-0.272476	-0.258125	-0.0122355	0.00410974	0.00179706	0.0165059	0.998895	0.998766	0.998895
AT3G50930.1	Lus10041918.g	cytochrome BC1 synthesis	1.32189	1.71806	-0.346987	-0.220276	-0.168519	0.265453	0.00410974	0.00179706	0.998766	0.998895	0.998766	0.980873
AT5G37670.1	Lus10020815.g	HSP20-like chaperones superfamily protein	1.32556	1.75435	0.958289	0.18964	-0.531955	0.945836	0.00758036	0.00179706	0.116011	0.998895	0.998766	0.0532118
AT1G68010.1	Lus10019793.g	hydroxypyruvate reductase	1.32574	2.15263	-0.329964	0.646313	-0.506603	0.269271	0.0215732	0.00179706	0.998766	0.806156	0.998766	0.998895
AT2G19130.1	Lus10032944.g	S-locus lectin protein kinase family protein	1.33102	1.55609	-1.29693	-0.495268	0.655759	0.203404	0.0136373	0.00179706	0.0990948	0.93871	0.781809	0.998895
AT2G06050.1	Lus10028663.g	oxophytodienoate-reductase 3	1.33512	1.15592	0.606209	-0.112373	0.281778	0.142404	0.00410974	0.00179706	0.495769	0.998895	0.998766	0.998895
AT4G13830.2	Lus10003150.g	DNAJ-like 20	1.33769	1.56251	-0.328218	0.192901	-0.229103	0.456888	0.00410974	0.00179706	0.998766	0.998895	0.998766	0.618242
AT5G07990.1	Lus10013150.g	Cytochrome P450 superfamily protein	1.33907	1.2835	-0.836247	-0.800226	-0.292671	0.0638188	0.00410974	0.00179706	0.0377796	0.0532118	0.998766	0.998895
	Lus10008052.g		1.33916	1.64045	-0.401192	-0.373573	-0.363816	-0.1163	0.00758036	0.00179706	0.998766	0.96136	0.998766	0.998895
AT3G25160.1	Lus10003146.g	ER lumen protein retaining receptor family protein	1.34004	1.19996	-0.206188	0.0119859	0.28057	0.307266	0.0459191	0.0638292	0.998766	0.998895	0.998766	0.998895
AT5G52640.1	Lus10039281.g	heat shock protein 90.1	1.34283	0.458189	1.28128	-0.340992	-0.0120287	0.903108	0.0239833	0.906049	0.033595	0.989239	0.998766	0.107063
AT1G77480.2	Lus10018146.g	Eukaryotic aspartyl protease family protein	1.34389	1.4363	-0.133014	-0.382099	0.0824756	0.0726922	0.0191108	0.12416	0.998766	0.998895	0.998766	0.998895
AT3G48280.1	Lus10017961.g	cytochrome P450, family 71, subfamily A, polypeptide 25	1.35211	1.75713	-0.613987	0.16257	-0.404871	0.52314	0.0357067	0.00179706	0.998766	0.998895	0.998766	0.911998
AT5G60900.1	Lus10042940.g	receptor-like protein kinase 1	1.35272	1.78748	-0.720508	0.387099	-0.412674	0.275296	0.00410974	0.00179706	0.605154	0.981432	0.998766	0.998895
AT2G26930.1	Lus10036098.g	4-(cytidine 5\\'-phospho)-2-C-methyl-D-erithritol kinase	1.35604	0.601258	0.234359	0.156855	0.405745	0.103879	0.0265066	0.998895	0.998766	0.998895	0.998766	0.998895
	Lus10017210.g		1.36251	1.72238	0.719579	0.326114	0.200227	0.29673	0.00410974	0.00179706	0.310651	0.947674	0.998766	0.964613
AT5G47550.1	Lus10010495.g	Cystatin/monellin superfamily protein	1.36542	1.44284	0.27912	-0.00164733	0.228411	0.318128	0.00758036	0.00179706	0.998766	0.998895	0.998766	0.925943
AT1G80460.1	Lus10035914.g	Actin-like ATPase superfamily protein	1.37137	1.4039	0.22201	0.0413473	0.175919	-0.0857621	0.00410974	0.00179706	0.998766	0.998895	0.998766	0.998895
AT2G47140.1	Lus10035258.g	NAD(P)-binding Rossmann-fold superfamily protein	1.3723	1.06181	0.253392	0.17331	0.744863	0.570497	0.00410974	0.0033501	0.998766	0.998895	0.186381	0.486335
AT4G36810.1	Lus10028509.g	geranylgeranyl pyrophosphate synthase 1	1.37759	1.00745	0.911279	0.517848	0.983331	0.749412	0.00410974	0.00612892	0.0591888	0.564172	0.0107665	0.106419
AT4G09670.1	Lus10005674.g	Oxidoreductase family protein	1.38129	2.27376	-0.181418	0.0908744	0.0698352	0.336145	0.00410974	0.00179706	0.998766	0.998895	0.998766	0.957144
AT1G73500.1	Lus10001081.g	MAP kinase kinase 9	1.38713	1.49627	0.136217	0.252176	0.208286	0.509156	0.00410974	0.00179706	0.998766	0.998895	0.998766	0.535255
AT2G05830.1	Lus10008417.g	NagB/RpiA/CoA transferase-like superfamily protein	1.38912	1.42539	-0.00686119	-0.13249	0.105755	0.207131	0.00410974	0.00179706	0.998766	0.998895	0.998766	0.998895
AT2G19860.1	Lus10012946.g	hexokinase 2	1.39783	1.11593	-0.19867	0.0359582	0.379616	0.513745	0.0418852	0.873617	0.998766	0.998895	0.998766	0.95119
AT4G15630.1	Lus10033971.g	Uncharacterised protein family (UPF0497)	1.39832	2.2313	0.768186	0.185786	0.394839	0.172882	0.0215732	0.00179706	0.625502	0.998895	0.998766	0.998895
AT4G32480.1	Lus10015437.g	Protein of unknown function (DUF506)	1.39855	1.61437	0.022661	0.313657	0.121025	0.111959	0.00410974	0.00179706	0.998766	0.95717	0.998766	0.998895
AT3G21690.1	Lus10001142.g	MATE efflux family protein	1.40086	1.74617	0.0796781	0.0608697	-0.022461	0.353314	0.00410974	0.00179706	0.998766	0.998895	0.998766	0.889241
AT5G03340.1	Lus10023018.g	ATPase, AAA-type, CDC48 protein	1.41223	1.93766	0.387833	0.0274802	-0.448866	0.556157	0.0191108	0.00179706	0.998766	0.998895	0.998766	0.842748
AT3G23250.1	Lus10033889.g	myb domain protein 15	1.42059	1.79529	-0.194881	0.25595	0.100515	0.698395	0.00410974	0.00179706	0.998766	0.998895	0.998766	0.248529
AT5G25930.1	Lus10005491.g	Protein kinase family protein with leucine-rich repeat domain	1.4318	1.35755	-0.323021	-0.339971	-0.0147945	0.193619	0.00758036	0.0369764	0.998766	0.998895	0.998766	0.998895
AT5G41330.1	Lus10024643.g	BTB/POZ domain with WD40/YVTN repeat-like protein	1.43194	2.16497	0.174417	0.0495887	0.906686	0.898549	0.00410974	0.00179706	0.998766	0.998895	0.0459191	0.046717
AT2G36630.1	Lus10020733.g	Sulfite exporter TauE/SafE family protein	1.43997	1.50342	-0.827824	-0.190376	-0.682857	0.156789	0.00410974	0.00478908	0.407325	0.998895	0.738296	0.998895
AT1G49000.1	Lus10042953.g		1.44725	2.41847	0.000472758	0.306722	0.182874	1.40025	0.00410974	0.00179706	0.998766	0.998895	0.998766	0.0378546
AT1G06930.1	Lus10034209.g		1.45436	1.76059	0.809392	0.585198	0.48638	0.638519	0.0377796	0.0325618	0.76098	0.964613	0.998766	0.949489
AT1G17020.1	Lus10022292.g	senescence-related gene 1	1.46068	2.23648	-0.153817	0.150717	0.0816903	0.546312	0.00410974	0.00179706	0.998766	0.998895	0.998766	0.433968
AT2G41410.1	Lus10027261.g	Calcium-binding EF-hand family protein	1.46897	1.54152	-0.142655	-0.168853	0.0987055	0.332957	0.0136373	0.00179706	0.998766	0.998895	0.998766	0.934195
AT1G67340.1	Lus10015784.g	HCP-like superfamily protein with MYND-type zinc finger	1.46908	2.60265	-0.180511	0.194461	0.0571408	0.64857	0.00410974	0.00179706	0.998766	0.998895	0.998766	0.429684
AT5G57500.1	Lus10019998.g	Galactosyltransferase family protein	1.47244	1.64951	-0.113699	0.275655	-0.186643	0.299464	0.00758036	0.0033501	0.998766	0.998895	0.998766	0.998895
	Lus10038520.g		1.48137	0.928017	0.1065	-0.0915712	0.234053	0.125044	0.00410974	0.0458571	0.998766	0.998895	0.998766	0.998895
	Lus10028488.g		1.49222	1.93399	-0.0806672	0.389316	0.854503	0.540737	0.0165059	0.00179706	0.998766	0.998895	0.589482	0.897588
AT1G06620.1	Lus10002888.g	2-oxoglutarate (2OG) and Fe(II)-dependent oxygenase superfamily protein	1.49357	0.994738	0.783247	0.745467	0.781172	0.668745	0.00410974	0.00612892	0.0808684	0.0739802	0.0726986	0.142298
AT1G76600.1	Lus10012442.g		1.49541	3.05031	0.101943	0.802577	0.103691	1.41424	0.0289536	0.00179706	0.998766	0.915184	0.998766	0.284947
AT2G43020.1	Lus10005021.g	polyamine oxidase 2	1.50182	1.67703	0.164305	-0.163138	-0.0525718	0.259503	0.00410974	0.00179706	0.998766	0.998895	0.998766	0.998895
AT4G26400.1	Lus10043027.g	RING/U-box superfamily protein	1.50582	3.12499	0.122313	0.213466	0.0672288	0.426537	0.00410974	0.00179706	0.998766	0.998895	0.998766	0.921932
AT3G53990.1	Lus10017207.g	Adenine nucleotide alpha hydrolases-like superfamily protein	1.52448	1.26145	0.277875	-0.224245	0.129431	0.0648568	0.00410974	0.00179706	0.998766	0.998895	0.998766	0.998895
AT3G01640.1	Lus10022282.g	glucuronokinase G	1.52634	3.21252	-0.125498	-0.608035	-0.0657337	-0.569438	0.00410974	0.00179706	0.998766	0.900036	0.998766	0.895871
AT2G39855.2	Lus10004678.g		1.52675	1.39985	0.333323	0.435385	-0.0234748	0.855353	0.0478363	0.242298	0.998766	0.998895	0.998766	0.593493
AT5G65380.1	Lus10012741.g	MATE efflux family protein	1.53624	2.30382	-0.558004	-0.00993215	-0.41272	0.29142	0.00410974	0.00179706	0.576302	0.998895	0.998766	0.953486
AT1G70420.1	Lus10030612.g	Protein of unknown function (DUF1645)	1.53647	2.69679	-0.38876	-0.185935	0.354785	0.564259	0.00410974	0.00179706	0.998766	0.998895	0.998766	0.810568
AT5G19120.1	Lus10021939.g	Eukaryotic aspartyl protease family protein	1.54237	2.17689	-0.583417	-0.04013	-0.171975	0.321435	0.00410974	0.00179706	0.831606	0.998895	0.998766	0.991008
AT2G15760.1	Lus10019892.g	Protein of unknown function (DUF1645)	1.54365	1.96603	-0.342642	0.18232	-0.122752	0.383915	0.00410974	0.00179706	0.998766	0.998895	0.998766	0.993551
AT5G60600.1	Lus10021480.g	4-hydroxy-3-methylbut-2-enyl diphosphate synthase	1.55321	1.6799	0.218166	-0.073932	0.0096241	0.394258	0.0165059	0.302602	0.998766	0.998895	0.998766	0.998895
AT1G01720.1	Lus10042731.g	NAC (No Apical Meristem) domain transcriptional regulator superfamily protein	1.55389	2.26875	0.503363	0.16475	-0.242164	0.339743	0.00410974	0.00179706	0.998766	0.998895	0.998766	0.958249
AT1G05010.1	Lus10015153.g	ethylene-forming enzyme	1.55582	0.250855	0.078156	-0.196826	0.552646	0.263185	0.0136373	0.998895	0.998766	0.998895	0.998766	0.998895
AT3G15810.1	Lus10032602.g	Protein of unknown function (DUF567)	1.55597	1.73566	-0.689939	0.0356189	-0.530112	0.284014	0.00410974	0.00179706	0.641402	0.998895	0.998766	0.998895
AT1G30370.1	Lus10038524.g	alpha/beta-Hydrolases superfamily protein	1.56508	3.64966	-1.43488	-0.303773	0.854813	0.0792583	0.00410974	0.00179706	0.0398361	0.998895	0.332832	0.998895
AT1G60690.1	Lus10023701.g	NAD(P)-linked oxidoreductase superfamily protein	1.5677	2.19608	-0.161971	-0.0772789	0.133734	0.439875	0.00410974	0.00179706	0.998766	0.998895	0.998766	0.671105
AT5G02500.1	Lus10005953.g	heat shock cognate protein 70-1	1.56894	1.99202	1.09976	0.44521	-0.264556	1.42914	0.00410974	0.00179706	0.0608641	0.799812	0.998766	0.00179706
AT1G21550.1	Lus10028657.g	Calcium-binding EF-hand family protein	1.57039	1.64045	0.50737	0.198592	0.679844	0.63851	0.0313423	0.0033501	0.998766	0.998895	0.998766	0.708481
AT4G09730.1	Lus10018946.g	RH39	1.57114	2.09625	0.389014	-0.226591	0.410525	-0.321036	0.00410974	0.00179706	0.998766	0.998895	0.998766	0.998895
AT1G58330.1	Lus10027812.g	transcription factor-related	1.58487	1.21544	0.930468	0.764209	0.890998	0.980823	0.0239833	0.15115	0.677875	0.820085	0.721175	0.413332
AT1G12900.1	Lus10041502.g	glyceraldehyde 3-phosphate dehydrogenase A subunit 2	1.58636	1.54064	-0.766248	0.99264	-2.8533	1.01755	0.00410974	0.0325618	0.870278	0.358682	0.00758036	0.33444
AT5G17680.1	Lus10029722.g	disease resistance protein (TIR-NBS-LRR class), putative	1.6044	2.36598	-1.63733	-0.400554	-0.0449192	0.393006	0.00410974	0.00179706	0.117369	0.998895	0.998766	0.998895
AT4G35180.1	Lus10022642.g	LYS/HIS transporter 7	1.62877	2.31353	-1.41869	-0.59919	-0.73974	1.31563	0.00410974	0.00179706	0.0239833	0.880054	0.610313	0.00612892
AT1G61820.1	Lus10018353.g	beta glucosidase 46	1.63698	2.98937	-0.179263	-0.402715	0.196722	-0.216353	0.00758036	0.00179706	0.998766	0.833455	0.998766	0.998895
AT5G61520.1	Lus10009656.g	Major facilitator superfamily protein	1.63832	1.17358	-0.236722	-0.281074	0.36408	0.420511	0.00410974	0.0316099	0.998766	0.998895	0.998766	0.953469
AT5G38410.1	Lus10017597.g	Ribulose bisphosphate carboxylase (small chain) family protein	1.63857	1.6428	-0.650912	1.24825	-2.94727	1.30382	0.00410974	0.00179706	0.726432	0.00743264	0.00410974	0.00179706
AT2G47140.1	Lus10021258.g	NAD(P)-binding Rossmann-fold superfamily protein	1.64246	1.78369	0.647456	0.20699	0.946432	0.853274	0.0377796	0.00179706	0.578402	0.998895	0.0990948	0.101723
	Lus10002716.g		1.64877	2.61635	0.185423	0.734557	1.05479	1.28429	0.0107665	0.00179706	0.998766	0.816991	0.293859	0.116328
AT3G59310.1	Lus10003247.g	Eukaryotic protein of unknown function (DUF914)	1.65387	1.34436	-0.518009	-0.0553565	0.336561	0.71833	0.0357067	0.882548	0.998766	0.998895	0.998766	0.93279
AT4G37000.1	Lus10009352.g	accelerated cell death 2 (ACD2)	1.66537	1.71419	0.350765	0.491801	-0.420202	0.208849	0.0136373	0.00612892	0.998766	0.956014	0.998766	0.998895
	Lus10028245.g		1.66956	2.35936	-0.0840322	-0.252367	0.455267	0.0886184	0.00410974	0.00179706	0.998766	0.998895	0.998766	0.998895
	Lus10012353.g		1.67216	2.10495	0.136893	-0.47455	-0.0642658	0.0167763	0.0191108	0.00179706	0.998766	0.643247	0.998766	0.998895
	Lus10028567.g		1.67816	1.21557	1.30477	0.462946	0.554883	0.290555	0.0459191	0.295351	0.243431	0.998895	0.998766	0.998895
AT3G16510.1	Lus10006523.g	Calcium-dependent lipid-binding (CaLB domain) family protein	1.68111	1.90654	0.0359884	0.156675	0.185287	0.454709	0.00758036	0.00179706	0.998766	0.998895	0.998766	0.958973
AT1G03220.1	Lus10034036.g	Eukaryotic aspartyl protease family protein	1.68178	3.16418	0.0861271	0.342623	0.772251	0.849625	0.00410974	0.00179706	0.998766	0.989325	0.235924	0.160319
AT1G53670.1	Lus10005593.g	methionine sulfoxide reductase B 1	1.6831	1.82948	0.289377	-0.353684	-0.104875	0.0747707	0.0107665	0.00179706	0.998766	0.998895	0.998766	0.998895
AT4G34131.1	Lus10014083.g	UDP-glucosyl transferase 73B3	1.68477	2.82349	-0.369025	-0.103753	0.178711	0.793164	0.00410974	0.00179706	0.998766	0.998895	0.998766	0.172919
	Lus10025850.g		1.68736	2.66375	-1.72203	0.88969	-1.04672	0.494859	0.0313423	0.00179706	0.231251	0.710435	0.668148	0.998895
AT1G09155.1	Lus10031473.g	phloem protein 2-B15	1.68769	2.17861	-1.03533	-1.52277	-0.234496	0.487624	0.0478363	0.0783622	0.889147	0.649001	0.998766	0.998895
AT5G53970.1	Lus10017934.g	Tyrosine transaminase family protein	1.69438	2.92335	-0.182619	0.363845	0.136141	0.634177	0.00758036	0.00179706	0.998766	0.998895	0.998766	0.94001
AT1G02360.1	Lus10009968.g	Chitinase family protein	1.70323	2.00964	0.120681	0.326745	0.526405	0.972401	0.00410974	0.00179706	0.998766	0.968125	0.811298	0.0267906
AT5G65030.1	Lus10014340.g		1.70486	0.301624	0.626152	-0.29408	-0.0983935	0.237211	0.0165059	0.998895	0.998766	0.998895	0.998766	0.998895
AT5G19890.1	Lus10026748.g	Peroxidase superfamily protein	1.70705	1.50598	0.19923	-0.560058	0.226589	0.119797	0.00410974	0.00179706	0.998766	0.435179	0.998766	0.998895
AT2G32030.1	Lus10010570.g	Acyl-CoA N-acyltransferases (NAT) superfamily protein	1.70725	3.53272	-0.434729	0.310418	0.32177	1.42074	0.00410974	0.00179706	0.998766	0.998895	0.998766	0.0524402
AT5G19875.1	Lus10024507.g		1.70863	2.20236	0.0344601	0.235936	-0.0839754	0.505154	0.00410974	0.00179706	0.998766	0.998895	0.998766	0.651835
AT1G49570.1	Lus10023858.g	Peroxidase superfamily protein	1.71242	1.53887	0.0738779	0.222614	0.201996	0.544666	0.0136373	0.0111184	0.998766	0.998895	0.998766	0.831017
AT2G41480.1	Lus10020421.g	Peroxidase superfamily protein	1.71454	2.09271	-0.829399	0.654251	0.777419	1.20588	0.0107665	0.0145417	0.998766	0.955972	0.899776	0.358682
AT3G56400.1	Lus10034244.g	WRKY DNA-binding protein 70	1.71762	2.04743	-1.74585	-1.7482	-0.494015	0.0658344	0.00410974	0.00179706	0.00410974	0.0111184	0.998766	0.998895
	Lus10041676.g		1.71786	2.44564	0.356632	-0.333961	0.201264	0.185068	0.00758036	0.00179706	0.998766	0.946794	0.998766	0.998895
AT3G54420.1	Lus10000453.g	homolog of carrot EP3-3 chitinase	1.71999	0.870119	-0.44163	-0.0469248	0.0472047	0.22807	0.0215732	0.301662	0.998766	0.998895	0.998766	0.998895
AT4G17030.1	Lus10000958.g	expansin-like B1	1.72272	0.661564	0.570348	0.454566	0.70987	0.487184	0.00410974	0.294873	0.998766	0.818469	0.589151	0.720453
AT3G56710.1	Lus10027279.g	sigma factor binding protein 1	1.72501	0.737015	-2.37159	-2.72907	-1.20811	-1.00391	0.00410974	0.2003	0.00410974	0.00179706	0.12146	0.0668757
AT4G39230.1	Lus10023557.g	NmrA-like negative transcriptional regulator family protein	1.7334	1.48386	0.615543	-0.483856	0.606472	0.467715	0.00410974	0.0850751	0.998766	0.998895	0.998766	0.981432
AT5G64810.1	Lus10035841.g	WRKY DNA-binding protein 51	1.73449	1.95601	-1.31874	-1.20987	-0.666845	0.0237097	0.0215732	0.0134359	0.330584	0.276596	0.998766	0.998895
AT2G40000.1	Lus10028275.g	ortholog of sugar beet HS1 PRO-1 2	1.74365	2.43472	-1.0967	-1.06614	0.0759399	0.0319937	0.00410974	0.00179706	0.00758036	0.0134359	0.998766	0.998895
AT1G21400.1	Lus10028648.g	Thiamin diphosphate-binding fold (THDP-binding) superfamily protein	1.74885	2.45257	0.368389	-0.293717	0.44022	-0.119881	0.00410974	0.00179706	0.998766	0.998895	0.998766	0.998895
AT1G47670.1	Lus10025113.g	Transmembrane amino acid transporter family protein	1.74969	-0.767567	2.76557	0.875349	1.48358	0.0849572	0.033595	0.924447	0.00410974	0.806359	0.110541	0.998895
AT1G69850.1	Lus10013276.g	nitrate transporter 1:2	1.75069	3.06683	-0.496169	-0.283834	-0.462522	1.14321	0.0215732	0.00179706	0.998766	0.998895	0.998766	0.327841
AT4G33300.1	Lus10021769.g	ADR1-like 1	1.76051	2.1628	-0.13946	0.072369	-0.260807	0.276822	0.00410974	0.00179706	0.998766	0.998895	0.998766	0.998895
AT1G17020.1	Lus10011981.g	senescence-related gene 1	1.76093	2.62461	-0.0445984	0.79472	-0.0113088	1.19899	0.00410974	0.00179706	0.998766	0.675741	0.998766	0.179571
AT1G47530.1	Lus10042344.g	MATE efflux family protein	1.76187	1.63923	0.0352442	0.317845	0.502327	0.974018	0.0215732	0.768934	0.998766	0.998895	0.998766	0.804353
AT1G32640.1	Lus10030970.g	Basic helix-loop-helix (bHLH) DNA-binding family protein	1.76431	2.5273	0.592173	-0.301854	1.07352	0.468634	0.00410974	0.00179706	0.998766	0.998895	0.142014	0.964613
AT3G47570.1	Lus10037840.g	Leucine-rich repeat protein kinase family protein	1.7689	1.66539	-0.263698	0.381399	0.00201709	0.473705	0.00410974	0.0198757	0.998766	0.998895	0.998766	0.998895
AT1G22380.1	Lus10025741.g	UDP-glucosyl transferase 85A3	1.77086	2.74081	-0.588735	0.434104	-0.303047	0.54613	0.00410974	0.00179706	0.865524	0.902874	0.998766	0.72509
AT3G50770.1	Lus10032734.g	calmodulin-like 41	1.77219	2.08945	0.0893277	0.0837099	0.0776891	0.513616	0.0418852	0.00869442	0.998766	0.998895	0.998766	0.995628
AT2G30860.1	Lus10020735.g	glutathione S-transferase PHI 9	1.77528	1.6114	0.29462	0.0226094	0.139607	0.304291	0.0136373	0.00179706	0.998766	0.998895	0.998766	0.989239
AT5G62790.1	Lus10002379.g	1-deoxy-D-xylulose 5-phosphate reductoisomerase	1.77802	2.06739	0.299957	0.432512	0.615102	0.828883	0.00410974	0.00179706	0.998766	0.789148	0.371422	0.0378546
AT1G55790.1	Lus10039534.g	Domain of unknown function (DUF2431)	1.79108	1.51274	-1.01482	-0.295214	-0.234106	0.483245	0.00410974	0.00179706	0.217652	0.998895	0.998766	0.88377
AT1G01720.1	Lus10018142.g	NAC (No Apical Meristem) domain transcriptional regulator superfamily protein	1.79171	2.26265	-0.198106	-0.0920806	0.0702459	0.260924	0.00410974	0.00179706	0.998766	0.998895	0.998766	0.998389
AT1G68840.2	Lus10034276.g	related to ABI3/VP1 2	1.79818	1.12642	-0.0821478	-0.0847404	0.396155	0.656494	0.00410974	0.069299	0.998766	0.998895	0.998766	0.713913
AT1G01720.1	Lus10025690.g	NAC (No Apical Meristem) domain transcriptional regulator superfamily protein	1.79925	2.12572	-0.026585	-0.030321	0.339048	0.239157	0.00410974	0.00179706	0.998766	0.998895	0.998766	0.998895
AT4G18540.1	Lus10013937.g		1.80317	2.23063	1.31739	0.610155	0.48922	0.829398	0.0289536	0.00179706	0.239663	0.976514	0.998766	0.874568
AT1G08080.1	Lus10016105.g	alpha carbonic anhydrase 7	1.80696	0.718223	-0.0664449	0.161053	0.359707	0.248822	0.0239833	0.880558	0.998766	0.998895	0.998766	0.998895
AT5G39130.1	Lus10000622.g	RmlC-like cupins superfamily protein	1.80959	2.27601	-0.969497	1.36325	-0.498345	-0.445661	0.00410974	0.00179706	0.503642	0.0532118	0.998766	0.989617
AT2G36430.1	Lus10027719.g	Plant protein of unknown function (DUF247)	1.81264	1.94027	-1.22975	-0.977509	-0.0318074	0.790171	0.00410974	0.029634	0.468985	0.829574	0.998766	0.888911
AT1G78860.1	Lus10022495.g	D-mannose binding lectin protein with Apple-like carbohydrate-binding domain	1.81626	1.62289	-0.18801	0.0157721	0.281893	0.485534	0.00410974	0.00179706	0.998766	0.998895	0.998766	0.558961
AT4G37420.1	Lus10030740.g	Domain of unknown function (DUF23)	1.81675	2.69214	-0.782205	-0.713864	0.0979091	0.032458	0.0377796	0.00179706	0.998766	0.95211	0.998766	0.998895
AT4G14746.1	Lus10039368.g		1.81862	2.32942	0.347526	-0.00397388	0.401643	0.756101	0.00410974	0.00179706	0.998766	0.998895	0.998766	0.342451
AT4G36830.1	Lus10018796.g	GNS1/SUR4 membrane protein family	1.81887	3.43503	0.136375	0.873821	0.457614	1.53086	0.0215732	0.0033501	0.998766	0.908927	0.998766	0.336271
AT4G04450.1	Lus10015546.g	WRKY family transcription factor	1.82199	3.29261	-0.86508	-0.258081	0.0950319	0.241686	0.00410974	0.00179706	0.386297	0.998895	0.998766	0.998895
AT1G15520.1	Lus10024061.g	pleiotropic drug resistance 12	1.82595	1.1983	-0.852126	0.301061	0.741537	1.5128	0.00410974	0.358957	0.613767	0.998895	0.81179	0.170074
AT1G68300.1	Lus10034337.g	Adenine nucleotide alpha hydrolases-like superfamily protein	1.82998	1.9568	-0.115853	-0.199134	-0.103192	-0.0750376	0.0107665	0.0033501	0.998766	0.998895	0.998766	0.998895
AT5G58530.1	Lus10040949.g	Glutaredoxin family protein	1.8319	2.10879	0.344442	-0.128092	0.225005	0.486567	0.0165059	0.00179706	0.998766	0.998895	0.998766	0.967425
AT3G21360.1	Lus10038283.g	2-oxoglutarate (2OG) and Fe(II)-dependent oxygenase superfamily protein	1.83265	2.98477	0.303977	-0.0889261	-0.381958	0.290471	0.00410974	0.00179706	0.998766	0.998895	0.998766	0.998895
AT5G24530.1	Lus10032930.g	2-oxoglutarate (2OG) and Fe(II)-dependent oxygenase superfamily protein	1.83307	2.74016	-1.06018	-0.982394	-0.677939	-0.104896	0.00758036	0.00179706	0.303897	0.490595	0.992797	0.998895
AT3G56400.1	Lus10029021.g	WRKY DNA-binding protein 70	1.84366	1.39729	-2.15475	-2.5331	-1.1332	-0.281618	0.00410974	0.621074	0.189488	0.104448	0.998766	0.998895
AT3G51680.1	Lus10029368.g	NAD(P)-binding Rossmann-fold superfamily protein	1.84418	2.73826	0.249934	0.112713	0.69468	1.70282	0.00410974	0.00179706	0.998766	0.998895	0.998766	0.00743264
AT1G45063.1	Lus10038098.g	copper ion binding;electron carriers	1.84534	2.00333	0.0970612	0.458633	0.72907	1.07786	0.00410974	0.00179706	0.998766	0.597304	0.148634	0.00478908
AT1G27680.1	Lus10007209.g	ADPGLC-PPase large subunit	1.84734	5.62514	-0.570435	1.25514	-0.787611	2.20101	0.0439061	0.588424	0.998766	1	0.998766	0.960861
AT5G52190.1	Lus10014993.g	Sugar isomerase (SIS) family protein	1.84741	2.81244	0.0878577	0.51517	0.0176236	0.945586	0.00410974	0.00179706	0.998766	0.998895	0.998766	0.636687
AT1G10740.1	Lus10013048.g	alpha/beta-Hydrolases superfamily protein	1.85197	1.65476	1.01766	-0.141218	0.382527	0.166186	0.00410974	0.00179706	0.152441	0.998895	0.998766	0.998895
	Lus10006401.g		1.85295	1.55265	-0.0348738	0.0730621	0.0118727	0.369702	0.00410974	0.00179706	0.998766	0.998895	0.998766	0.867825
AT3G56710.1	Lus10024139.g	sigma factor binding protein 1	1.85364	2.6112	-0.904087	-0.534057	0.323131	0.224071	0.00410974	0.00179706	0.282355	0.8156	0.998766	0.998895
AT2G36430.1	Lus10035568.g	Plant protein of unknown function (DUF247)	1.85371	2.93074	-0.807416	0.0365509	-0.182998	0.910921	0.00410974	0.00179706	0.508216	0.998895	0.998766	0.297157
AT3G26330.1	Lus10033633.g	cytochrome P450, family 71, subfamily B, polypeptide 37	1.85572	2.67592	-0.671555	-0.241272	0.239985	1.07922	0.0439061	0.0033501	0.998766	0.998895	0.998766	0.278698
AT1G28220.1	Lus10020950.g	purine permease 3	1.86249	1.87303	0.264457	0.947875	0.792631	0.996782	0.0265066	0.00179706	0.998766	0.418147	0.998766	0.172919
AT2G15220.1	Lus10019806.g	Plant basic secretory protein (BSP) family protein	1.86643	1.97398	-0.7393	0.598434	-0.241031	0.887999	0.00410974	0.00179706	0.359204	0.708481	0.998766	0.136314
AT4G39230.1	Lus10040442.g	NmrA-like negative transcriptional regulator family protein	1.87092	2.14628	0.522641	0.0363514	0.645509	0.708559	0.00410974	0.00179706	0.998766	0.998895	0.556457	0.265511
AT4G21920.1	Lus10001143.g		1.88961	3.19751	-0.967532	-0.768444	-0.242291	-0.630527	0.00410974	0.00179706	0.177012	0.368104	0.998766	0.658199
AT5G36930.2	Lus10014671.g	Disease resistance protein (TIR-NBS-LRR class) family	1.89003	1.98986	-0.117432	-0.296939	0.283539	0.50325	0.00410974	0.00612892	0.998766	0.998895	0.998766	0.900467
AT3G16910.1	Lus10016870.g	acyl-activating enzyme 7	1.90881	1.66349	-0.0382577	0.0438066	0.0425629	0.505883	0.0439061	0.836855	0.998766	0.998895	0.998766	0.903539
AT1G79160.1	Lus10031179.g		1.91464	1.81162	0.076269	0.0243095	0.311199	0.218884	0.00410974	0.00179706	0.998766	0.998895	0.998766	0.998895
AT2G15480.2	Lus10014082.g	UDP-glucosyl transferase 73B5	1.92534	1.68654	-0.643197	0.153192	0.107886	0.571845	0.00410974	0.64844	0.909846	0.998895	0.998766	0.795215
AT2G46620.1	Lus10022362.g	P-loop containing nucleoside triphosphate hydrolases superfamily protein	1.92883	3.0938	-0.240984	-0.539838	1.06058	-0.0910213	0.00410974	0.00179706	0.998766	0.993784	0.296803	0.998895
AT4G02340.1	Lus10001210.g	alpha/beta-Hydrolases superfamily protein	1.94558	3.31446	0.0586397	0.268163	0.245603	1.01743	0.00410974	0.00179706	0.998766	0.998895	0.998766	0.00478908
AT5G47550.1	Lus10017567.g	Cystatin/monellin superfamily protein	1.94853	2.16445	0.19573	0.0000782758	0.0334811	0.464226	0.00410974	0.00179706	0.998766	0.999141	0.998766	0.618056
AT1G78100.1	Lus10041123.g	F-box family protein	1.95059	2.24778	-0.615202	-0.0584495	-0.250554	0.821978	0.00410974	0.00179706	0.998766	0.998895	0.998766	0.589045
AT3G47570.1	Lus10030630.g	Leucine-rich repeat protein kinase family protein	1.95079	3.71683	-1.47931	-0.29011	-2.04062	0.700029	0.049865	0.0134359	1	1	1	1
AT5G25930.1	Lus10006028.g	Protein kinase family protein with leucine-rich repeat domain	1.95408	2.12235	-0.282593	-0.183886	0.178045	0.609218	0.00410974	0.00612892	0.998766	0.998895	0.998766	0.734004
AT3G47800.1	Lus10023611.g	Galactose mutarotase-like superfamily protein	1.95742	2.73798	-0.160335	0.129233	-0.097551	0.688963	0.0265066	0.00179706	0.998766	0.998895	0.998766	0.866815
AT4G15560.1	Lus10019991.g	Deoxyxylulose-5-phosphate synthase	1.96251	1.85458	0.577893	-0.220351	0.563281	0.640348	0.00410974	0.855456	0.998766	0.998895	0.812562	0.998895
AT3G21710.2	Lus10027176.g		1.96498	2.5749	0.0621623	-0.755491	-0.182622	0.0913125	0.00758036	0.00179706	0.998766	0.804187	0.998766	0.998895
AT1G47670.1	Lus10003338.g	Transmembrane amino acid transporter family protein	1.96518	2.16	0.349633	-0.300727	0.730331	0.678445	0.00410974	0.00179706	0.998766	0.998895	0.189488	0.283528
AT2G39730.2	Lus10004708.g	rubisco activase	1.96896	1.53079	-1.31147	1.5728	-3.62215	1.4204	0.00410974	0.0908419	0.296803	0.0708647	0.0478363	0.127887
AT4G34350.1	Lus10011310.g	4-hydroxy-3-methylbut-2-enyl diphosphate reductase	1.9693	2.35117	0.821086	0.0597907	0.407783	0.746854	0.00410974	0.00179706	0.144632	0.998895	0.998766	0.101723
AT5G05320.1	Lus10033385.g	FAD/NAD(P)-binding oxidoreductase family protein	1.97416	4.75125	-0.706366	0.375744	-0.123128	1.17764	0.00410974	0.00179706	0.472476	0.9544	0.998766	0.00478908
AT2G36430.1	Lus10027720.g	Plant protein of unknown function (DUF247)	1.97563	2.75618	-1.45182	-0.709682	-0.483629	0.567685	0.00410974	0.00179706	0.120136	0.839271	0.998766	0.897007
AT4G37990.1	Lus10035956.g	elicitor-activated gene 3-2	1.9763	2.48323	0.314201	0.0479958	0.325807	0.913539	0.00410974	0.00179706	0.998766	0.998895	0.998766	0.0286955
AT5G14780.1	Lus10032150.g	formate dehydrogenase	1.98182	2.34766	-0.190115	0.0589295	0.129765	1.24429	0.00410974	0.00179706	0.998766	0.998895	0.998766	0.00179706
AT4G09890.1	Lus10028734.g	Protein of unknown function (DUF3511)	1.99368	3.62147	0.511711	0.623481	0.153069	1.49705	0.00410974	0.00179706	0.998766	0.978331	0.998766	0.159657
AT3G21510.1	Lus10002256.g	histidine-containing phosphotransmitter 1	1.99879	2.67081	0.0522146	-0.0706962	-0.61583	-0.34519	0.0357067	0.00179706	0.998766	0.998895	0.998766	0.998895
AT1G30700.1	Lus10023375.g	FAD-binding Berberine family protein	1.99926	2.76585	1.0101	0.458362	1.31861	1.00139	0.00410974	0.00179706	0.0107665	0.663751	0.00410974	0.00478908
AT1G80300.1	Lus10035908.g	nucleotide transporter 1	2.00009	1.94829	0.104677	-0.00899486	0.425758	0.502291	0.00410974	0.384522	0.998766	0.998895	0.998766	0.967768
AT2G39980.1	Lus10040222.g	HXXXD-type acyl-transferase family protein	2.00177	2.23907	1.32876	0.773113	0.951307	1.16923	0.00410974	0.00179706	0.0657873	0.63249	0.44405	0.127887
AT2G05940.1	Lus10013148.g	Protein kinase superfamily protein	2.0085	1.68952	0.33242	0.0329255	0.276607	0.559825	0.00410974	0.00743264	0.998766	0.998895	0.998766	0.933397
AT4G21380.1	Lus10033743.g	receptor kinase 3	2.01811	2.58098	-0.230586	-0.0675427	-0.0380656	0.498015	0.00410974	0.00179706	0.998766	0.998895	0.998766	0.803319
AT3G14690.1	Lus10026178.g	cytochrome P450, family 72, subfamily A, polypeptide 15	2.03483	2.98172	-0.721165	0.198678	-0.205972	0.716427	0.00410974	0.00179706	0.920061	0.998895	0.998766	0.437454
AT5G01210.1	Lus10027779.g	HXXXD-type acyl-transferase family protein	2.04106	1.95057	-0.00536333	-0.284468	0.0877821	0.6054	0.00410974	0.00179706	0.998766	0.998895	0.998766	0.487902
AT4G18210.1	Lus10030927.g	purine permease 10	2.0508	2.36137	-0.238466	0.871941	0.432088	1.45127	0.0165059	0.713281	0.998766	0.969699	0.998766	0.852179
AT1G17420.1	Lus10015666.g	lipoxygenase 3	2.05321	2.16878	0.439766	-0.0418981	0.206704	0.522526	0.00410974	0.350527	0.998766	0.998895	0.998766	0.760881
AT2G18170.1	Lus10025986.g	MAP kinase 7	2.05408	3.66552	-0.505868	-1.08083	0.331147	-0.478225	0.0191108	0.00179706	0.998766	0.854344	0.998766	0.998895
AT5G62790.1	Lus10042118.g	1-deoxy-D-xylulose 5-phosphate reductoisomerase	2.05933	2.2387	0.661308	0.219897	0.559523	0.756125	0.00410974	0.0033501	0.88818	0.998895	0.936522	0.272744
AT1G62760.1	Lus10032232.g	Plant invertase/pectin methylesterase inhibitor superfamily protein	2.07015	2.19863	0.783448	-0.0151043	0.449955	0.552587	0.00410974	0.00179706	0.366096	0.998895	0.998766	0.750552
AT5G07990.1	Lus10008112.g	Cytochrome P450 superfamily protein	2.07291	1.75982	-0.72402	-0.422665	-0.0491041	0.674472	0.00410974	0.00179706	0.611825	0.94687	0.998766	0.478276
AT4G28940.1	Lus10034939.g	Phosphorylase superfamily protein	2.07581	2.23401	0.659824	0.372454	0.757572	0.287392	0.00410974	0.00179706	0.998766	0.998895	0.998766	0.998895
AT1G09155.1	Lus10031472.g	phloem protein 2-B15	2.08007	1.45417	-0.261062	-0.805504	1.59949	1.13233	0.0357067	0.433968	0.998766	0.998895	0.189488	0.815607
AT1G15690.1	Lus10039977.g	Inorganic H pyrophosphatase family protein	2.0826	2.67382	0.174449	-0.0499941	0.201405	0.517534	0.00410974	0.00179706	0.998766	0.998895	0.998766	0.600161
AT1G30040.1	Lus10023311.g	gibberellin 2-oxidase	2.08666	2.70204	-0.236545	-0.0363494	-0.161093	0.991617	0.00410974	0.00179706	0.998766	0.998895	0.998766	0.53412
AT5G14420.2	Lus10011405.g	RING domain ligase2	2.09297	3.02631	-0.460465	-0.293583	-0.239397	0.291304	0.00758036	0.00179706	0.998766	0.998895	0.998766	0.998895
	Lus10023285.g		2.09925	2.45133	-0.576362	0.21972	0.302601	0.614337	0.00410974	0.00179706	0.998766	0.998895	0.998766	0.898109
AT1G09090.2	Lus10029896.g	respiratory burst oxidase homolog B	2.09985	2.10992	0.00586398	0.340384	1.77017	1.42929	0.0357067	0.0886877	1	1	0.133277	1
AT3G47160.1	Lus10037053.g	RING/U-box superfamily protein	2.10139	1.69737	0.2414	-0.130923	-0.34138	0.0888864	0.0215732	0.282403	0.998766	0.998895	0.998766	0.998895
AT3G11820.2	Lus10013589.g	syntaxin of plants 121	2.10215	3.78008	-1.04991	-0.590179	0.485837	0.437764	0.00410974	0.00179706	0.235111	0.884807	0.998766	0.956378
AT5G39050.1	Lus10020721.g	HXXXD-type acyl-transferase family protein	2.10555	2.73472	0.0400947	0.599396	0.0387457	0.512854	0.00410974	0.00179706	0.998766	0.65741	0.998766	0.846789
AT2G47485.1	Lus10009156.g		2.11864	2.89227	0.240998	0.430637	0.812383	0.825799	0.00410974	0.00179706	0.998766	0.94867	0.571818	0.299826
AT3G17860.1	Lus10041986.g	jasmonate-zim-domain protein 3	2.11876	1.9508	0.628755	0.513001	0.662275	0.945552	0.00410974	0.601755	0.998766	0.966881	0.998766	0.642532
AT5G17540.1	Lus10020331.g	HXXXD-type acyl-transferase family protein	2.1236	2.0933	-0.818906	0.136444	0.345478	1.68296	0.0239833	0.590929	0.998766	0.998895	0.998766	0.142889
AT5G14780.1	Lus10014535.g	formate dehydrogenase	2.1274	3.0719	-0.293403	-0.129694	-0.182812	0.323625	0.00410974	0.00179706	0.998766	0.998895	0.998766	0.9544
AT1G30220.1	Lus10042820.g	inositol transporter 2	2.13151	2.45087	-0.475489	0.0299484	-0.350795	0.556903	0.00410974	0.0768025	0.998766	0.998895	0.998766	0.896222
AT1G47890.1	Lus10006825.g	receptor like protein 7	2.13233	2.54744	-2.68577	-0.782605	-2.20084	0.0205895	0.0439061	0.00179706	1	1	1	1
	Lus10010742.g		2.13587	3.70392	-3.78322	-4.29718	-5.00726	-3.91482	0.00410974	0.00179706	0.00410974	0.0218909	0.0165059	0.00743264
AT1G58200.2	Lus10009277.g	MSCS-like 3	2.13852	2.95336	-0.291719	0.219819	-0.516437	0.652033	0.0136373	0.39553	0.998766	0.998895	0.998766	0.951988
	Lus10039654.g		2.13925	3.38444	-0.337338	0.984126	-0.352055	1.43054	0.00410974	0.00179706	0.998766	0.0548587	0.998766	0.00179706
AT2G18570.1	Lus10041713.g	UDP-Glycosyltransferase superfamily protein	2.14976	2.36174	-0.203281	0.213042	-0.0772668	0.795662	0.00410974	0.00179706	0.998766	0.998895	0.998766	0.0791767
AT1G56300.1	Lus10029862.g	Chaperone DnaJ-domain superfamily protein	2.16533	2.47678	0.742059	0.189942	0.505369	0.745158	0.00410974	0.00179706	0.380631	0.998895	0.998766	0.217653
AT3G47570.1	Lus10030855.g	Leucine-rich repeat protein kinase family protein	2.16534	3.1056	-0.343114	-0.531995	-0.290497	0.656841	0.0265066	0.0352007	1	1	1	1
AT5G56660.1	Lus10029200.g	IAA-leucine resistant (ILR)-like 2	2.16638	3.70332	0.630113	0.381555	0.164235	0.400515	0.0313423	0.00179706	0.998766	0.998895	0.998766	0.998895
AT5G42020.1	Lus10003202.g	Heat shock protein 70 (Hsp 70) family protein	2.16857	1.89604	0.725712	0.666097	0.315427	0.851743	0.00410974	0.00994494	0.998766	0.888911	0.998766	0.674978
AT1G49570.1	Lus10009901.g	Peroxidase superfamily protein	2.17393	1.32333	0.0807399	0.594553	0.122532	0.461332	0.00410974	0.326373	0.998766	0.695276	0.998766	0.89937
AT4G17880.1	Lus10000037.g	Basic helix-loop-helix (bHLH) DNA-binding family protein	2.17795	2.79271	1.11021	0.349603	1.09681	0.842629	0.00410974	0.00179706	0.373495	0.998895	0.337324	0.614512
	Lus10037168.g		2.18331	2.32759	0.429674	-0.0514366	0.0650445	0.136932	0.00410974	0.00179706	0.998766	0.998895	0.998766	0.998895
AT1G72610.1	Lus10002795.g	germin-like protein 1	2.18345	1.58706	0.281914	0.807607	0.164529	0.856886	0.00410974	0.0277694	0.998766	0.72364	0.998766	0.575942
AT2G18420.1	Lus10021098.g	Gibberellin-regulated family protein	2.18361	2.42824	0.226109	-0.14804	0.200223	0.340599	0.00410974	0.00179706	0.998766	0.998895	0.998766	0.925106
AT2G34930.1	Lus10024737.g	disease resistance family protein / LRR family protein	2.18889	1.81632	0.364638	-0.173119	0.492399	0.346485	0.00410974	0.0638292	0.998766	0.998895	0.998766	0.998895
AT4G36040.1	Lus10034484.g	Chaperone DnaJ-domain superfamily protein	2.19591	2.72649	0.655412	0.992434	-0.245937	0.732909	0.00410974	0.0033501	0.998766	0.728114	0.998766	0.951617
AT3G10020.1	Lus10003372.g		2.20029	1.33436	1.89335	-0.0797053	0.568622	1.35552	0.00758036	0.00743264	0.0215732	0.998895	0.998766	0.00612892
AT4G06536.1	Lus10018730.g	SPla/RYanodine receptor (SPRY) domain-containing protein	2.20987	1.81643	0.442287	-0.286159	0.692117	0.0271551	0.0215732	0.0334885	0.998766	0.998895	0.998766	0.998895
	Lus10016821.g		2.21136	1.95324	0.899805	0.898402	0.365042	0.839478	0.00410974	0.00179706	0.517436	0.142298	0.998766	0.180687
AT2G18700.1	Lus10015509.g	trehalose phosphatase/synthase 11	2.21212	3.062	-0.179641	0.0438343	-0.310832	0.634725	0.00410974	0.00179706	0.998766	0.998895	0.998766	0.580965
AT1G75170.2	Lus10016312.g	Sec14p-like phosphatidylinositol transfer family protein	2.22028	2.51025	0.552279	0.67963	0.361323	0.795259	0.0289536	0.0277694	0.998766	0.966546	0.998766	0.934797
AT3G06490.1	Lus10017096.g	myb domain protein 108	2.22897	2.32162	-0.229339	0.511766	0.039187	0.389217	0.00410974	0.00179706	0.998766	0.86288	0.998766	0.960861
AT4G14030.1	Lus10037336.g	selenium-binding protein 1	2.23107	2.55361	0.159364	-0.385331	0.166626	1.10979	0.00410974	0.0799693	0.998766	0.998895	0.998766	0.259986
AT3G26040.1	Lus10012759.g	HXXXD-type acyl-transferase family protein	2.23328	1.09822	1.42426	0.657958	1.03737	0.522615	0.00410974	0.0188877	0.00410974	0.358957	0.0239833	0.687914
AT3G54200.1	Lus10032671.g	Late embryogenesis abundant (LEA) hydroxyproline-rich glycoprotein family	2.23635	3.22291	-0.541212	-0.666537	0.69756	0.840371	0.00410974	0.00179706	0.998766	0.859733	0.889876	0.396267
AT5G48490.1	Lus10016323.g	Bifunctional inhibitor/lipid-transfer protein/seed storage 2S albumin superfamily protein	2.23789	2.24035	-1.45336	-0.669437	-0.40317	0.539812	0.00410974	0.00179706	0.00410974	0.461447	0.998766	0.642285
AT5G46050.1	Lus10011786.g	peptide transporter 3	2.24437	4.32892	-1.13053	1.29207	-0.750831	1.31575	0.00410974	0.00179706	0.998766	0.560237	0.998766	0.259471
AT3G48410.1	Lus10022722.g	alpha/beta-Hydrolases superfamily protein	2.24864	3.21141	-0.202749	0.00720808	0.0911047	0.8751	0.00410974	0.00179706	0.998766	0.998895	0.998766	0.499152
AT3G55430.1	Lus10040294.g	O-Glycosyl hydrolases family 17 protein	2.25089	4.00829	-0.418572	-0.674053	0.798751	0.43322	0.00410974	0.00179706	0.998766	0.706271	0.256722	0.936484
AT1G67910.1	Lus10034901.g		2.26439	3.46982	0.375525	0.147561	0.54377	0.936759	0.00410974	0.00179706	0.998766	0.998895	0.998766	0.493239
AT4G03230.1	Lus10039725.g	S-locus lectin protein kinase family protein	2.26838	3.08402	-0.752984	0.201698	-0.279322	1.23864	0.0191108	0.0033501	0.998766	1	0.998766	0.631913
AT1G11530.1	Lus10020070.g	C-terminal cysteine residue is changed to a serine 1	2.26868	3.26909	0.461161	-0.158778	0.176751	0.0226181	0.00410974	0.00179706	0.959741	0.998895	0.998766	0.998895
AT4G36810.1	Lus10023259.g	geranylgeranyl pyrophosphate synthase 1	2.27093	1.33126	0.729618	0.772007	1.53049	1.41969	0.00410974	0.0306012	0.73915	0.603201	0.00758036	0.0167676
AT3G12910.1	Lus10031189.g	NAC (No Apical Meristem) domain transcriptional regulator superfamily protein	2.27124	4.70096	-1.28585	1.95053	-1.56124	0.838309	0.0107665	0.00478908	0.998766	0.317727	0.808401	0.984638
AT4G12410.1	Lus10024600.g	SAUR-like auxin-responsive protein family	2.27917	2.74482	-0.338733	-0.204262	-0.335056	0.926609	0.00410974	0.00179706	0.998766	0.998895	0.998766	0.0630578
AT4G30420.1	Lus10019970.g	nodulin MtN21 /EamA-like transporter family protein	2.28186	2.74895	-0.0844573	-0.269203	0.28374	0.442312	0.00758036	0.0972812	0.998766	0.998895	0.998766	0.975039
AT3G61040.1	Lus10005766.g	cytochrome P450, family 76, subfamily C, polypeptide 7	2.28384	3.14142	-0.77668	0.0332216	0.0883402	0.741752	0.00410974	0.00179706	0.998766	0.998895	0.998766	0.719715
	Lus10019232.g		2.2843	1.37879	0.900456	0.342983	0.748593	1.04826	0.00410974	0.472803	0.930828	1	0.998766	0.835832
AT1G33590.1	Lus10002936.g	Leucine-rich repeat (LRR) family protein	2.28529	2.97192	0.23832	0.184107	0.751078	0.695834	0.00410974	0.00179706	0.998766	0.998895	0.17338	0.218613
AT4G27450.1	Lus10033418.g	Aluminium induced protein with YGL and LRDR motifs	2.29358	2.76327	-0.195889	-0.502171	-0.250228	-0.207071	0.00410974	0.00179706	0.998766	0.633995	0.998766	0.998895
	Lus10005392.g		2.30116	3.12217	0.775577	0.667749	0.642562	1.27751	0.00410974	0.00179706	0.289875	0.437454	0.624592	0.00612892
AT1G71100.1	Lus10032450.g	Ribose 5-phosphate isomerase, type A protein	2.30136	2.94634	-0.381491	0.227387	0.639393	1.31824	0.00410974	0.00179706	0.998766	0.998895	0.998766	0.19825
AT1G19180.1	Lus10027648.g	jasmonate-zim-domain protein 1	2.30281	2.58805	1.02392	-0.217214	0.222039	0.42326	0.00410974	0.00179706	0.0439061	0.998895	0.998766	0.847044
AT1G76070.1	Lus10034552.g		2.30309	3.2989	-0.721372	-0.775598	0.717646	0.255004	0.00410974	0.00179706	0.75776	0.718961	0.612328	0.998895
AT3G09520.1	Lus10024438.g	exocyst subunit exo70 family protein H4	2.32107	4.46991	-1.65365	-0.506793	0.786126	1.68176	0.00410974	0.00179706	0.153695	0.998895	0.753988	0.0167676
AT4G21920.1	Lus10006774.g		2.32427	3.12535	-0.688478	-0.623446	0.36231	0.527174	0.00758036	0.00179706	0.998766	0.998895	0.998766	0.998895
AT1G32640.1	Lus10035366.g	Basic helix-loop-helix (bHLH) DNA-binding family protein	2.3315	2.15612	1.26745	0.118387	1.59053	0.639629	0.00410974	0.00179706	0.0657873	0.998895	0.00758036	0.816003
AT1G19180.1	Lus10039911.g	jasmonate-zim-domain protein 1	2.34413	2.66482	1.46936	-0.13805	0.557939	0.491387	0.00410974	0.00179706	0.00410974	0.998895	0.653517	0.610619
AT4G36830.1	Lus10018795.g	GNS1/SUR4 membrane protein family	2.34917	3.07089	0.180996	0.829472	0.728707	1.55076	0.0136373	0.00179706	0.998766	0.896539	0.998766	0.176196
AT4G37640.1	Lus10019300.g	calcium ATPase 2	2.35199	2.78087	-0.304159	0.401737	0.502811	1.44321	0.00410974	0.00179706	1	1	0.998766	0.26646
AT5G09640.1	Lus10007731.g	serine carboxypeptidase-like 19	2.35602	1.34053	0.682102	0.0943515	0.632267	0.0159917	0.00410974	0.494152	0.981901	0.998895	0.998766	0.998895
AT5G48540.1	Lus10038227.g	receptor-like protein kinase-related family protein	2.3572	1.39245	0.0858011	-0.890767	0.988847	1.11894	0.033595	0.595194	0.998766	0.975428	0.998766	0.780804
AT5G57260.1	Lus10030189.g	cytochrome P450, family 71, subfamily B, polypeptide 10	2.35829	2.88178	-1.26864	0.392632	-0.790805	0.878161	0.00410974	0.00743264	0.0265066	0.952991	0.451668	0.119004
AT4G39720.1	Lus10016814.g	VQ motif-containing protein	2.36245	4.32695	-3.09845	0.283919	-0.159663	0.784261	0.0398361	0.0248403	0.788271	0.998895	0.998766	0.998895
AT3G23240.1	Lus10042557.g	ethylene response factor 1	2.38839	2.49105	-0.18934	-1.04816	-0.1762	0.931598	0.00410974	0.00179706	0.998766	0.878136	0.998766	0.762239
AT1G08080.1	Lus10021455.g	alpha carbonic anhydrase 7	2.39037	2.7943	-0.307455	0.660428	0.340618	1.78868	0.00410974	0.00179706	0.998766	0.902368	0.998766	0.0145417
AT3G52105.1	Lus10029521.g		2.40405	3.98285	0.901573	0.846392	0.491841	1.49518	0.00410974	0.00179706	0.879498	0.820085	0.998766	0.0936125
AT3G26040.1	Lus10016353.g	HXXXD-type acyl-transferase family protein	2.40608	2.26021	0.126751	0.667365	0.482455	1.52122	0.00410974	0.515535	0.998766	0.963089	0.998766	0.31542
AT4G17500.1	Lus10040165.g	ethylene responsive element binding factor 1	2.41207	2.70935	-0.223872	-0.0890438	0.693712	0.790958	0.00410974	0.00179706	0.998766	0.998895	0.589482	0.268926
AT5G37490.1	Lus10001079.g	ARM repeat superfamily protein	2.41376	4.22139	-0.64294	-0.335684	1.61405	0.44973	0.0398361	0.388997	0.998766	0.998895	0.271307	0.998895
AT1G74950.1	Lus10013166.g	TIFY domain/Divergent CCT motif family protein	2.42491	3.00386	0.532855	-0.466519	0.603303	0.472441	0.00410974	0.00179706	0.930917	0.842689	0.543858	0.720453
AT2G45760.1	Lus10008004.g	BON association protein 2	2.4329	2.60328	-1.55029	-0.348082	0.215798	-0.383391	0.00410974	0.0145417	0.51917	0.998895	0.998766	0.998895
AT4G36670.1	Lus10041731.g	Major facilitator superfamily protein	2.4371	3.04296	-0.358198	0.10236	0.253824	0.802227	0.00410974	0.00179706	0.998766	0.998895	0.998766	0.484831
AT3G18830.1	Lus10042339.g	polyol/monosaccharide transporter 5	2.45041	3.75645	-0.0777982	0.584755	0.243429	0.91042	0.00410974	0.00179706	0.998766	0.38774	0.998766	0.0218909
AT2G39510.1	Lus10040311.g	nodulin MtN21 /EamA-like transporter family protein	2.46017	3.60808	0.170495	-1.89601	0.406266	1.34402	0.00410974	0.00179706	0.998766	0.392156	0.998766	0.481072
AT3G52710.1	Lus10021354.g		2.46157	2.93835	-0.0781528	-0.295838	0.194839	1.3265	0.00410974	0.00179706	0.998766	0.998895	0.998766	0.0145417
AT5G25930.1	Lus10034978.g	Protein kinase family protein with leucine-rich repeat domain	2.47616	4.66813	-1.76154	0.469235	-0.59388	1.22561	0.00410974	0.0033501	1	1	1	1
AT5G39150.1	Lus10006536.g	RmlC-like cupins superfamily protein	2.47807	2.61465	-0.53396	1.3995	0.159785	-0.48067	0.00410974	0.00179706	0.998766	0.0413611	0.998766	0.984502
AT3G26510.2	Lus10026700.g	Octicosapeptide/Phox/Bem1p family protein	2.48784	2.52266	0.720331	0.483576	0.674122	1.11388	0.00410974	0.00179706	0.998766	0.966645	0.998766	0.150658
AT5G23960.1	Lus10031590.g	terpene synthase 21	2.48888	2.17061	-1.77328	-1.11453	-0.163095	0.535573	0.00410974	0.046717	0.457534	0.800806	0.998766	0.998895
AT2G19800.1	Lus10006198.g	myo-inositol oxygenase 2	2.49694	4.122	-0.254869	0.0821893	-0.400241	-1.38533	0.00410974	0.00612892	0.998766	1	0.998766	1
AT3G25882.1	Lus10041460.g	NIM1-interacting 2	2.49746	2.2089	-2.39363	-2.51615	-1.74049	0.314622	0.00410974	0.00179706	0.00410974	0.00179706	0.049865	0.998895
AT2G35980.1	Lus10021287.g	Late embryogenesis abundant (LEA) hydroxyproline-rich glycoprotein family	2.49791	3.9084	-0.779582	-0.719461	0.601878	0.801155	0.0478363	0.00179706	0.998766	0.954815	0.998766	0.827128
AT3G51680.1	Lus10022756.g	NAD(P)-binding Rossmann-fold superfamily protein	2.50159	1.98852	0.0502234	-0.752959	0.531098	0.641702	0.00410974	0.00612892	0.998766	0.938366	0.998766	0.93132
AT2G31230.1	Lus10022935.g	ethylene-responsive element binding factor 15	2.5047	2.13959	-0.338159	0.541013	0.77232	1.26937	0.00758036	0.138204	0.998766	0.897007	0.746365	0.0516687
AT1G14960.1	Lus10042489.g	Polyketide cyclase/dehydrase and lipid transport superfamily protein	2.50918	2.65391	0.81706	0.507617	0.130412	-0.213612	0.0239833	0.107063	0.998766	0.998895	0.998766	0.998895
	Lus10001828.g		2.51443	2.58874	-0.274672	-0.781258	0.410807	1.22551	0.0313423	0.114357	0.998766	0.998895	0.998766	0.84034
AT4G31970.1	Lus10025923.g	cytochrome P450, family 82, subfamily C, polypeptide 2	2.5222	0.928508	2.16639	0.686084	1.54483	0.556508	0.00410974	0.197764	0.00410974	0.606817	0.0107665	0.872507
AT3G07310.1	Lus10003162.g	Protein of unknown function (DUF760)	2.52468	3.11384	-0.335597	-0.2159	-0.0381931	0.352193	0.00410974	0.00179706	0.998766	0.998895	0.998766	0.914105
	Lus10034389.g		2.5249	3.12701	-1.68197	-1.16751	-0.890306	0.136825	0.00410974	0.00179706	0.0265066	0.188233	0.401026	0.998895
AT3G29000.1	Lus10034463.g	Calcium-binding EF-hand family protein	2.53289	2.36103	-0.839401	-2.33183	-0.766053	-0.583882	0.0215732	0.00743264	0.998766	0.37304	0.998766	0.998895
AT4G31940.1	Lus10011658.g	cytochrome P450, family 82, subfamily C, polypeptide 4	2.53475	4.52002	-1.70975	0.667639	-1.19499	1.53596	0.00410974	0.00179706	0.00410974	0.384129	0.0439061	0.00179706
AT3G12120.1	Lus10004178.g	fatty acid desaturase 2	2.53577	3.67875	-0.0627519	1.11595	0.898702	3.00591	0.0265066	0.696961	0.998766	0.989617	0.998766	0.578549
AT5G23510.2	Lus10029154.g		2.53905	2.00807	-1.06483	-0.0928702	0.424382	1.251	0.0398361	0.10236	0.998766	0.998895	0.998766	0.575411
AT4G13830.2	Lus10002356.g	DNAJ-like 20	2.54325	3.4172	0.00381506	-0.162171	0.0461786	0.579126	0.00410974	0.00179706	0.998766	0.998895	0.998766	0.785812
AT4G15560.1	Lus10012724.g	Deoxyxylulose-5-phosphate synthase	2.54495	3.24841	0.28186	0.130111	0.93163	1.45594	0.00410974	0.00179706	0.998766	0.998895	0.626736	0.107063
AT1G01490.2	Lus10028762.g	Heavy metal transport/detoxification superfamily protein	2.54791	2.01724	0.0646262	0.355695	0.323952	0.0818243	0.0459191	0.0248403	0.998766	0.998895	0.998766	0.998895
AT5G44005.1	Lus10008220.g		2.57024	1.37853	-0.384985	-0.241152	-1.48368	0.0229927	0.0478363	0.561078	0.998766	0.998895	0.998766	0.998895
AT3G25250.1	Lus10025882.g	AGC (cAMP-dependent, cGMP-dependent and protein kinase C) kinase family protein	2.57602	3.43978	-0.372675	-0.626045	0.267227	0.828535	0.00410974	0.00179706	0.998766	0.951617	0.998766	0.650252
AT2G47485.1	Lus10009157.g		2.59288	1.95087	2.17824	0.257179	2.21694	0.929777	0.0215732	0.0396506	0.087165	0.998895	0.0761893	0.837546
AT1G35210.1	Lus10010343.g		2.59536	3.65587	-1.53658	-0.618178	0.206797	0.523854	0.00410974	0.00179706	0.471167	0.998895	0.998766	0.998895
AT2G35980.1	Lus10016962.g	Late embryogenesis abundant (LEA) hydroxyproline-rich glycoprotein family	2.60244	4.13895	-1.36395	-0.225327	0.446918	1.30258	0.00410974	0.00179706	0.0673025	0.998895	0.998766	0.0378546
AT5G26340.1	Lus10002450.g	Major facilitator superfamily protein	2.61324	3.36121	-0.271031	0.270867	0.102165	0.797123	0.00410974	0.00179706	0.998766	0.976514	0.998766	0.0361147
AT3G23880.1	Lus10008870.g	F-box and associated interaction domains-containing protein	2.61436	4.25421	-1.52906	0.682291	0.448653	1.61587	0.033595	0.00179706	1	0.998895	1	0.327396
AT4G37710.1	Lus10019270.g	VQ motif-containing protein	2.61498	1.35932	1.36032	0.286457	1.44189	0.230914	0.00410974	0.16698	0.180632	0.998895	0.13084	0.998895
AT5G01210.1	Lus10027778.g	HXXXD-type acyl-transferase family protein	2.62515	2.42425	0.613386	0.360184	0.436052	1.23678	0.00410974	0.00179706	0.998766	0.998895	0.998766	0.132478
AT3G05370.1	Lus10000228.g	receptor like protein 31	2.63188	4.2868	-2.52454	-1.87484	-0.022456	2.59806	0.00410974	0.00179706	0.641402	1	0.998766	0.0286955
AT3G26040.1	Lus10030751.g	HXXXD-type acyl-transferase family protein	2.6393	4.08883	-0.419576	0.766959	0.502493	1.26688	0.00410974	0.00179706	0.998766	0.660261	0.998766	0.075381
AT3G48410.1	Lus10014191.g	alpha/beta-Hydrolases superfamily protein	2.64175	2.13743	-0.25833	-0.00797478	0.904591	1.34776	0.00410974	0.040519	0.998766	0.998895	0.76098	0.212994
AT2G37380.1	Lus10025286.g		2.65482	2.78162	-0.246536	0.2289	-0.348246	0.261289	0.0191108	0.0198757	1	1	1	1
AT5G14860.1	Lus10022222.g	UDP-Glycosyltransferase superfamily protein	2.66599	1.40311	-0.715574	1.0671	0.67378	1.18348	0.0377796	0.0440738	0.998766	0.256973	0.998766	0.138895
AT3G48280.1	Lus10019457.g	cytochrome P450, family 71, subfamily A, polypeptide 25	2.66751	2.99038	-0.261897	-0.492724	0.126833	0.833843	0.00410974	0.00179706	0.998766	0.868995	0.998766	0.121001
AT2G27030.3	Lus10001775.g	calmodulin 5	2.6733	3.58374	0.10164	0.502011	0.494198	1.186	0.00410974	0.00179706	0.998766	0.998895	0.998766	0.318506
AT2G04240.1	Lus10019150.g	RING/U-box superfamily protein	2.68109	3.9112	-0.479954	0.931951	0.57328	1.84057	0.033595	0.0134359	0.998766	0.961768	0.998766	0.32091
AT3G61510.1	Lus10007910.g	ACC synthase 1	2.68508	1.74481	0.0573309	1.17673	0.945358	1.64266	0.0107665	0.243222	1	0.802948	0.998766	0.294873
AT1G33030.1	Lus10009442.g	O-methyltransferase family protein	2.69259	4.47251	-1.19292	-0.562667	-0.85351	0.469809	0.0215732	0.00179706	0.998766	0.998895	0.998766	0.998895
AT5G56980.1	Lus10025985.g		2.70227	3.67719	-0.750357	-0.842145	1.06997	0.619749	0.00410974	0.00179706	0.998766	0.801668	0.38309	0.900535
AT1G74950.1	Lus10008129.g	TIFY domain/Divergent CCT motif family protein	2.73441	3.11686	0.494008	-0.854618	1.06963	0.40705	0.00410974	0.00179706	0.998766	0.139467	0.0136373	0.888911
AT1G14590.1	Lus10017981.g	Nucleotide-diphospho-sugar transferase family protein	2.74714	4.77838	-0.0228544	0.832326	0.997923	1.44349	0.00410974	0.00179706	0.998766	0.957235	0.998766	0.54007
AT1G12740.1	Lus10028628.g	cytochrome P450, family 87, subfamily A, polypeptide 2	2.75228	2.62099	-2.6943	-0.673073	-0.296281	0.636441	0.00410974	0.00179706	0.295973	0.9544	0.998766	0.923878
AT5G57510.1	Lus10033559.g		2.75495	4.26544	-1.14184	0.481346	0.857054	1.66828	0.00410974	0.00478908	0.998766	0.998895	0.998766	0.475001
AT2G47140.1	Lus10034626.g	NAD(P)-binding Rossmann-fold superfamily protein	2.75526	3.37044	0.0997555	0.175187	0.669577	1.59312	0.00410974	0.00179706	0.998766	0.998895	0.540864	0.00179706
	Lus10014377.g		2.75748	4.55984	-1.01581	-0.338765	-0.289604	0.491343	0.00410974	0.00179706	0.312663	0.998895	0.998766	0.925048
AT3G24500.1	Lus10021776.g	multiprotein bridging factor 1C	2.77613	3.69493	0.484479	-0.0122091	0.306144	1.28179	0.00410974	0.00179706	0.998766	0.998895	0.998766	0.113041
AT2G43000.1	Lus10038332.g	NAC domain containing protein 42	2.77867	4.27061	-2.28398	1.24167	-1.14115	2.0739	0.00410974	0.00179706	0.00410974	0.103711	0.12947	0.0033501
AT1G43670.1	Lus10028580.g	Inositol monophosphatase family protein	2.78666	4.13505	0.581793	-0.214775	1.27668	0.5177	0.00410974	0.00179706	0.998766	0.998895	0.222919	0.985646
AT1G11925.1	Lus10020831.g	Stigma-specific Stig1 family protein	2.78718	3.15987	1.42376	1.52921	2.3958	1.46502	0.00410974	0.0111184	0.398212	0.375337	0.0215732	0.418813
AT2G29420.1	Lus10001640.g	glutathione S-transferase tau 7	2.80031	4.00522	-0.800172	0.37994	-0.127707	1.3397	0.00410974	0.00179706	0.313446	0.9544	0.998766	0.00478908
AT3G06490.1	Lus10037818.g	myb domain protein 108	2.80304	3.08417	-0.274134	0.535363	-0.0464128	0.76437	0.00410974	0.00179706	0.998766	0.791261	0.998766	0.292218
	Lus10019165.g		2.80491	3.92487	-1.45549	-0.736336	-0.650521	1.27025	0.00410974	0.00179706	0.281815	0.949489	0.998766	0.285411
	Lus10007992.g		2.80519	7.68584	-1.08891	2.10493	-0.922795	3.55957	0.00410974	0.112455	0.998766	0.523468	0.998766	0.148864
AT4G36220.1	Lus10041811.g	ferulic acid 5-hydroxylase 1	2.84219	3.02087	0.244509	1.13536	0.62905	1.86869	0.00410974	0.00179706	0.998766	0.0923042	0.971842	0.00179706
AT3G51680.1	Lus10016995.g	NAD(P)-binding Rossmann-fold superfamily protein	2.84361	4.75453	-0.762652	1.80477	0.239747	2.77426	0.0191108	0.0178237	0.998766	0.505784	0.998766	0.146583
AT1G47960.1	Lus10017076.g	cell wall / vacuolar inhibitor of fructosidase 1	2.84761	2.939	-1.01545	-0.410437	-0.476567	0.446809	0.00410974	0.00179706	0.933322	0.998895	0.998766	0.998895
AT1G65890.1	Lus10020787.g	acyl activating enzyme 12	2.85354	2.63096	0.433705	-1.33233	1.05406	1.35946	0.00410974	0.0178237	0.998766	1	0.924976	0.438681
AT5G52390.1	Lus10012788.g	PAR1 protein	2.86177	2.02027	-0.815029	0.832971	0.633877	1.63972	0.00410974	0.0033501	0.998766	0.685526	0.998766	0.0178237
AT2G28630.1	Lus10005434.g	3-ketoacyl-CoA synthase 12	2.87014	3.68397	0.922728	0.785438	0.837053	0.94571	0.00410974	0.00179706	0.998766	0.95211	0.998766	0.879449
AT1G21270.1	Lus10013384.g	wall-associated kinase 2	2.87039	3.14517	-0.732732	-1.70249	-0.61828	0.262059	0.0439061	0.0622979	1	1	1	1
AT3G47110.1	Lus10030854.g	Leucine-rich repeat protein kinase family protein	2.87043	3.37495	-0.330406	0.526394	-0.0193827	1.10757	0.00410974	0.00179706	1	1	1	0.561953
AT5G14040.1	Lus10016720.g	phosphate transporter 3;1	2.8729	6.13876	-0.699214	0.708614	0.375338	3.26977	0.00410974	0.0033501	0.998766	0.998895	0.998766	0.0257906
AT3G54220.1	Lus10014822.g	GRAS family transcription factor	2.8804	3.24318	-0.564593	-0.142812	0.726929	0.969915	0.00410974	0.00179706	0.998766	0.998895	0.998766	0.724206
AT5G62350.1	Lus10031133.g	Plant invertase/pectin methylesterase inhibitor superfamily protein	2.8851	3.06325	-0.280682	0.413104	0.323023	1.18815	0.00410974	0.00179706	0.998766	0.90867	0.998766	0.00478908
AT4G36810.1	Lus10033581.g	geranylgeranyl pyrophosphate synthase 1	2.9108	2.0087	2.272	0.142284	1.55672	1.26219	0.00410974	0.0458571	0.0398361	0.998895	0.289875	0.473728
AT5G47560.1	Lus10027321.g	tonoplast dicarboxylate transporter	2.9272	3.26841	0.337889	-0.153256	0.130821	0.273178	0.033595	0.00179706	0.998766	0.998895	0.998766	0.998895
AT4G19460.1	Lus10034760.g	UDP-Glycosyltransferase superfamily protein	2.94595	3.11218	0.207966	0.348112	0.806716	0.893638	0.0377796	0.00179706	0.998766	0.998895	0.998766	0.925824
AT1G03495.1	Lus10020714.g	HXXXD-type acyl-transferase family protein	2.97414	5.10131	-2.18943	1.45512	-0.0156614	2.9999	0.0136373	0.0145417	1	1	1	0.0894335
AT3G26320.1	Lus10016601.g	cytochrome P450, family 71, subfamily B, polypeptide 36	2.9753	3.45365	1.32713	0.249433	0.790345	1.05107	0.00410974	0.00179706	0.00758036	0.998895	0.256722	0.00743264
AT1G31320.1	Lus10031191.g	LOB domain-containing protein 4	2.98059	3.47525	0.0965173	-0.467934	-0.648953	0.936108	0.00410974	0.00179706	0.998766	0.998895	0.998766	0.383518
AT1G58420.1	Lus10012496.g	Uncharacterised conserved protein UCP031279	2.99254	3.47055	0.134379	-0.891152	0.717271	0.803917	0.00410974	0.00179706	0.998766	0.273151	0.636406	0.297157
	Lus10006567.g		2.9936	5.79715	-0.769082	0.619509	1.03136	1.425	0.00410974	0.00179706	0.998766	0.998895	0.895201	0.562756
AT5G06730.1	Lus10027984.g	Peroxidase superfamily protein	3.00591	3.86287	-0.614775	-0.132567	0.339638	1.61356	0.00410974	0.00179706	0.998766	0.998895	0.998766	0.00179706
AT1G22710.1	Lus10009428.g	sucrose-proton symporter 2	3.02827	2.77194	-0.219425	0.302216	0.315073	1.30676	0.00410974	0.00179706	0.998766	0.969871	0.998766	0.00179706
AT1G65870.1	Lus10030483.g	Disease resistance-responsive (dirigent-like protein) family protein	3.03146	4.18877	-0.273664	1.6837	0.794991	3.11766	0.0165059	0.0122956	0.998766	0.618722	0.998766	0.0638292
AT4G37370.1	Lus10018717.g	cytochrome P450, family 81, subfamily D, polypeptide 8	3.03501	4.41712	-0.536529	0.0425094	0.853518	2.16518	0.0239833	0.00179706	1	1	0.998766	0.0886877
AT5G48490.1	Lus10002741.g	Bifunctional inhibitor/lipid-transfer protein/seed storage 2S albumin superfamily protein	3.03689	2.73879	-2.16803	-0.616984	-0.360133	0.83303	0.00410974	0.00179706	0.00410974	0.299279	0.998766	0.0508278
	Lus10023874.g		3.03976	4.83422	-0.764487	-0.0412942	0.174566	0.639572	0.00410974	0.00179706	0.998766	0.998895	0.998766	0.94001
AT5G49450.1	Lus10037750.g	basic leucine-zipper 1	3.05444	3.84004	-0.869726	0.287042	0.527337	1.35643	0.00410974	0.00179706	0.943094	0.998895	0.998766	0.150658
AT5G15310.1	Lus10033003.g	myb domain protein 16	3.05795	3.2809	-0.285382	-0.0573551	-0.0602951	0.581506	0.00410974	0.00179706	0.998766	0.998895	0.998766	0.96649
AT2G18680.1	Lus10015508.g		3.06216	3.8222	-0.890167	-1.2064	-0.120834	0.17134	0.00410974	0.00179706	0.832312	0.46027	0.998766	0.998895
AT5G60900.1	Lus10031231.g	receptor-like protein kinase 1	3.06664	2.87097	-1.72841	-1.0263	-0.477756	0.395982	0.00410974	0.00179706	1	1	1	1
AT1G47530.1	Lus10026323.g	MATE efflux family protein	3.07141	3.30129	-0.305527	-0.109788	0.288957	1.58652	0.00410974	0.00179706	0.998766	0.998895	0.998766	0.00478908
AT3G18830.1	Lus10011288.g	polyol/monosaccharide transporter 5	3.0757	3.82243	0.652116	0.666007	0.694729	0.90586	0.00410974	0.00179706	0.998766	0.980873	0.998766	0.893834
AT1G68360.1	Lus10029204.g	C2H2 and C2HC zinc fingers superfamily protein	3.0907	4.31549	0.314928	0.0446501	-0.231588	2.1733	0.00410974	0.00179706	0.998766	0.998895	0.998766	0.00994494
AT4G15440.1	Lus10030033.g	hydroperoxide lyase 1	3.0915	2.86005	-0.157604	0.398184	0.800299	1.68948	0.00758036	0.495063	0.998766	0.998895	0.998766	0.0807198
AT2G16890.2	Lus10022221.g	UDP-Glycosyltransferase superfamily protein	3.09258	3.10373	0.231672	0.338266	1.29296	1.56497	0.00410974	0.00179706	0.998766	0.9268	0.00758036	0.00179706
AT1G51760.1	Lus10030659.g	peptidase M20/M25/M40 family protein	3.11169	3.95289	0.38463	-0.17908	0.84292	0.946404	0.00410974	0.00179706	0.998766	0.998895	0.655914	0.367149
AT5G47230.1	Lus10007841.g	ethylene responsive element binding factor 5	3.1295	5.14435	-1.85324	1.29438	1.00995	1.4168	0.0459191	0.0198757	0.998766	0.887873	0.998766	0.802476
AT1G30370.1	Lus10023280.g	alpha/beta-Hydrolases superfamily protein	3.14434	4.02024	-1.79601	0.863124	1.05599	1.75558	0.00758036	0.00179706	1	1	0.998766	0.286848
AT3G22060.1	Lus10027145.g	Receptor-like protein kinase-related family protein	3.14956	3.14332	-0.437079	0.0197851	0.156722	1.14127	0.00410974	0.00179706	0.998766	0.998895	0.998766	0.0352007
AT5G11880.1	Lus10004154.g	Pyridoxal-dependent decarboxylase family protein	3.15047	4.09487	0.68617	-0.222917	0.862988	1.99591	0.00410974	0.00179706	0.998766	0.998895	0.987027	0.046717
AT5G26340.1	Lus10010534.g	Major facilitator superfamily protein	3.15549	3.93431	0.352508	0.193724	0.580798	0.970763	0.00410974	0.00179706	0.998766	0.998895	0.472476	0.00478908
AT1G58190.2	Lus10002742.g	receptor like protein 9	3.15596	2.79532	-0.516158	-0.780596	0.719271	0.906059	0.00410974	0.00179706	0.998766	0.670836	0.819353	0.340266
AT4G12910.1	Lus10026831.g	serine carboxypeptidase-like 20	3.17119	2.42733	-0.0533927	0.0429695	0.326968	0.579114	0.00410974	0.0638292	0.998766	0.998895	0.998766	0.998895
AT1G73990.1	Lus10013332.g	signal peptide peptidase	3.17247	4.61128	-2.03386	0.293026	-0.513969	2.12469	0.00410974	0.00179706	0.12947	0.998895	0.998766	0.00179706
	Lus10016111.g		3.18359	2.34891	-0.450352	1.32906	0.98297	1.92572	0.00410974	0.00179706	0.998766	0.0915797	0.744879	0.00612892
AT4G31940.1	Lus10025901.g	cytochrome P450, family 82, subfamily C, polypeptide 4	3.19749	4.74207	-1.77804	0.6271	-0.386241	2.18917	0.00410974	0.00179706	0.0239833	0.893579	0.998766	0.00179706
AT4G31940.1	Lus10038200.g	cytochrome P450, family 82, subfamily C, polypeptide 4	3.20706	5.91839	-1.68806	1.2292	0.119523	3.9946	0.00410974	0.00179706	0.0215732	0.284435	0.998766	0.00179706
AT5G61890.1	Lus10028679.g	Integrase-type DNA-binding superfamily protein	3.23486	4.29832	0.498288	0.714093	0.846781	1.33614	0.00410974	0.00179706	0.998766	0.95477	0.984228	0.325926
AT3G21760.1	Lus10036088.g	UDP-Glycosyltransferase superfamily protein	3.23597	3.26467	-2.45327	-0.137386	0.183304	1.61799	0.00410974	0.00179706	0.201231	0.998895	0.998766	0.115716
AT5G01210.1	Lus10035519.g	HXXXD-type acyl-transferase family protein	3.24364	3.95461	0.309236	0.126145	0.306639	1.27512	0.00410974	0.00179706	0.998766	0.998895	0.998766	0.00179706
AT3G52710.1	Lus10017030.g		3.25008	3.55377	0.0619517	0.254808	0.961933	1.10278	0.00410974	0.00179706	0.998766	0.998895	0.943094	0.607683
AT4G38810.2	Lus10026291.g	Calcium-binding EF-hand family protein	3.25625	3.35188	0.345644	-0.0567643	0.327647	0.766851	0.00410974	0.00179706	0.998766	0.998895	0.998766	0.907037
AT4G17500.1	Lus10004368.g	ethylene responsive element binding factor 1	3.27072	4.30222	-0.0145465	0.182949	1.26209	2.0699	0.00410974	0.00179706	0.998766	0.998895	0.0398361	0.00179706
AT5G06570.2	Lus10015989.g	alpha/beta-Hydrolases superfamily protein	3.29559	1.77318	-0.0734	0.364847	1.17682	1.01305	0.00410974	0.00478908	0.998766	0.998895	0.56201	0.189964
AT1G29640.1	Lus10002781.g	Protein of unknown function, DUF584	3.2985	4.1426	0.349261	0.620525	0.603943	0.970161	0.00410974	0.00179706	0.998766	0.947017	0.998766	0.553096
AT2G34790.1	Lus10018119.g	FAD-binding Berberine family protein	3.29961	2.84816	-0.483455	-0.61598	0.354739	0.599991	0.00410974	0.188233	1	1	1	1
AT2G34790.1	Lus10041290.g	FAD-binding Berberine family protein	3.30229	3.42572	-0.794211	0.333204	0.484683	3.02812	0.00410974	0.180687	0.998766	0.998895	0.998766	0.185493
AT2G03220.1	Lus10024076.g	fucosyltransferase 1	3.31813	3.95759	-0.425194	-0.689956	0.687845	1.10881	0.00410974	0.00179706	0.998766	0.9544	0.998766	0.387077
AT2G41480.1	Lus10012684.g	Peroxidase superfamily protein	3.32349	3.88117	-2.60048	-0.254021	0.38731	1.81355	0.00410974	0.00179706	0.00410974	0.998895	0.998766	0.00179706
AT4G36220.1	Lus10028361.g	ferulic acid 5-hydroxylase 1	3.32386	3.68964	0.425737	1.32502	1.21406	2.14136	0.0215732	0.336708	1	0.900342	0.998766	0.674978
AT5G39130.1	Lus10003267.g	RmlC-like cupins superfamily protein	3.33286	2.58962	-1.31481	-0.720786	0.958193	1.0799	0.00410974	0.0122956	0.861423	0.988143	0.998766	0.676312
AT2G46680.1	Lus10030214.g	homeobox 7	3.33782	4.22874	-0.0840109	0.420551	0.0721135	0.668094	0.00410974	0.00179706	0.998766	0.998895	0.998766	0.879635
AT5G44005.1	Lus10003609.g		3.34143	2.81756	-0.470297	0.222307	-1.387	0.360982	0.049865	0.184326	0.998766	0.998895	0.998766	0.998895
AT1G06620.1	Lus10027585.g	2-oxoglutarate (2OG) and Fe(II)-dependent oxygenase superfamily protein	3.3768	4.84692	0.214319	0.27603	0.582857	1.48689	0.00410974	0.00179706	0.998766	0.998895	0.998766	0.0901123
AT3G48280.1	Lus10043308.g	cytochrome P450, family 71, subfamily A, polypeptide 25	3.39412	3.69734	0.00174475	-1.20788	0.843406	1.66043	0.00410974	0.00179706	0.998863	0.305272	0.278626	0.00179706
AT2G45760.1	Lus10024505.g	BON association protein 2	3.39874	3.49768	-1.09339	-0.404268	0.0971965	0.663181	0.00410974	0.00179706	0.998766	0.998895	0.998766	0.961968
AT2G20610.1	Lus10017703.g	Tyrosine transaminase family protein	3.40568	4.15714	0.431649	-0.307458	0.65642	1.55331	0.0107665	0.00179706	0.998766	0.998895	0.998766	0.514109
AT5G05340.1	Lus10030148.g	Peroxidase superfamily protein	3.41222	3.59625	0.445288	-0.936776	0.111476	0.292923	0.00410974	0.00179706	0.998766	0.196034	0.998766	0.998895
AT5G42500.1	Lus10032939.g	Disease resistance-responsive (dirigent-like protein) family protein	3.41357	2.95069	-0.369698	0.925705	1.2395	2.06559	0.00410974	0.00179706	0.998766	0.555621	0.275343	0.0033501
	Lus10005629.g		3.42344	4.93917	-0.153369	0.212784	0.95492	2.84854	0.00410974	0.00179706	0.998766	0.998895	0.606304	0.00179706
AT1G45063.2	Lus10006657.g	copper ion binding;electron carriers	3.44219	3.81438	-0.410273	-0.0525387	1.14836	2.09824	0.00410974	0.40224	0.998766	0.998895	0.0761893	0.00478908
AT2G47140.1	Lus10013595.g	NAD(P)-binding Rossmann-fold superfamily protein	3.45458	4.72881	-0.434546	-0.580327	0.726143	2.03631	0.00410974	0.00179706	0.998766	0.956398	0.731266	0.00179706
AT5G07050.1	Lus10008708.g	nodulin MtN21 /EamA-like transporter family protein	3.45529	2.65113	0.719573	0.535384	0.713852	1.72577	0.00410974	0.00179706	0.998766	0.979696	0.998766	0.0198757
AT1G24140.1	Lus10005605.g	Matrixin family protein	3.46316	3.18168	-3.78143	-0.847779	0.174637	0.982306	0.00410974	0.00179706	0.00410974	0.119645	0.998766	0.0257906
AT3G54420.1	Lus10010866.g	homolog of carrot EP3-3 chitinase	3.48519	5.23102	-1.87948	0.418221	-0.476509	2.41374	0.00410974	0.00179706	0.00410974	0.933425	0.998766	0.00179706
AT4G20820.1	Lus10032943.g	FAD-binding Berberine family protein	3.49587	4.74732	-0.325854	0.464443	1.00565	2.2083	0.00410974	0.00179706	0.998766	0.998895	0.858202	0.0645624
AT3G53810.1	Lus10008597.g	Concanavalin A-like lectin protein kinase family protein	3.49916	4.79241	-1.9018	0.877743	-0.239783	2.73663	0.00410974	0.0458571	1	1	1	0.165156
AT4G17030.1	Lus10001009.g	expansin-like B1	3.50257	3.40613	-1.49321	0.146786	1.49798	2.51934	0.00410974	0.00179706	0.635388	0.998895	0.216072	0.00612892
AT1G10340.1	Lus10037894.g	Ankyrin repeat family protein	3.51198	4.62235	-1.96862	-0.590964	0.0234129	2.22387	0.00410974	0.00179706	0.175697	0.996162	0.998766	0.00179706
AT3G07310.1	Lus10002343.g	Protein of unknown function (DUF760)	3.51252	3.64701	-0.252077	-0.438964	0.216996	1.06391	0.00758036	0.00179706	0.998766	0.998895	0.998766	0.411398
AT4G17030.1	Lus10030931.g	expansin-like B1	3.51881	3.19879	0.337632	0.461628	0.860964	0.516621	0.00410974	0.0111184	0.998766	0.998895	0.964813	0.998895
AT1G14590.1	Lus10041973.g	Nucleotide-diphospho-sugar transferase family protein	3.5232	6.17145	1.1149	0.979014	1.17951	2.13445	0.00758036	0.213473	0.998766	0.998895	0.998766	0.797128
AT3G21690.1	Lus10002067.g	MATE efflux family protein	3.52732	4.11258	-0.291109	0.160761	0.528804	1.57209	0.00410974	0.00179706	0.998766	0.998895	0.842388	0.00179706
AT4G17770.1	Lus10019982.g	trehalose phosphatase/synthase 5	3.54858	5.19589	-0.613841	0.359227	-0.0898045	2.01663	0.00410974	0.00179706	0.998766	0.998895	0.998766	0.00179706
AT5G01370.1	Lus10001252.g	ALC-interacting protein 1	3.55886	0.769009	-0.640976	0.273734	1.18186	-0.294206	0.00410974	0.902368	0.998766	0.998895	0.879693	0.998895
AT1G34210.1	Lus10004958.g	somatic embryogenesis receptor-like kinase 2	3.56029	4.45227	-2.69462	0.947464	0.34453	3.15202	0.00410974	0.248529	0.394256	0.991785	0.998766	0.378613
AT5G22390.1	Lus10020626.g	Protein of unknown function (DUF3049)	3.57001	3.70454	1.10642	-0.154599	0.671686	1.32219	0.00410974	0.00179706	0.473599	0.998895	0.998766	0.17556
AT4G12520.1	Lus10035629.g	Bifunctional inhibitor/lipid-transfer protein/seed storage 2S albumin superfamily protein	3.58549	0.746828	1.77116	1.48052	2.2718	1.98906	0.00410974	0.95477	0.109067	0.217653	0.0191108	0.0524402
AT5G66740.1	Lus10014323.g	Protein of unknown function (DUF620)	3.59665	2.38685	0.492256	-0.86136	0.67136	0.601929	0.0107665	0.0491556	1	1	1	1
AT5G57620.1	Lus10039646.g	myb domain protein 36	3.61741	4.66113	-0.734712	-0.291515	0.269452	1.6328	0.0107665	0.00478908	1	1	1	0.518087
AT5G62840.1	Lus10030165.g	Phosphoglycerate mutase family protein	3.6234	7.3285	-0.120724	-0.357042	0.123317	0.404789	0.00410974	0.00179706	0.998766	0.998895	0.998766	0.998895
AT5G06060.1	Lus10040271.g	NAD(P)-binding Rossmann-fold superfamily protein	3.63706	4.89703	-0.104093	0.15224	-0.196688	1.04451	0.00410974	0.00179706	0.998766	0.998895	0.998766	0.124786
AT3G12120.1	Lus10004177.g	fatty acid desaturase 2	3.65245	4.78661	-0.342166	0.569991	0.690664	2.58367	0.00410974	0.00179706	0.998766	0.842689	0.639248	0.00179706
AT3G47570.1	Lus10016896.g	Leucine-rich repeat protein kinase family protein	3.66656	3.70173	-2.73008	-2.38434	-0.0530731	1.02715	0.00410974	0.00179706	1	1	1	0.699958
AT5G53870.1	Lus10009196.g	early nodulin-like protein 1	3.66659	4.81311	0.192495	0.150837	0.5051	1.66392	0.00410974	0.00179706	0.998766	0.998895	0.998766	0.00179706
	Lus10004306.g		3.66987	4.73713	-2.10082	-0.912261	-0.0634136	2.20205	0.00410974	0.0122956	1	1	1	0.264605
	Lus10005523.g		3.67394	3.81171	-1.72071	-0.688417	0.396241	1.3877	0.00410974	0.00179706	0.112003	0.928454	0.998766	0.0589958
AT4G02340.1	Lus10005858.g	alpha/beta-Hydrolases superfamily protein	3.69438	6.07668	-0.967616	0.385977	0.379814	3.0857	0.00410974	0.00179706	0.661197	0.998895	0.998766	0.00179706
AT4G36810.1	Lus10033582.g	geranylgeranyl pyrophosphate synthase 1	3.70417	1.89362	2.85959	-0.105258	2.0304	0.655463	0.00410974	0.0589958	0.0191108	0.998895	0.116011	0.96982
AT5G17230.1	Lus10001050.g	PHYTOENE SYNTHASE	3.71251	4.68377	0.740042	0.74991	-0.56213	1.03572	0.0136373	0.188233	0.998766	0.998895	0.998766	0.998477
AT5G43440.1	Lus10022192.g	2-oxoglutarate (2OG) and Fe(II)-dependent oxygenase superfamily protein	3.71436	5.26808	-1.27736	0.544541	0.0426872	2.78189	0.0459191	0.00179706	0.998766	0.998895	0.998766	0.0229206
AT2G03220.1	Lus10041644.g	fucosyltransferase 1	3.74448	3.57643	-0.134625	0.239855	0.79476	1.65079	0.00410974	0.403161	0.998766	0.998895	0.998766	0.300695
AT4G36810.1	Lus10017624.g	geranylgeranyl pyrophosphate synthase 1	3.74676	4.82263	0.638426	0.320284	0.634734	2.26653	0.00410974	0.00179706	0.998766	0.998895	0.998766	0.00179706
AT5G47550.1	Lus10039104.g	Cystatin/monellin superfamily protein	3.75183	5.47402	1.72889	0.238613	1.32105	1.2035	0.00758036	0.00179706	0.369443	0.998895	0.834518	0.846373
AT5G20630.1	Lus10010769.g	germin 3	3.7734	-0.491334	0.238784	0.896176	-0.248064	1.42508	0.00758036	0.998895	0.998766	0.966231	0.998766	0.61137
AT5G03795.1	Lus10013790.g	Exostosin family protein	3.78096	4.68565	-1.05789	-0.848887	-0.121778	1.36137	0.00410974	0.00179706	0.563256	0.735995	0.998766	0.0458571
AT3G54200.1	Lus10043084.g	Late embryogenesis abundant (LEA) hydroxyproline-rich glycoprotein family	3.8008	3.20886	0.435501	0.320323	1.77322	1.37161	0.00410974	0.00179706	0.998766	0.998895	0.0691631	0.142889
AT1G13110.1	Lus10029035.g	cytochrome P450, family 71 subfamily B, polypeptide 7	3.81285	5.04185	-1.45464	0.32136	0.211183	2.80187	0.00410974	0.00179706	0.257585	0.998895	0.998766	0.00179706
AT3G48310.1	Lus10030530.g	cytochrome P450, family 71, subfamily A, polypeptide 22	3.81895	4.42302	-0.946719	-0.142458	0.797152	2.87459	0.00410974	0.00179706	0.885219	0.998895	0.792565	0.00179706
	Lus10016819.g		3.82282	3.83212	0.994592	0.683886	1.02694	2.12279	0.00410974	0.00179706	0.87048	0.918075	0.730115	0.00612892
AT5G25120.1	Lus10013194.g	ytochrome p450, family 71, subfamily B, polypeptide 11	3.83653	0.171707	3.51582	0.649848	2.09088	0.842305	0.00410974	0.998895	0.00410974	0.968468	0.0959707	0.889021
AT5G26170.1	Lus10036624.g	WRKY DNA-binding protein 50	3.83815	4.03904	-5.73425	-3.71081	-0.683754	1.76452	0.0357067	0.0257906	0.998766	0.954061	0.998766	0.589833
AT3G51680.1	Lus10021318.g	NAD(P)-binding Rossmann-fold superfamily protein	3.84121	7.93254	-1.60385	4.25154	0.20577	5.51638	0.00410974	0.504235	0.890392	0.504235	0.998766	0.504235
AT3G51680.1	Lus10029369.g	NAD(P)-binding Rossmann-fold superfamily protein	3.84992	5.70321	-2.19445	0.499746	0.202025	2.52415	0.00410974	0.00179706	0.00410974	0.832673	0.998766	0.00179706
AT1G67090.1	Lus10009172.g	ribulose bisphosphate carboxylase small chain 1A	3.86207	0.950001	-1.58232	1.46329	-3.43775	1.76163	0.00410974	0.962584	0.526412	0.42933	0.468985	0.19825
AT1G30370.1	Lus10023281.g	alpha/beta-Hydrolases superfamily protein	3.87106	5.57799	-1.85966	1.3435	1.11215	3.9291	0.00410974	0.193765	1	1	0.998766	0.202737
AT4G15480.1	Lus10019808.g	UDP-Glycosyltransferase superfamily protein	3.873	4.49165	-1.04539	0.0519308	-0.337343	1.40995	0.00410974	0.00179706	0.998766	0.998895	0.998766	0.0645624
AT1G79460.1	Lus10005399.g	Terpenoid cyclases/Protein prenyltransferases superfamily protein	3.87684	6.25348	-2.0305	0.0870923	-1.21253	3.93375	0.0459191	0.893834	0.998766	1	0.998766	0.694903
AT5G51160.1	Lus10034255.g	Ankyrin repeat family protein	3.91422	3.29122	-2.23747	-1.69831	1.79295	1.35656	0.00410974	0.00179706	0.103365	0.125424	0.00410974	0.12668
AT5G05340.1	Lus10009937.g	Peroxidase superfamily protein	3.92006	2.14692	0.13785	0.483658	0.723603	0.400894	0.00410974	0.180147	0.998766	0.957442	0.998766	0.998895
AT1G21390.1	Lus10000771.g	embryo defective 2170	3.92617	2.97687	-0.0445557	-0.56831	1.2217	0.995896	0.0215732	0.00179706	0.998766	0.998895	0.998766	0.897305
AT3G23240.1	Lus10011829.g	ethylene response factor 1	3.94212	4.16429	-2.05044	-0.267109	0.304505	2.02527	0.00410974	0.00179706	0.087165	0.998895	0.998766	0.0248403
AT5G06730.1	Lus10008173.g	Peroxidase superfamily protein	3.97551	5.00647	-0.345794	0.149927	0.438279	2.4175	0.00410974	0.279616	0.998766	0.998895	0.998766	0.00179706
	Lus10018015.g		3.99413	4.27777	0.172857	-0.273434	1.05941	1.30029	0.00410974	0.00179706	0.998766	0.998895	0.998766	0.620597
AT3G23240.1	Lus10013959.g	ethylene response factor 1	4.01922	4.72727	-1.5941	-0.576602	-0.19007	0.787142	0.00410974	0.00743264	0.946552	0.998895	0.998766	0.998895
	Lus10006216.g		4.04248	5.09943	0.574049	1.08792	1.01331	1.55977	0.0107665	0.00743264	0.998766	0.921378	0.998766	0.591463
AT3G54420.1	Lus10010864.g	homolog of carrot EP3-3 chitinase	4.0468	2.84873	-4.57199	-1.46966	0.176393	0.475099	0.00410974	0.00179706	0.214473	0.108418	0.998766	0.954061
AT3G53150.1	Lus10014401.g	UDP-glucosyl transferase 73D1	4.08539	4.52051	-1.08876	0.522728	0.42854	1.54033	0.00410974	0.00179706	0.549671	0.961968	0.998766	0.0334885
AT2G18196.1	Lus10033250.g	Heavy metal transport/detoxification superfamily protein	4.09128	3.52029	1.22606	-0.42853	1.09585	1.40265	0.0313423	0.101094	0.998766	0.998895	0.998766	0.95477
	Lus10004280.g		4.09502	4.34921	1.13673	1.43713	1.49634	2.91468	0.0165059	0.874709	0.998766	1	0.867933	0.900267
AT2G31945.1	Lus10013740.g		4.12219	5.0763	-0.148117	0.15835	1.41002	0.983845	0.00410974	0.00179706	0.998766	0.998895	0.396712	0.794253
AT5G23530.1	Lus10039162.g	carboxyesterase 18	4.13232	4.15095	0.0186874	-0.154277	1.04396	1.53934	0.00410974	0.00179706	0.998766	0.998895	0.726432	0.0668757
AT3G11840.1	Lus10008368.g	plant U-box 24	4.14765	5.56846	-0.161223	0.429228	0.850222	1.71978	0.00410974	0.00179706	0.998766	0.998895	0.998766	0.218103
AT3G48320.1	Lus10043311.g	cytochrome P450, family 71, subfamily A, polypeptide 21	4.18036	4.96115	-0.230149	0.521878	1.38431	3.73194	0.00410974	0.00179706	0.998766	0.998895	0.0808684	0.00179706
AT1G03940.1	Lus10039746.g	HXXXD-type acyl-transferase family protein	4.18147	5.87554	-0.63801	0.894741	1.12124	3.63505	0.00410974	0.00179706	0.998766	0.768383	0.294599	0.00179706
AT4G12545.1	Lus10024624.g	Bifunctional inhibitor/lipid-transfer protein/seed storage 2S albumin superfamily protein	4.20455	-0.625235	2.69442	0.662675	1.85126	1.58603	0.00410974	0.974233	0.00410974	0.938042	0.0517054	0.0524402
	Lus10036512.g		4.22793	4.87097	-2.34568	0.416151	0.330091	2.29959	0.00410974	0.00179706	0.565057	0.998895	0.998766	0.0614927
AT2G36830.1	Lus10023913.g	gamma tonoplast intrinsic protein	4.23457	4.2379	0.88672	0.286843	1.56081	2.62237	0.00410974	0.00179706	0.942871	0.998895	0.101931	0.00179706
AT1G71890.1	Lus10028616.g	Major facilitator superfamily protein	4.24245	3.82838	2.249	0.205496	2.52289	2.008	0.00410974	0.00179706	0.00410974	0.998895	0.00410974	0.0033501
	Lus10041663.g		4.25401	5.78744	-6.98695	0.451998	-0.0195548	3.07495	0.00410974	0.219712	0.998766	0.998895	0.998766	0.51834
AT2G45220.1	Lus10038917.g	Plant invertase/pectin methylesterase inhibitor superfamily	4.25965	4.66711	1.3991	0.661365	1.81376	2.49101	0.00410974	0.00179706	0.17338	0.940008	0.0535852	0.00179706
AT3G12500.1	Lus10028377.g	basic chitinase	4.31528	6.18823	0.176581	0.49085	0.695936	2.68768	0.00410974	0.00179706	0.998766	0.861025	0.320243	0.00179706
AT3G12910.1	Lus10036194.g	NAC (No Apical Meristem) domain transcriptional regulator superfamily protein	4.39727	5.22081	-1.54602	0.615472	0.407965	2.90277	0.00410974	0.00179706	0.453692	0.960861	0.998766	0.0033501
AT1G13080.1	Lus10043312.g	cytochrome P450, family 71, subfamily B, polypeptide 2	4.39791	6.32833	-0.0670527	0.704655	1.00459	4.05941	0.00410974	0.00179706	0.998766	0.964319	0.338248	0.00179706
AT1G24140.1	Lus10035221.g	Matrixin family protein	4.41469	3.1815	-1.40823	-0.553223	0.0854306	-0.0142649	0.00410974	0.00478908	1	0.998895	1	0.998895
AT1G03220.1	Lus10036343.g	Eukaryotic aspartyl protease family protein	4.43292	5.39497	-0.216522	0.55439	0.614898	1.66628	0.00410974	0.00179706	0.998766	0.839379	0.896838	0.00179706
AT1G06620.1	Lus10022191.g	2-oxoglutarate (2OG) and Fe(II)-dependent oxygenase superfamily protein	4.4773	6.60995	-2.07646	0.520158	0.0725666	3.62379	0.00410974	0.00179706	0.00410974	0.772263	0.998766	0.00179706
AT3G26330.1	Lus10012879.g	cytochrome P450, family 71, subfamily B, polypeptide 37	4.48177	6.15873	-1.58412	0.434116	0.805947	4.09442	0.00410974	0.00179706	0.219712	0.998895	0.814559	0.00179706
AT4G15440.1	Lus10035289.g	hydroperoxide lyase 1	4.48541	6.05837	-1.14425	-0.321703	0.943172	2.79485	0.00410974	0.00179706	0.0823367	0.998895	0.10635	0.00179706
AT5G13080.1	Lus10003128.g	WRKY DNA-binding protein 75	4.49351	5.00333	-0.295468	-0.171638	0.169073	2.47881	0.00410974	0.00179706	0.998766	0.998895	0.998766	0.0033501
	Lus10006569.g		4.50727	4.55303	-1.91386	-0.408575	0.978635	2.13378	0.00410974	0.00179706	0.265296	0.998895	0.838749	0.0238918
AT4G21200.1	Lus10013069.g	gibberellin 2-oxidase 8	4.52557	6.00776	-0.474301	0.754744	-1.04545	2.46654	0.0377796	0.391829	1	1	1	0.668755
AT4G37290.1	Lus10010255.g		4.55344	4.88977	-2.54579	-0.862746	0.843632	0.87809	0.0136373	0.00743264	0.998766	0.998895	0.998766	0.98129
AT2G46760.1	Lus10012609.g	D-arabinono-1,4-lactone oxidase family protein	4.56963	5.9446	0.653044	-0.367632	1.52606	0.607878	0.00410974	0.00179706	0.680486	0.998895	0.00410974	0.880544
AT3G15980.3	Lus10002324.g	Coatomer, beta\\' subunit	4.57474	4.49162	-1.27263	-0.265235	-0.282336	1.47554	0.00410974	0.00179706	0.998766	0.998895	0.998766	0.340266
AT2G15480.2	Lus10019833.g	UDP-glucosyl transferase 73B5	4.58256	7.05081	-1.79761	0.982703	0.879076	3.90299	0.00410974	0.00179706	0.312663	0.88374	0.833419	0.00179706
AT5G45860.1	Lus10003187.g	PYR1-like 11	4.58844	5.95506	-1.39948	0.469774	0.433367	3.02813	0.00410974	0.00179706	0.955472	0.998895	0.998766	0.113623
AT3G48700.1	Lus10021743.g	carboxyesterase 13	4.59808	6.76299	-0.742298	0.207559	-0.1195	3.86977	0.00410974	0.00179706	0.998766	1	0.998766	0.00612892
AT3G26330.1	Lus10010545.g	cytochrome P450, family 71, subfamily B, polypeptide 37	4.60673	6.13391	0.357264	0.43372	1.30646	3.63077	0.00410974	0.00179706	0.998766	0.998895	0.479701	0.00179706
AT4G23690.1	Lus10024715.g	Disease resistance-responsive (dirigent-like protein) family protein	4.63884	5.87848	0.418673	-0.496595	0.832269	2.3496	0.0398361	0.00179706	0.998766	0.998895	0.998766	0.0630578
AT1G55570.1	Lus10010338.g	SKU5 similar 12	4.67279	4.94226	-2.06599	-0.64119	1.19622	2.62063	0.00758036	0.0033501	1	1	1	0.126005
AT3G07970.1	Lus10029511.g	Pectin lyase-like superfamily protein	4.76756	2.20867	0.198726	-0.475431	0.82506	0.393249	0.00410974	0.00478908	1	0.998895	0.998766	0.998895
AT3G54820.1	Lus10023515.g	plasma membrane intrinsic protein 2;5	4.78882	4.91054	0.689035	0.194814	1.49874	1.5972	0.0107665	0.00478908	1	1	0.782902	0.544538
AT1G71890.1	Lus10018915.g	Major facilitator superfamily protein	4.8278	3.80133	2.19317	0.887553	2.99922	1.84923	0.00410974	0.00179706	0.249244	0.782268	0.0418852	0.0422777
AT1G03220.1	Lus10010278.g	Eukaryotic aspartyl protease family protein	4.86991	6.56519	-0.324859	0.148084	1.38774	2.73451	0.00410974	0.00179706	0.998766	0.998895	0.00410974	0.00179706
AT3G54420.1	Lus10024367.g	homolog of carrot EP3-3 chitinase	4.89097	3.32989	-3.32727	-5.37701	1.22242	1.72061	0.00410974	0.00179706	0.530927	0.342799	0.800277	0.015656
AT3G26230.1	Lus10019461.g	cytochrome P450, family 71, subfamily B, polypeptide 24	4.91351	6.34881	-1.7394	0.827681	0.890115	3.96312	0.0107665	0.00179706	0.381083	0.919599	0.998766	0.00179706
AT2G45220.1	Lus10027202.g	Plant invertase/pectin methylesterase inhibitor superfamily	4.935	5.80991	1.57282	0.878447	1.75415	2.90197	0.00410974	0.00179706	0.00410974	0.264094	0.00410974	0.00179706
AT2G36780.1	Lus10027739.g	UDP-Glycosyltransferase superfamily protein	4.9927	6.32937	0.302097	0.397683	0.93809	2.84372	0.00410974	0.00179706	0.998766	0.998895	0.352978	0.00179706
AT3G51680.1	Lus10014226.g	NAD(P)-binding Rossmann-fold superfamily protein	5.1528	5.93982	-3.96465	1.86958	1.10348	4.31319	0.00410974	0.0033501	0.998766	0.448978	0.998766	0.0167676
AT4G17030.1	Lus10011013.g	expansin-like B1	5.19988	5.37181	-0.319238	0.557625	0.896537	1.69333	0.00410974	0.00179706	0.998766	0.868501	0.294599	0.00179706
	Lus10010257.g		5.21958	5.6283	-2.4134	-0.768128	0.71979	2.37206	0.00410974	0.00179706	0.613266	0.998895	0.998766	0.158426
	Lus10036864.g		5.2208	6.49768	0.372751	0.930266	-0.00552354	3.32191	0.00410974	0.00179706	0.998766	0.907937	0.998766	0.0122956
AT5G60900.1	Lus10004365.g	receptor-like protein kinase 1	5.2809	8.67678	-0.303921	2.85702	1.2643	5.32383	0.00410974	0.9544	1	1	1	0.9544
AT4G31940.1	Lus10025902.g	cytochrome P450, family 82, subfamily C, polypeptide 4	5.30391	7.67157	-2.23013	0.875246	0.924172	4.93067	0.00410974	0.00179706	0.00410974	0.460166	0.159585	0.00179706
AT5G13080.1	Lus10011346.g	WRKY DNA-binding protein 75	5.33641	6.18743	-0.677154	0.342531	0.125696	2.60714	0.00410974	0.00179706	0.998766	0.998895	0.998766	0.00179706
AT4G11650.1	Lus10017170.g	osmotin 34	5.33907	5.26651	-3.74921	-0.68327	0.858699	2.6282	0.00410974	0.00179706	0.00410974	0.719715	0.92507	0.00179706
AT1G17860.1	Lus10007888.g	Kunitz family trypsin and protease inhibitor protein	5.33984	3.88991	0.0403717	0.346512	1.55654	1.42572	0.00410974	0.00179706	0.998766	0.998895	0.0313423	0.0111184
AT3G48280.1	Lus10041951.g	cytochrome P450, family 71, subfamily A, polypeptide 25	5.43882	6.47634	-0.962806	0.317331	1.17831	3.81615	0.00410974	0.00179706	0.998766	0.998895	0.433108	0.00179706
AT4G35150.1	Lus10006691.g	O-methyltransferase family protein	5.46628	4.32473	-3.34614	-3.73186	1.03007	2.438	0.00410974	0.00179706	0.00410974	0.00179706	0.184204	0.00179706
	Lus10040377.g		5.52102	6.88714	1.17183	2.13895	2.04225	4.32605	0.00410974	0.193765	0.998766	0.636687	0.178138	0.195449
AT5G19855.1	Lus10009941.g	Chaperonin-like RbcX protein	5.54257	6.55857	0.140578	0.252175	0.821963	2.58565	0.00410974	0.00179706	0.998766	0.998895	0.998766	0.00612892
AT1G19250.1	Lus10005178.g	flavin-dependent monooxygenase 1	5.60962	6.56363	-0.512625	0.180786	0.87237	3.89182	0.00410974	0.00743264	1	1	0.998766	0.0167676
AT5G07010.1	Lus10026147.g	sulfotransferase 2A	5.69826	0.898259	0.905421	0.198679	0.0361318	1.1079	0.00410974	0.963008	0.998766	1	1	0.870091
AT3G12120.1	Lus10004176.g	fatty acid desaturase 2	5.76118	6.0202	-0.937934	0.13112	1.8537	3.62412	0.00410974	0.00179706	0.998766	0.998895	0.201231	0.00179706
AT1G19250.1	Lus10038126.g	flavin-dependent monooxygenase 1	5.78257	7.21477	-0.789481	0.618953	0.354247	4.34193	0.00410974	0.101094	1	1	1	0.101094
AT4G11650.1	Lus10006302.g	osmotin 34	5.80049	4.94498	-3.42506	-2.16727	1.16959	2.58641	0.00410974	0.00179706	0.00410974	0.00179706	0.0478363	0.00179706
AT3G54420.1	Lus10024366.g	homolog of carrot EP3-3 chitinase	5.94614	6.47641	-3.11859	-1.37775	0.731159	3.02234	0.00410974	0.00179706	0.00410974	0.0167676	0.826583	0.00179706
	Lus10032178.g		5.99498	8.69286	-3.55262	0.424938	1.20732	5.44996	0.00410974	0.00179706	0.00410974	0.953158	0.0313423	0.00179706
AT3G04720.1	Lus10006552.g	pathogenesis-related 4	6.08479	7.82426	-2.61959	0.127694	0.837069	3.82798	0.00410974	0.00179706	0.817083	0.998895	0.998766	0.00179706
AT1G17860.1	Lus10030355.g	Kunitz family trypsin and protease inhibitor protein	6.12009	4.83034	0.134005	0.566897	2.24664	1.81915	0.00410974	0.00179706	0.998766	0.998895	0.203314	0.179047
AT4G31940.1	Lus10003147.g	cytochrome P450, family 82, subfamily C, polypeptide 4	6.20431	8.81042	-1.84069	0.892147	0.888733	5.0962	0.00410974	0.00179706	0.316254	0.939237	0.926196	0.00179706
AT5G48485.1	Lus10039511.g	Bifunctional inhibitor/lipid-transfer protein/seed storage 2S albumin superfamily protein	6.26708	8.08803	-0.166905	-0.539033	0.81978	4.84634	0.00410974	0.00478908	0.998766	0.998895	0.998766	0.00743264
	Lus10005608.g		6.37534	4.97113	2.10578	1.25659	1.71853	2.50385	0.00410974	0.00179706	0.0191108	0.355709	0.0673025	0.0033501
AT3G54420.1	Lus10003231.g	homolog of carrot EP3-3 chitinase	6.41909	7.246	-3.14567	-1.86232	1.31378	4.09529	0.0165059	0.164568	0.00410974	0.00179706	0.00410974	0.00179706
AT1G17860.1	Lus10039163.g	Kunitz family trypsin and protease inhibitor protein	6.46376	6.42024	-1.19247	0.451247	2.96217	2.11515	0.00410974	0.00179706	0.998766	0.998895	0.0554422	0.163404
AT2G28630.1	Lus10015222.g	3-ketoacyl-CoA synthase 12	6.50261	6.68576	-0.278292	-0.967062	0.807076	3.14904	0.0239833	0.00179706	1	1	1	0.0178237
AT1G13110.1	Lus10034230.g	cytochrome P450, family 71 subfamily B, polypeptide 7	6.61587	8.14291	-1.16332	1.12446	2.0065	5.44273	0.00410974	0.00179706	0.487826	0.54689	0.00410974	0.00179706
AT2G15780.1	Lus10009079.g	Cupredoxin superfamily protein	6.79258	3.60435	-1.17219	-1.64143	2.94011	1.08649	0.00410974	0.00179706	0.998766	0.628585	0.0554422	0.605635
AT2G46760.1	Lus10010105.g	D-arabinono-1,4-lactone oxidase family protein	6.80779	4.52373	3.62728	0.668276	2.32099	-0.00578577	0.00410974	0.00743264	0.0439061	1	0.270631	1
AT4G35160.1	Lus10006692.g	O-methyltransferase family protein	6.84887	8.71122	-3.10796	1.84366	1.85556	5.57791	0.0165059	0.00179706	1	0.338207	0.531401	0.00179706
AT2G19070.1	Lus10005358.g	spermidine hydroxycinnamoyl transferase	7.10573	8.25462	-1.72217	0.577561	2.22134	5.44791	0.00410974	0.00179706	0.112003	0.965371	0.00410974	0.00179706
AT2G41480.1	Lus10020826.g	Peroxidase superfamily protein	7.19515	6.84214	0.404686	0.585957	4.41493	5.36198	0.00410974	0.00179706	0.998766	0.992772	0.00410974	0.00179706
AT3G57270.1	Lus10014109.g	beta-1,3-glucanase 1	7.24642	7.05472	-4.0701	-3.64923	2.18209	5.02577	0.0265066	0.304235	0.588095	0.887873	0.998766	0.66437
AT1G17860.1	Lus10007889.g	Kunitz family trypsin and protease inhibitor protein	7.2491	5.34733	-0.153095	0.377552	2.4601	1.76167	0.00410974	0.00179706	0.998766	0.998895	0.00758036	0.0111184
AT3G12500.1	Lus10000193.g	basic chitinase	7.39816	10.2628	0.0387663	0.916213	1.71085	6.70248	0.00410974	0.245303	0.998766	0.998895	0.278626	0.245303
AT4G31940.1	Lus10003148.g	cytochrome P450, family 82, subfamily C, polypeptide 4	7.40549	8.46369	-3.37155	0.937021	1.70285	5.3269	0.00410974	0.00179706	1	0.958893	0.258536	0.00179706
AT5G24550.1	Lus10024152.g	beta glucosidase 32	7.47408	11.6022	-1.33859	-1.24878	0.573402	6.2356	0.00410974	0.848557	0.998766	1	0.998766	0.846654
	Lus10025503.g		7.68378	9.31374	4.01939	1.2382	1.47545	4.03406	0.00410974	0.0965746	0.00410974	1	0.410413	0.10236
AT2G14610.1	Lus10012479.g	pathogenesis-related gene 1	7.92636	9.54436	-4.03869	-0.16554	2.51146	6.29205	0.00410974	0.00179706	0.0107665	0.998895	0.00410974	0.00179706
AT4G31940.1	Lus10002357.g	cytochrome P450, family 82, subfamily C, polypeptide 4	8.00244	9.98889	-4.24637	0.81316	1.16371	6.06796	0.00410974	0.00179706	1	1	0.827916	0.00179706
AT1G17860.1	Lus10022302.g	Kunitz family trypsin and protease inhibitor protein	8.76213	7.68738	0.358551	0.224313	3.45686	2.99661	0.00410974	0.00179706	0.998766	0.998895	0.00410974	0.00179706
AT4G35160.1	Lus10007035.g	O-methyltransferase family protein	8.86935	8.58052	-4.04282	-0.333441	3.21893	5.31541	0.00410974	0.00179706	0.998766	0.998895	0.00410974	0.00179706
AT5G05600.1	Lus10004808.g	2-oxoglutarate (2OG) and Fe(II)-dependent oxygenase superfamily protein	9.13749	9.69011	2.5859	-0.137382	4.03394	5.83617	0.0357067	0.0491556	0.189488	1	0.0478363	0.0491556
AT1G20030.2	Lus10004410.g	Pathogenesis-related thaumatin superfamily protein	9.22813	11.207	-2.58896	-0.779594	4.89929	8.21356	0.00410974	0.00179706	0.0640851	0.908244	0.00410974	0.00179706
AT1G17860.1	Lus10039210.g	Kunitz family trypsin and protease inhibitor protein	10.4975	8.04227	1.83759	-0.525512	5.32835	3.80093	0.00758036	0.00179706	0.493351	0.998895	0.00758036	0.00179706
AT4G31940.1	Lus10022762.g	cytochrome P450, family 82, subfamily C, polypeptide 4	10.5323	12.612	-1.5387	2.9462	5.42828	9.07618	0.00410974	0.110558	1	0.227695	0.00410974	0.110558
