# Supplementary material for: Gene expression signatures of mutualism and pathogenesis in flax roots
Source: Front Plant Sci. 2024 Oct 10;15:1415082. doi: 10.3389/fpls.2024.1415082 (PMC11499196; doi:10.3389/fpls.2024.1415082)
Supplement: Supplementary Table 5 — 14 dpi F.oxysporum f. sp. lini inoculum vs. control, list of significantly differentially expressed genes (DGE). [file DataSheet5.csv]

Best-hit-arabi-name	gene_9	arabidefline	log2_mF_9	log2_mF_14	log2_mR_9	log2_mR_14	log2_mRF_9	log2_mRF_14	q_value_mF_9	q_value_mF_14	q_value_mR_9	q_value_mR_14	q_value_mRF_9	q_value_mRF_14
AT5G11590.1	Lus10001601.g	Integrase-type DNA-binding superfamily protein	-2.0089	-4.6795	-0.159622	0.41888	0.120093	0.0175752	0.033595	0.0167676	0.998766	0.947871	0.998766	0.998895
AT1G06620.1	Lus10040380.g	2-oxoglutarate (2OG) and Fe(II)-dependent oxygenase superfamily protein	-0.930744	-4.59482	0.585019	0.0878007	-0.355488	-0.164426	0.0990948	0.00179706	0.754491	0.998895	0.998766	0.998895
AT5G15230.1	Lus10030680.g	GAST1 protein homolog 4	-1.34461	-4.55456	0.660521	-0.143944	0.268525	-0.126749	0.174377	0.0122956	0.81316	0.998895	0.998766	0.998895
AT5G09520.1	Lus10039881.g	hydroxyproline-rich glycoprotein family protein	-0.629238	-4.48224	1.29047	-0.0233174	1.02613	0.230348	0.90046	0.00179706	0.0107665	0.998895	0.0657873	0.998895
AT4G39950.1	Lus10031145.g	cytochrome P450, family 79, subfamily B, polypeptide 2	0.621756	-4.46141	1.40727	0.591021	1.39116	0.0137065	0.977935	0.00743264	0.0107665	0.701132	0.0107665	0.998895
AT5G60520.1	Lus10015149.g	Late embryogenesis abundant (LEA) protein-related	-0.746766	-4.45696	0.72258	-0.520085	0.351621	-0.325643	0.920159	0.0369764	0.747245	0.9544	0.998766	0.998895
AT1G44224.1	Lus10039882.g	ECA1 gametogenesis related family protein	-0.509406	-4.41657	0.90614	0.424959	0.964395	0.339618	0.850211	0.00179706	0.0657873	0.773029	0.0215732	0.924793
AT1G27930.1	Lus10012537.g	Protein of unknown function (DUF579)	-0.448192	-4.33059	0.598256	0.419055	0.516862	0.147414	0.998766	0.00179706	0.857921	0.908244	0.998766	0.998895
AT1G11545.1	Lus10007645.g	xyloglucan endotransglucosylase/hydrolase 8	-1.26532	-4.26365	0.276439	-0.124571	0.226844	0.0529524	0.0191108	0.00179706	0.998766	0.998895	0.998766	0.998895
AT1G52820.1	Lus10013130.g	2-oxoglutarate (2OG) and Fe(II)-dependent oxygenase superfamily protein	-1.23114	-4.13794	0.51095	-0.116334	0.469472	-0.309549	0.114697	0.00179706	0.989667	0.998895	0.998766	0.95459
AT1G67750.1	Lus10011400.g	Pectate lyase family protein	-0.961703	-4.0652	0.306596	-0.203284	0.428488	-0.30235	0.262495	0.00179706	0.998766	0.998895	0.998766	0.998895
AT5G54370.1	Lus10020169.g	Late embryogenesis abundant (LEA) protein-related	-0.778587	-4.03427	0.692144	-0.0605499	0.67965	-0.130776	0.392092	0.00179706	0.457534	0.998895	0.469673	0.998895
AT3G19990.1	Lus10028681.g		-1.49699	-4.02991	0.30087	0.173358	0.266174	-0.107169	0.124161	0.0306012	0.998766	0.998895	0.998766	0.998895
AT1G15950.1	Lus10030973.g	cinnamoyl coa reductase 1	-0.134125	-4.01426	0.540899	0.499055	0.513081	0.49152	0.998766	0.0188877	0.998766	0.920573	0.998766	0.92697
AT5G06300.1	Lus10024328.g	Putative lysine decarboxylase family protein	-1.19371	-3.94859	0.518621	0.408891	0.332035	0.052892	0.159585	0.0033501	0.998766	0.917321	0.998766	0.998895
AT3G47710.1	Lus10024241.g	BANQUO 3	-1.31029	-3.92229	0.302445	0.452358	0.759045	0.164632	0.12146	0.0188877	0.998766	0.953469	0.462079	0.998895
	Lus10032253.g		-1.3796	-3.8859	0.300727	-0.489394	0.158705	-0.354153	0.00410974	0.00179706	0.998766	0.692443	0.998766	0.913253
AT4G01070.1	Lus10003900.g	UDP-Glycosyltransferase superfamily protein	-0.331829	-3.87126	0.541384	0.474578	0.586881	-0.0208319	0.998766	0.0334885	0.998766	0.9544	0.998766	0.998895
AT1G20990.1	Lus10028723.g	Cysteine/Histidine-rich C1 domain family protein	-1.32285	-3.85466	-0.202379	-0.295803	-0.316009	-0.285358	0.0459191	0.00179706	0.998766	0.998895	0.998766	0.998895
	Lus10038768.g		-1.57884	-3.84188	-0.166938	-1.01837	0.180649	-0.965208	0.00410974	0.00179706	0.998766	0.0413611	0.998766	0.0645624
AT5G54370.1	Lus10017577.g	Late embryogenesis abundant (LEA) protein-related	-1.29327	-3.82831	0.306085	0.0507369	0.473682	-0.139211	0.0107665	0.00179706	0.998766	0.998895	0.958252	0.998895
AT1G06980.1	Lus10026407.g		-0.815518	-3.821	0.427762	0.128266	0.626409	0.278094	0.425482	0.00179706	0.998766	0.998895	0.586833	0.998895
AT2G28780.1	Lus10005903.g		-2.43648	-3.81442	-0.0423969	-0.517273	-0.847191	-0.23861	0.00410974	0.00179706	0.998766	0.504829	0.0478363	0.998895
AT3G18200.1	Lus10038959.g	nodulin MtN21 /EamA-like transporter family protein	-0.535628	-3.79671	0.402303	-0.461692	0.265915	-0.786678	0.998766	0.00179706	0.998766	0.94926	0.998766	0.516467
AT1G20190.1	Lus10034548.g	expansin 11	-0.993809	-3.78567	0.168849	-0.100554	0.3887	-0.13136	0.157108	0.00743264	0.998766	0.998895	0.998766	0.998895
AT3G20820.1	Lus10031824.g	Leucine-rich repeat (LRR) family protein	-0.896592	-3.78033	0.114486	-0.102624	0.316227	-0.177741	0.132233	0.00179706	0.998766	0.998895	0.998766	0.998895
AT4G12730.1	Lus10001178.g	FASCICLIN-like arabinogalactan 2	-1.01936	-3.76118	0.16486	-0.0544905	0.443829	-0.0391397	0.998766	0.0449465	0.998766	0.998895	0.998766	0.998895
AT4G35320.1	Lus10001621.g		-0.904088	-3.7466	0.581203	0.0375357	0.450427	0.00156896	0.303135	0.00179706	0.778029	0.998895	0.998766	0.998895
AT3G50390.1	Lus10009510.g	Transducin/WD40 repeat-like superfamily protein	-1.10256	-3.73993	-0.0673705	0.089614	0.0473714	-0.922865	0.418648	0.0286955	0.998766	0.998895	0.998766	0.506712
	Lus10010492.g		-1.2066	-3.73044	0.547906	0.292896	0.522902	0.281052	0.00410974	0.00179706	0.685784	0.9544	0.62623	0.967768
AT5G15290.1	Lus10015375.g	Uncharacterised protein family (UPF0497)	-0.752864	-3.72025	0.489312	0.124386	0.271288	-0.0775695	0.247275	0.00179706	0.804096	0.998895	0.998766	0.998895
AT1G20190.1	Lus10021845.g	expansin 11	-1.11901	-3.69817	0.0167091	0.112642	0.456718	-0.0427143	0.0691631	0.00179706	0.998766	0.998895	0.998766	0.998895
	Lus10038634.g		-0.627464	-3.69195	0.73549	-0.125568	0.6489	0.137805	0.913107	0.00179706	0.424781	0.998895	0.599459	0.998895
AT5G35740.1	Lus10012324.g	Carbohydrate-binding X8 domain superfamily protein	-0.74694	-3.68999	0.643563	-0.319503	0.278041	-0.160667	0.829378	0.029634	0.887259	0.998895	0.998766	0.998895
AT4G11290.1	Lus10028688.g	Peroxidase superfamily protein	-0.541807	-3.67575	0.433598	0.0551132	0.674313	0.175869	0.906253	0.00179706	0.998766	0.998895	0.289875	0.998895
AT4G12300.1	Lus10004331.g	cytochrome P450, family 706, subfamily A, polypeptide 4	-0.979935	-3.66944	0.357299	0.344024	0.657884	0.505091	0.145962	0.00179706	0.998766	0.955873	0.373495	0.718583
AT5G11420.1	Lus10035910.g	Protein of unknown function, DUF642	-0.839433	-3.64203	0.387628	0.34814	0.770904	0.255574	0.884836	0.00179706	0.998766	0.991988	0.558527	0.998895
AT1G53130.1	Lus10041930.g	Stigma-specific Stig1 family protein	-1.43681	-3.64182	0.250727	-0.103822	0.412939	0.292359	0.0107665	0.00179706	0.998766	0.998895	0.998766	0.998895
AT2G36870.1	Lus10026535.g	xyloglucan endotransglucosylase/hydrolase 32	-0.863791	-3.6371	0.358143	-0.00536089	0.0665866	-0.13765	0.605154	0.00179706	0.998766	0.998895	0.998766	0.998895
AT3G43110.1	Lus10020796.g		-1.53645	-3.63653	0.0200406	-0.10677	0.589453	-0.65046	0.0191108	0.00179706	0.998766	0.998895	0.788872	0.182139
AT4G01070.1	Lus10003944.g	UDP-Glycosyltransferase superfamily protein	-0.452262	-3.61948	-0.345804	-0.0464376	-0.171406	-0.112372	0.998766	0.00478908	0.998766	0.998895	0.998766	0.998895
AT3G14470.1	Lus10002609.g	NB-ARC domain-containing disease resistance protein	-1.15615	-3.61531	-1.04723	-0.781031	-0.157152	-0.433136	0.101931	0.0167676	0.167249	0.640407	0.998766	0.967768
AT4G32810.1	Lus10001599.g	carotenoid cleavage dioxygenase 8	-1.83022	-3.60923	0.122208	0.36132	0.317121	-0.321578	0.133277	0.0334885	0.998766	0.998895	0.998766	0.998895
AT3G49190.1	Lus10017718.g	O-acyltransferase (WSD1-like) family protein	-0.554324	-3.59501	0.125184	0.0189074	0.208096	-0.372464	0.998766	0.0122956	0.998766	0.998895	0.998766	0.998895
AT5G15490.1	Lus10034703.g	UDP-glucose 6-dehydrogenase family protein	-0.86861	-3.56991	0.455069	-0.128962	0.605525	0.180104	0.620794	0.0449465	0.998766	0.998895	0.955041	0.998895
AT5G04820.1	Lus10021303.g	ovate family protein 13	-0.624997	-3.56927	0.0750748	-0.37532	0.279288	-0.102899	0.998766	0.0334885	0.998766	0.998895	0.998766	0.998895
AT1G75270.1	Lus10023442.g	dehydroascorbate reductase 2	-0.781053	-3.56891	0.255567	-0.441993	0.135022	-0.542031	0.292565	0.00179706	0.998766	0.713741	0.998766	0.430453
	Lus10024615.g		-1.21576	-3.55364	0.134903	-0.196067	0.00110156	-0.146342	0.00758036	0.00179706	0.998766	0.998895	0.998829	0.998895
AT2G24400.1	Lus10033348.g	SAUR-like auxin-responsive protein family	-0.767157	-3.53995	0.855014	0.448033	1.07366	0.322035	0.998766	0.0218909	0.630654	0.974233	0.271307	0.998895
AT4G09600.1	Lus10025962.g	GAST1 protein homolog 3	-0.806796	-3.52912	0.740936	0.0851141	0.766655	0.1291	0.220925	0.00179706	0.236952	0.998895	0.152441	0.998895
AT5G11590.1	Lus10002801.g	Integrase-type DNA-binding superfamily protein	-1.25679	-3.51942	0.286597	0.091451	0.0667508	-0.267911	0.087165	0.00179706	0.998766	0.998895	0.998766	0.998895
AT4G15390.1	Lus10025730.g	HXXXD-type acyl-transferase family protein	-0.660874	-3.51854	0.325347	0.603321	0.826479	0.379831	0.57349	0.00179706	0.998766	0.48964	0.117369	0.936322
AT5G11420.1	Lus10005474.g	Protein of unknown function, DUF642	-0.588776	-3.51427	0.487302	-0.365511	0.011884	-0.466971	0.998766	0.0033501	0.998766	0.995339	0.998766	0.941194
AT4G02320.1	Lus10008203.g	Plant invertase/pectin methylesterase inhibitor superfamily	-0.803903	-3.5081	0.226498	0.0982747	0.281804	-0.000288803	0.486205	0.00179706	0.998766	0.998895	0.998766	0.998895
AT4G37370.1	Lus10018711.g	cytochrome P450, family 81, subfamily D, polypeptide 8	-0.901058	-3.49969	-0.210887	-0.972006	0.248213	-0.958121	0.998766	0.0369764	0.998766	0.569295	0.998766	0.58877
AT5G57970.1	Lus10038388.g	DNA glycosylase superfamily protein	-0.743046	-3.49793	0.327826	0.777573	0.665506	0.537211	0.435436	0.00478908	0.998766	0.170652	0.355638	0.661867
AT4G31470.1	Lus10013693.g	CAP (Cysteine-rich secretory proteins, Antigen 5, and Pathogenesis-related 1 protein) superfamily protein	-0.719535	-3.4909	0.763436	-0.0638043	0.739253	-0.156338	0.998766	0.0387791	0.812388	0.998895	0.866208	0.998895
AT5G10130.1	Lus10041707.g	Pollen Ole e 1 allergen and extensin family protein	-1.18311	-3.49076	0.16258	-0.0471021	0.357533	-0.112069	0.00410974	0.00179706	0.998766	0.998895	0.998766	0.998895
AT4G36810.1	Lus10028508.g	geranylgeranyl pyrophosphate synthase 1	-0.496198	-3.48756	0.576902	0.638871	0.833299	0.372521	0.895428	0.00179706	0.509543	0.174476	0.0377796	0.868585
AT2G21060.1	Lus10034487.g	glycine-rich protein 2B	-1.41183	-3.48007	0.0590217	0.233902	0.798323	0.231604	0.0313423	0.00179706	0.998766	0.998895	0.304805	0.998895
	Lus10009581.g		-1.61153	-3.46982	0.245081	-0.169995	-0.196492	-0.133443	0.00410974	0.00179706	0.998766	0.998895	0.998766	0.998895
AT5G51490.1	Lus10038919.g	Plant invertase/pectin methylesterase inhibitor superfamily	-0.80974	-3.45752	-0.188763	-0.0942755	0.443369	-0.141313	0.633001	0.00994494	0.998766	0.998895	0.998766	0.998895
AT3G20820.1	Lus10031377.g	Leucine-rich repeat (LRR) family protein	-0.817651	-3.45517	-0.116271	0.0280568	0.419635	-0.101602	0.269765	0.00179706	0.998766	0.998895	0.998766	0.998895
AT5G50790.1	Lus10016742.g	Nodulin MtN3 family protein	-0.806132	-3.44583	0.155059	0.477248	-0.449644	-0.370855	0.153695	0.00179706	0.998766	0.587669	0.974998	0.879449
AT1G50720.1	Lus10043047.g	Stigma-specific Stig1 family protein	-1.16969	-3.44261	0.732999	-0.166701	0.625742	0.149561	0.229104	0.0208923	0.565549	0.998895	0.783793	0.998895
AT3G08030.1	Lus10016393.g	Protein of unknown function, DUF642	-1.23819	-3.43552	0.0447086	-0.042742	0.252979	0.0179394	0.00410974	0.00179706	0.998766	0.998895	0.998766	0.998895
AT1G02570.1	Lus10025023.g		-0.275904	-3.42649	0.731591	0.253971	0.944975	0.177635	0.998766	0.00743264	0.604331	0.998895	0.203314	0.998895
AT4G12730.1	Lus10001752.g	FASCICLIN-like arabinogalactan 2	-1.20392	-3.42376	0.467449	-0.00676239	0.43987	-0.0474748	0.291768	0.0198757	0.998766	0.998895	0.998766	0.998895
AT2G46330.1	Lus10000542.g	arabinogalactan protein 16	-0.956448	-3.38576	1.02922	0.27311	0.995216	0.520838	0.345234	0.00179706	0.0823367	0.998895	0.0839417	0.797312
AT2G02130.1	Lus10029544.g	low-molecular-weight cysteine-rich 68	-0.893643	-3.38045	0.770175	0.225966	0.809625	-0.0319961	0.180632	0.00179706	0.172231	0.998895	0.122801	0.998895
AT2G27370.1	Lus10017008.g	Uncharacterised protein family (UPF0497)	-0.670849	-3.37228	0.406328	0.160667	0.470946	0.234006	0.964182	0.0033501	0.998766	0.998895	0.998766	0.998895
AT2G24400.1	Lus10035716.g	SAUR-like auxin-responsive protein family	-0.841741	-3.36957	0.351486	-0.389366	0.45297	0.00384231	0.698978	0.0248403	0.998766	0.998895	0.998766	0.998895
AT5G24070.1	Lus10025586.g	Peroxidase superfamily protein	-1.32784	-3.3544	-0.224338	-0.596264	-0.218916	-0.672693	0.00410974	0.00179706	0.998766	0.478276	0.998766	0.302132
AT1G30870.1	Lus10038393.g	Peroxidase superfamily protein	0.888807	-3.34778	1.19863	-0.332381	1.374	-0.562131	0.604776	0.00869442	0.15823	0.998895	0.0517054	0.866268
AT2G47485.1	Lus10036328.g		-0.965314	-3.33834	0.645263	0.268429	0.727321	0.366228	0.394256	0.00179706	0.771913	0.998895	0.535775	0.970224
AT1G73830.1	Lus10009034.g	BR enhanced expression 3	-0.608201	-3.32593	0.136282	0.14376	-0.400254	-0.0589394	0.64046	0.00179706	0.998766	0.998895	0.998766	0.998895
AT5G15290.1	Lus10033007.g	Uncharacterised protein family (UPF0497)	-0.322059	-3.3036	0.82014	0.422871	0.837067	0.215457	0.998766	0.0342975	0.694685	0.985646	0.690909	0.998895
AT5G60520.1	Lus10015148.g	Late embryogenesis abundant (LEA) protein-related	-0.891723	-3.30147	0.509976	0.0141403	0.310808	-0.0576589	0.471167	0.00478908	0.998766	0.998895	0.998766	0.998895
AT4G36010.1	Lus10041901.g	Pathogenesis-related thaumatin superfamily protein	-0.991317	-3.29667	0.837726	-0.327973	0.957365	0.0310125	0.644208	0.0440738	0.71324	0.998895	0.42185	0.998895
AT3G20820.1	Lus10010949.g	Leucine-rich repeat (LRR) family protein	-0.720193	-3.29035	0.309094	0.212971	0.642749	0.265511	0.45011	0.00179706	0.998766	0.998895	0.403933	0.998895
AT5G14920.1	Lus10014519.g	Gibberellin-regulated family protein	-1.01356	-3.28429	-0.0596716	-0.734702	-0.154077	-0.526955	0.286398	0.015656	0.998766	0.529201	0.998766	0.896571
AT5G54370.1	Lus10031297.g	Late embryogenesis abundant (LEA) protein-related	-0.907987	-3.28267	-0.16732	0.0137071	0.398548	0.0602323	0.0886907	0.00179706	0.998766	0.998895	0.998766	0.998895
	Lus10030676.g		-1.00004	-3.26071	0.878537	-0.815256	0.311141	-0.274246	0.948845	0.0422777	0.7587	0.879432	0.998766	0.998895
AT4G02330.1	Lus10015210.g	Plant invertase/pectin methylesterase inhibitor superfamily	-0.962354	-3.25317	-0.411811	0.0108571	0.307952	0.259692	0.437886	0.0458571	0.998766	0.998895	0.998766	0.998895
AT1G62500.1	Lus10032262.g	Bifunctional inhibitor/lipid-transfer protein/seed storage 2S albumin superfamily protein	-0.40649	-3.25237	0.186838	-0.759085	0.433179	-0.552745	0.998766	0.00179706	0.998766	0.384522	0.998766	0.763929
AT2G02310.1	Lus10003445.g	phloem protein 2-B6	-1.23482	-3.24819	0.249742	-0.270326	0.322887	-0.18931	0.0191108	0.00179706	0.998766	0.998895	0.998766	0.998895
AT2G19330.1	Lus10003229.g	plant intracellular ras group-related LRR 6	-1.38042	-3.24242	0.306283	-1.22768	0.657439	-1.46308	0.809146	0.046717	0.998766	0.462101	0.998766	0.203157
AT1G76240.1	Lus10016005.g	Arabidopsis protein of unknown function (DUF241)	-0.744628	-3.2237	0.442434	-0.0614034	0.72306	0.574435	0.9413	0.0198757	0.998766	0.998895	0.708137	0.841564
AT5G14340.1	Lus10014569.g	myb domain protein 40	-0.758131	-3.20867	0.699641	-0.086513	0.146401	-0.253189	0.339727	0.00179706	0.268755	0.998895	0.998766	0.998895
AT3G52930.1	Lus10027717.g	Aldolase superfamily protein	-0.793209	-3.19623	0.354558	-0.110556	0.292367	-0.0944437	0.337324	0.00179706	0.998766	0.998895	0.998766	0.998895
AT3G27960.1	Lus10022231.g	Tetratricopeptide repeat (TPR)-like superfamily protein	-0.611813	-3.1945	0.246464	0.433219	0.47674	0.354581	0.998766	0.0229206	0.998766	0.955413	0.998766	0.998895
AT1G75030.1	Lus10032726.g	thaumatin-like protein 3	-1.05875	-3.17652	0.00893593	0.238312	0.555256	0.186314	0.0916863	0.0033501	0.998766	0.998895	0.87909	0.998895
AT5G51780.1	Lus10027394.g	basic helix-loop-helix (bHLH) DNA-binding superfamily protein	-0.627182	-3.17418	0.547028	0.245596	0.343316	0.149203	0.998766	0.00179706	0.998766	0.998895	0.998766	0.998895
AT3G07425.1	Lus10020406.g		-0.70389	-3.17041	0.793482	0.645466	0.832249	0.163563	0.998766	0.0396506	0.793118	0.873195	0.680486	0.998895
AT5G54770.1	Lus10018364.g	thiazole biosynthetic enzyme, chloroplast (ARA6) (THI1) (THI4)	-1.68789	-3.16342	0.392213	0.162685	-0.250263	0.21	0.00410974	0.00179706	0.998766	0.998895	0.998766	0.998895
AT1G09200.1	Lus10005271.g	Histone superfamily protein	-1.18807	-3.1605	0.475906	0.133825	0.466095	0.00992318	0.00758036	0.00179706	0.865524	0.998895	0.876388	0.998895
AT5G13870.1	Lus10011052.g	xyloglucan endotransglucosylase/hydrolase 5	-1.01405	-3.12908	0.156229	0.110207	0.427263	0.0379581	0.0265066	0.00179706	0.998766	0.998895	0.998766	0.998895
AT3G04730.1	Lus10024854.g	indoleacetic acid-induced protein 16	-0.735223	-3.12854	0.552489	0.171031	0.72065	0.153743	0.580899	0.00179706	0.927485	0.998895	0.416992	0.998895
AT4G02330.1	Lus10031470.g	Plant invertase/pectin methylesterase inhibitor superfamily	-1.23278	-3.10677	-0.236214	-0.415732	0.236661	-0.321058	0.235111	0.029634	0.998766	0.998895	0.998766	0.998895
AT1G64780.1	Lus10000823.g	ammonium transporter 1;2	-1.14607	-3.10141	0.464552	-0.176817	0.369783	-0.135691	0.0377796	0.00179706	0.986704	0.998895	0.998766	0.998895
AT3G60900.1	Lus10038005.g	FASCICLIN-like arabinogalactan-protein 10	-1.0302	-3.0955	0.489191	0.514233	0.95819	0.674358	0.147187	0.00179706	0.998766	0.752665	0.0418852	0.326373
AT5G54370.1	Lus10026972.g	Late embryogenesis abundant (LEA) protein-related	-0.762844	-3.0789	0.687056	0.00136562	0.87261	-0.134509	0.572396	0.00743264	0.575824	0.998895	0.191723	0.998895
AT1G28220.1	Lus10026807.g	purine permease 3	-1.56222	-3.05709	0.280865	0.320265	0.194499	0.0297726	0.201231	0.0033501	0.998766	0.998895	0.998766	0.998895
AT3G19990.1	Lus10028680.g		-1.13832	-3.04511	-0.0282351	0.449212	0.628913	0.404321	0.163619	0.0033501	0.998766	0.944022	0.722329	0.968306
AT1G46264.1	Lus10036062.g	heat shock transcription factor B4	-0.82808	-3.0366	0.0416283	0.184386	0.243679	-0.244215	0.101931	0.00179706	0.998766	0.998895	0.998766	0.998895
AT4G36740.1	Lus10024031.g	homeobox protein 40	-1.29574	-3.03605	0.370061	0.37986	0.314	-0.158704	0.268755	0.0033501	0.998766	0.994763	0.998766	0.998895
AT5G13930.1	Lus10011746.g	Chalcone and stilbene synthase family protein	-0.96089	-3.03228	0.251316	0.0600065	0.26949	0.149857	0.277833	0.00179706	0.998766	0.998895	0.998766	0.998895
AT5G65030.1	Lus10024055.g		-1.35878	-3.02936	0.490112	-0.00384103	-0.350507	-0.00668935	0.652615	0.00869442	0.998766	0.998895	0.998766	0.998895
AT3G14850.2	Lus10009209.g	TRICHOME BIREFRINGENCE-LIKE 41	-1.00547	-3.01194	0.101836	0.0591037	-0.00707716	-0.100884	0.15823	0.00179706	0.998766	0.998895	0.998766	0.998895
AT5G57090.1	Lus10001429.g	Auxin efflux carrier family protein	-0.95064	-3.01069	0.0436717	0.0225825	0.365289	0.146282	0.0808684	0.00179706	0.998766	0.998895	0.998766	0.998895
AT3G26040.1	Lus10025522.g	HXXXD-type acyl-transferase family protein	-0.750067	-3.01024	0.311699	-0.190537	0.467646	-0.193255	0.279368	0.00179706	0.998766	0.998895	0.899313	0.998895
AT1G04040.1	Lus10023731.g	HAD superfamily, subfamily IIIB acid phosphatase	-0.638603	-3.00275	0.323865	0.181734	0.471018	-0.0605572	0.957967	0.00179706	0.998766	0.998895	0.998766	0.998895
AT4G32890.1	Lus10011430.g	GATA transcription factor 9	-1.22034	-3.00132	-0.0317202	0.0961057	0.270062	0.116957	0.0107665	0.00179706	0.998766	0.998895	0.998766	0.998895
AT3G19430.1	Lus10021837.g	late embryogenesis abundant protein-related / LEA protein-related	-1.1745	-2.99667	-0.350564	-0.0412474	-0.0309393	-0.0546761	0.295973	0.0491556	0.998766	0.998895	0.998766	0.998895
AT2G36870.1	Lus10041341.g	xyloglucan endotransglucosylase/hydrolase 32	-0.65686	-2.99651	0.643562	0.0862331	-0.258031	0.00614363	0.824848	0.00179706	0.616564	0.998895	0.998766	0.998895
AT2G04220.1	Lus10019467.g	Plant protein of unknown function (DUF868)	-0.60778	-2.99626	0.421128	0.0315561	0.190634	-0.00184492	0.998766	0.0033501	0.998766	0.998895	0.998766	0.998895
AT2G36100.1	Lus10021332.g	Uncharacterised protein family (UPF0497)	-1.1186	-2.98002	0.533174	-0.0140339	0.253148	0.123254	0.103365	0.00179706	0.947393	0.998895	0.998766	0.998895
AT2G39220.1	Lus10038350.g	PATATIN-like protein 6	-0.797832	-2.97659	0.121141	0.173093	0.0713206	0.0975261	0.583914	0.00179706	0.998766	0.998895	0.998766	0.998895
AT2G19590.1	Lus10008564.g	ACC oxidase 1	-0.993522	-2.97652	0.208648	-0.911499	-0.146331	-0.624094	0.0823367	0.00179706	0.998766	0.0218909	0.998766	0.214031
AT3G02230.1	Lus10022443.g	reversibly glycosylated polypeptide 1	-0.69699	-2.97633	0.583554	0.333299	0.747658	0.228058	0.416992	0.00179706	0.556831	0.942725	0.138626	0.998895
AT2G44480.1	Lus10003915.g	beta glucosidase 17	0.0211301	-2.97376	0.653969	0.129432	0.687965	0.0357704	0.998766	0.00179706	0.314654	0.998895	0.237933	0.998895
AT4G34770.1	Lus10007562.g	SAUR-like auxin-responsive protein family	-1.4883	-2.97261	1.06043	0.197305	0.957857	0.130781	0.369978	0.0378546	0.389205	0.998895	0.559091	0.998895
AT3G12955.1	Lus10031790.g	SAUR-like auxin-responsive protein family	-0.229714	-2.95692	0.24087	0.0375859	0.13248	-0.853861	0.998766	0.0111184	0.998766	0.998895	0.998766	0.64872
	Lus10028788.g		-0.74996	-2.95569	0.647614	0.127692	-0.0282506	0.0327537	0.998766	0.00179706	0.998766	0.998895	0.998766	0.998895
AT4G36810.1	Lus10009138.g	geranylgeranyl pyrophosphate synthase 1	-0.487895	-2.95531	0.744784	0.263637	0.67987	-0.0587432	0.998766	0.00179706	0.502612	0.998895	0.660299	0.998895
AT1G54940.1	Lus10031507.g	plant glycogenin-like starch initiation protein 4	0.399021	-2.95188	1.17509	0.486718	1.19961	0.350331	0.998766	0.00478908	0.0886907	0.90155	0.0640851	0.998895
AT2G45470.1	Lus10009235.g	FASCICLIN-like arabinogalactan protein 8	-0.738428	-2.94629	-0.183918	0.210849	0.259236	0.184513	0.353712	0.00179706	0.998766	0.998895	0.998766	0.998895
AT5G54370.1	Lus10038588.g	Late embryogenesis abundant (LEA) protein-related	-0.242779	-2.94553	0.551594	0.155786	0.236441	-0.235238	0.998766	0.00179706	0.901816	0.998895	0.998766	0.998895
AT4G10490.1	Lus10031150.g	2-oxoglutarate (2OG) and Fe(II)-dependent oxygenase superfamily protein	-0.567637	-2.94316	0.18405	0.000301853	0.34407	-0.275677	0.998766	0.00179706	0.998766	0.999597	0.998766	0.998895
AT5G20630.1	Lus10037664.g	germin 3	-1.304	-2.94101	0.454364	-0.174725	-1.22806	0.179279	0.212356	0.0325618	0.998766	0.998895	0.189488	0.998895
AT4G35320.1	Lus10026561.g		-0.963535	-2.91617	0.0120617	0.127942	0.0548867	-0.00886872	0.270631	0.00179706	0.998766	0.998895	0.998766	0.998895
AT2G37330.1	Lus10009069.g	aluminum sensitive 3	-0.625031	-2.9156	0.656518	0.00911354	0.609437	-0.170971	0.900781	0.00179706	0.719877	0.998895	0.937118	0.998895
AT2G42380.2	Lus10017656.g	Basic-leucine zipper (bZIP) transcription factor family protein	-1.00729	-2.90661	-0.0950192	0.346433	0.391105	-0.112914	0.145962	0.00179706	0.998766	0.989239	0.998766	0.998895
AT5G42180.1	Lus10034547.g	Peroxidase superfamily protein	-0.436563	-2.90106	0.467687	-0.18839	0.392093	-0.234082	0.998766	0.00179706	0.998766	0.998895	0.998766	0.998895
AT1G72430.1	Lus10013181.g	SAUR-like auxin-responsive protein family	-0.923404	-2.89226	0.66891	0.10245	0.494501	0.640406	0.705012	0.0167676	0.96886	0.998895	0.998766	0.87127
AT2G44740.1	Lus10043003.g	cyclin p4;1	-0.975815	-2.883	0.333907	0.0455817	0.131128	0.169053	0.529058	0.00179706	0.998766	0.998895	0.998766	0.998895
AT2G04780.1	Lus10012351.g	FASCICLIN-like arabinoogalactan 7	-0.170257	-2.87401	0.614599	-0.215968	0.151826	-0.00122362	0.998766	0.00179706	0.998766	0.998895	0.998766	0.998895
AT4G26010.1	Lus10005679.g	Peroxidase superfamily protein	-0.382412	-2.87179	0.360338	0.256893	0.894851	0.155266	0.998766	0.00179706	0.998766	0.998895	0.143359	0.998895
AT5G37600.1	Lus10020812.g	glutamine synthase clone R1	-1.1608	-2.86702	0.518032	-0.401507	0.10489	-0.0779835	0.0165059	0.00179706	0.885219	0.856596	0.998766	0.998895
AT3G55950.1	Lus10018242.g	CRINKLY4 related 3	-0.401331	-2.86602	0.124336	0.18653	0.696506	-0.0590313	0.998766	0.00179706	0.998766	0.998895	0.489667	0.998895
AT1G64780.1	Lus10004760.g	ammonium transporter 1;2	-0.823269	-2.86591	0.874062	-0.125211	0.841192	0.127711	0.998766	0.0248403	0.878008	0.998895	0.923181	0.998895
AT1G74460.1	Lus10019095.g	GDSL-like Lipase/Acylhydrolase superfamily protein	0.18895	-2.85887	0.897944	0.182246	0.792208	0.187895	0.998766	0.00179706	0.116011	0.998895	0.20058	0.998895
AT1G59940.1	Lus10030822.g	response regulator 3	-0.574362	-2.85788	0.409461	0.444004	0.686887	0.347862	0.698702	0.00179706	0.998766	0.753355	0.280394	0.914865
AT5G05340.1	Lus10009936.g	Peroxidase superfamily protein	-0.433785	-2.85508	1.00201	0.3239	1.1791	0.476811	0.998766	0.0167676	0.335216	0.998895	0.143359	0.941686
AT1G64640.1	Lus10033227.g	early nodulin-like protein 8	-0.667012	-2.8538	0.282364	-0.0821134	0.0396758	-0.131876	0.537812	0.00179706	0.998766	0.998895	0.998766	0.998895
	Lus10020401.g		-1.33273	-2.84609	0.200819	-0.0384436	-0.317557	-0.0844343	0.00410974	0.00179706	0.998766	0.998895	0.998766	0.998895
AT1G52690.1	Lus10007956.g	Late embryogenesis abundant protein (LEA) family protein	-0.539176	-2.84363	1.03649	-0.0388739	1.03588	0.248012	0.998766	0.00743264	0.343677	0.998895	0.342165	0.998895
AT2G47540.1	Lus10008213.g	Pollen Ole e 1 allergen and extensin family protein	0.430606	-2.83141	1.04999	0.91582	1.21501	0.239939	0.998766	0.00179706	0.0165059	0.0286955	0.00410974	0.998895
AT5G20630.1	Lus10037663.g	germin 3	-1.01834	-2.83097	0.409439	0.064588	0.673273	-0.000192389	0.0136373	0.00179706	0.998766	0.998895	0.239663	0.999277
AT1G24430.1	Lus10035932.g	HXXXD-type acyl-transferase family protein	-0.611534	-2.8203	0.446697	0.485042	0.791678	0.109316	0.614334	0.00179706	0.997355	0.660922	0.101931	0.998895
AT1G75450.1	Lus10024289.g	cytokinin oxidase 5	-1.33691	-2.81674	-0.393484	0.315648	-0.42639	-0.183835	0.11863	0.00179706	0.998766	0.998895	0.998766	0.998895
AT3G14680.1	Lus10019184.g	cytochrome P450, family 72, subfamily A, polypeptide 14	-0.923085	-2.8106	-0.368089	-0.530168	-0.314157	-0.57009	0.143359	0.00179706	0.998766	0.584071	0.998766	0.477012
AT1G05260.1	Lus10031548.g	Peroxidase superfamily protein	-0.526074	-2.80894	0.241168	0.356273	0.618109	0.423961	0.814873	0.00179706	0.998766	0.891766	0.396128	0.775588
AT3G08030.1	Lus10039602.g	Protein of unknown function, DUF642	-0.671299	-2.79889	0.386471	-0.338055	0.0360264	-0.261862	0.732692	0.00179706	0.998766	0.957543	0.998766	0.998895
AT5G14340.1	Lus10032117.g	myb domain protein 40	-0.534614	-2.79558	0.565564	-0.11432	0.102885	-0.164382	0.790001	0.00179706	0.488902	0.998895	0.998766	0.998895
	Lus10025868.g		-1.49035	-2.79006	0.27051	-0.00491049	-0.504829	-0.00808026	0.149944	0.00179706	0.998766	0.998895	0.998766	0.998895
AT5G62280.1	Lus10027191.g	Protein of unknown function (DUF1442)	-1.61294	-2.78505	-0.132013	0.283534	0.558949	0.46697	0.0608641	0.015656	0.998766	0.998895	0.998766	0.954061
AT4G02270.1	Lus10013419.g	root hair specific 13	0.671347	-2.78139	1.04738	0.525127	1.29945	0.0732824	0.792807	0.00869442	0.13084	0.85304	0.0136373	0.998895
AT3G54400.1	Lus10024148.g	Eukaryotic aspartyl protease family protein	-0.985325	-2.77722	0.0674026	-0.0406719	0.203994	-0.137403	0.0289536	0.00179706	0.998766	0.998895	0.998766	0.998895
AT1G67050.1	Lus10028485.g		-0.53835	-2.77605	0.305998	-0.0325131	0.437314	-0.14211	0.998766	0.00179706	0.998766	0.998895	0.998766	0.998895
AT2G45470.1	Lus10038004.g	FASCICLIN-like arabinogalactan protein 8	-0.620474	-2.77061	0.0817356	0.106036	0.238641	0.127443	0.606878	0.00179706	0.998766	0.998895	0.998766	0.998895
AT5G15140.1	Lus10005251.g	Galactose mutarotase-like superfamily protein	-0.679234	-2.76951	0.426861	-0.123575	0.337861	-0.0790421	0.430934	0.00179706	0.998766	0.998895	0.998766	0.998895
AT5G22410.1	Lus10004859.g	root hair specific 18	0.64918	-2.7678	0.862019	0.955668	1.20229	0.260353	0.936522	0.00179706	0.442706	0.134979	0.0535852	0.998895
AT5G10130.1	Lus10026040.g	Pollen Ole e 1 allergen and extensin family protein	-1.14032	-2.76278	0.402644	-0.0832682	0.1096	-0.16751	0.0107665	0.00179706	0.998766	0.998895	0.998766	0.998895
AT5G01360.1	Lus10005042.g	Plant protein of unknown function (DUF828)	-0.254448	-2.76176	0.583561	0.132049	0.492322	0.190001	0.998766	0.00179706	0.673856	0.998895	0.979678	0.998895
AT1G08090.1	Lus10016121.g	nitrate transporter 2:1	0.116049	-2.75711	1.88792	0.754664	1.60543	1.45595	0.998766	0.00478908	0.00410974	0.296781	0.00410974	0.00179706
AT5G12380.1	Lus10019780.g	annexin 8	-0.718665	-2.75526	0.468755	0.119703	0.210188	-0.0675144	0.695589	0.00179706	0.998766	0.998895	0.998766	0.998895
AT4G35160.1	Lus10023986.g	O-methyltransferase family protein	-0.430003	-2.75502	0.276749	-0.0734477	0.0435157	0.0370377	0.998766	0.00179706	0.998766	0.998895	0.998766	0.998895
AT1G73600.2	Lus10009056.g	S-adenosyl-L-methionine-dependent methyltransferases superfamily protein	-0.928914	-2.73299	0.68857	-0.142648	-0.273559	-0.11836	0.998766	0.00994494	0.998766	0.998895	0.998766	0.998895
AT4G32890.1	Lus10038273.g	GATA transcription factor 9	-1.03026	-2.73018	-0.0140932	0.280425	0.286507	0.025671	0.12712	0.00179706	0.998766	0.998895	0.998766	0.998895
AT4G22010.1	Lus10015545.g	SKU5 similar 4	-0.616476	-2.7234	0.0289301	0.024338	0.327145	0.0122511	0.598293	0.00179706	0.998766	0.998895	0.998766	0.998895
AT3G04730.1	Lus10014731.g	indoleacetic acid-induced protein 16	-0.901469	-2.72131	-0.045216	0.364129	0.358558	0.290619	0.142014	0.00179706	0.998766	0.964613	0.998766	0.998895
AT2G32300.1	Lus10027143.g	uclacyanin 1	-0.659146	-2.72103	0.316113	0.018622	0.288261	0.0117647	0.397519	0.00179706	0.998766	0.998895	0.998766	0.998895
AT1G01250.1	Lus10005967.g	Integrase-type DNA-binding superfamily protein	-0.321091	-2.72008	0.657856	0.170878	0.669789	0.298163	0.998766	0.00179706	0.500317	0.998895	0.46068	0.9684
AT5G62280.1	Lus10031122.g	Protein of unknown function (DUF1442)	-0.83993	-2.71921	-0.0836678	-0.0184895	0.115151	0.21627	0.227029	0.0033501	0.998766	0.998895	0.998766	0.998895
AT2G47140.1	Lus10009992.g	NAD(P)-binding Rossmann-fold superfamily protein	-1.02031	-2.71686	0.19636	0.289749	0.587768	0.33372	0.312663	0.0122956	0.998766	0.998895	0.907947	0.998895
AT3G15850.1	Lus10041042.g	fatty acid desaturase 5	-1.18283	-2.71211	0.180388	-0.106466	0.26154	-0.282495	0.0107665	0.00179706	0.998766	0.998895	0.998766	0.995307
AT5G05340.1	Lus10025256.g	Peroxidase superfamily protein	0.160953	-2.71206	1.39643	0.536315	1.57463	0.578481	0.998766	0.00179706	0.00410974	0.61193	0.00410974	0.504829
AT4G22010.1	Lus10020022.g	SKU5 similar 4	-0.730769	-2.71045	0.0351389	0.0598619	0.149963	-0.0829178	0.414843	0.00179706	0.998766	0.998895	0.998766	0.998895
AT1G62440.1	Lus10028097.g	leucine-rich repeat/extensin 2	-0.455801	-2.70871	0.107568	0.470659	0.776376	0.418149	0.998766	0.00179706	0.998766	0.970794	0.373495	0.984757
AT3G55950.1	Lus10040663.g	CRINKLY4 related 3	-0.289676	-2.70607	0.0760486	0.483094	0.617838	0.345423	0.998766	0.00179706	0.998766	0.883692	0.669844	0.988221
AT1G52820.1	Lus10016659.g	2-oxoglutarate (2OG) and Fe(II)-dependent oxygenase superfamily protein	0.191441	-2.70515	0.549381	0.0744264	0.5399	0.227611	0.998766	0.00179706	0.998766	0.998895	0.998766	0.998895
AT5G44670.1	Lus10008076.g	Domain of unknown function (DUF23)	-0.901457	-2.69719	0.100076	0.364452	0.0968184	0.0906272	0.0640851	0.00179706	0.998766	0.866736	0.998766	0.998895
AT1G32910.1	Lus10034786.g	HXXXD-type acyl-transferase family protein	-0.650608	-2.6955	0.0579388	-0.0538626	0.250491	-0.282033	0.471791	0.00179706	0.998766	0.998895	0.998766	0.974233
AT3G01190.1	Lus10006756.g	Peroxidase superfamily protein	-1.52011	-2.69522	-0.664307	-0.587374	0.0754294	0.119832	0.0357067	0.00179706	0.792756	0.585601	0.998766	0.998895
AT4G12470.1	Lus10032261.g	azelaic acid induced 1	-0.844957	-2.69108	0.338846	0.175595	0.434455	0.348406	0.998766	0.00179706	0.998766	0.998895	0.998766	0.998895
AT3G03990.1	Lus10013541.g	alpha/beta-Hydrolases superfamily protein	-0.201853	-2.68797	0.588964	-0.321881	0.269695	-0.471301	0.998766	0.0122956	0.998766	0.998895	0.998766	0.998895
AT1G66470.1	Lus10033592.g	ROOT HAIR DEFECTIVE6	-0.986017	-2.6859	0.271101	0.31843	0.429043	0.164483	0.402341	0.0134359	0.998766	0.998895	0.998766	0.998895
AT2G46660.1	Lus10030216.g	cytochrome P450, family 78, subfamily A, polypeptide 6	-0.857596	-2.68446	0.200305	0.0987917	0.0793206	0.36872	0.162245	0.00179706	0.998766	0.998895	0.998766	0.883755
AT1G66470.1	Lus10017634.g	ROOT HAIR DEFECTIVE6	-0.740811	-2.68203	0.387172	0.0940915	0.578498	0.164464	0.815571	0.0134359	0.998766	0.998895	0.979678	0.998895
AT3G08030.1	Lus10016394.g	Protein of unknown function, DUF642	-0.700656	-2.68099	0.488059	-0.122953	0.37355	-0.0338442	0.364683	0.00179706	0.942564	0.998895	0.998766	0.998895
AT1G01470.1	Lus10010139.g	Late embryogenesis abundant protein	-0.770052	-2.68028	0.389665	-0.00780372	0.202299	-0.0135655	0.20058	0.00179706	0.998766	0.998895	0.998766	0.998895
AT5G40830.1	Lus10007385.g	S-adenosyl-L-methionine-dependent methyltransferases superfamily protein	-0.653548	-2.65495	-0.0286622	0.0127032	0.73857	-0.0940372	0.998766	0.0387791	0.998766	0.998895	0.998766	0.998895
AT5G05340.1	Lus10006534.g	Peroxidase superfamily protein	-2.20694	-2.65138	-0.196141	1.07117	0.924589	2.00583	0.00410974	0.00179706	0.998766	0.0378546	0.08569	0.00179706
AT4G21440.1	Lus10002593.g	MYB-like 102	-0.751397	-2.64852	0.41208	0.201267	0.207941	0.181513	0.510299	0.00179706	0.998766	0.998895	0.998766	0.998895
AT2G19070.1	Lus10001282.g	spermidine hydroxycinnamoyl transferase	-0.478881	-2.64603	0.28161	-0.0246864	0.39703	-0.386098	0.998766	0.00179706	0.998766	0.998895	0.998766	0.880544
AT5G14000.1	Lus10012557.g	NAC domain containing protein 84	-0.970197	-2.64378	0.131506	-0.0477273	0.166732	-0.124129	0.293262	0.00179706	0.998766	0.998895	0.998766	0.998895
AT2G21100.1	Lus10034478.g	Disease resistance-responsive (dirigent-like protein) family protein	-0.168047	-2.64367	0.931158	0.45541	1.27343	0.594202	0.998766	0.00179706	0.0808684	0.728878	0.00410974	0.288354
AT2G21100.1	Lus10034479.g	Disease resistance-responsive (dirigent-like protein) family protein	-0.184362	-2.64291	0.823264	0.610977	1.03552	0.708337	0.998766	0.00179706	0.277834	0.424598	0.049865	0.230222
AT5G54770.1	Lus10007646.g	thiazole biosynthetic enzyme, chloroplast (ARA6) (THI1) (THI4)	-1.81519	-2.6356	0.151126	-0.0624081	-0.12487	0.0363569	0.0357067	0.00179706	0.998766	0.998895	0.998766	0.998895
AT2G04780.2	Lus10001733.g	FASCICLIN-like arabinoogalactan 7	-0.66349	-2.63078	0.0641917	0.117213	0.103806	0.0601178	0.987027	0.00179706	0.998766	0.998895	0.998766	0.998895
AT1G05260.1	Lus10028736.g	Peroxidase superfamily protein	-0.610418	-2.62777	0.325218	0.147983	0.341038	0.0770708	0.750648	0.00179706	0.998766	0.998895	0.998766	0.998895
AT3G06240.1	Lus10013873.g	F-box family protein	-1.13384	-2.62596	-0.381468	0.224003	0.0853791	-0.126986	0.0640851	0.00179706	0.998766	0.998895	0.998766	0.998895
AT1G17710.1	Lus10037650.g	Pyridoxal phosphate phosphatase-related protein	-0.899396	-2.61367	0.105481	-0.243871	-0.234856	-0.596044	0.0743909	0.00179706	0.998766	0.998895	0.998766	0.301662
AT3G44610.1	Lus10020572.g	Protein kinase superfamily protein	-0.861178	-2.61333	0.315269	0.362814	0.157116	0.139054	0.238734	0.00179706	0.998766	0.929101	0.998766	0.998895
AT3G18180.1	Lus10036003.g	Glycosyltransferase family 61 protein	-0.286049	-2.61108	0.451461	0.0202199	0.181918	-0.0512725	0.998766	0.00179706	0.998766	0.998895	0.998766	0.998895
AT5G24860.1	Lus10026956.g	flowering promoting factor 1	-1.74819	-2.60828	0.41962	-0.0237814	0.126176	0.0632834	0.117369	0.0111184	0.998766	0.998895	0.998766	0.998895
AT1G06930.1	Lus10025251.g		-0.727451	-2.60138	0.142292	0.350077	0.41318	0.45367	0.520407	0.00612892	0.998766	0.957269	0.998766	0.864712
AT3G57040.1	Lus10002750.g	response regulator 9	-0.603927	-2.59778	0.581547	-0.228372	-0.181367	-0.347189	0.82077	0.00179706	0.708948	0.998895	0.998766	0.954061
AT5G15630.1	Lus10034666.g	COBRA-like extracellular glycosyl-phosphatidyl inositol-anchored protein family	-0.358772	-2.59434	-0.168169	-0.739894	-0.312938	-0.607238	0.998766	0.00179706	0.998766	0.163978	0.998766	0.419083
AT3G06240.1	Lus10026587.g	F-box family protein	-1.40583	-2.59124	-0.7475	0.137307	-0.214237	-0.489167	0.0459191	0.00179706	0.721868	0.998895	0.998766	0.863864
AT5G04820.1	Lus10016979.g	ovate family protein 13	-0.827021	-2.59118	0.205302	-0.274499	0.493119	-0.24945	0.564372	0.0033501	0.998766	0.998895	0.998766	0.998895
AT3G61260.1	Lus10027460.g	Remorin family protein	-1.10212	-2.58938	0.549966	0.172085	0.0661382	0.140085	0.0265066	0.00179706	0.619673	0.998895	0.998766	0.998895
AT5G47950.1	Lus10002893.g	HXXXD-type acyl-transferase family protein	-0.185893	-2.58937	0.422734	0.432189	0.497416	0.300706	0.998766	0.00179706	0.998766	0.733025	0.749965	0.953529
AT1G76240.1	Lus10012275.g	Arabidopsis protein of unknown function (DUF241)	-0.645337	-2.58561	0.0318927	-0.443856	0.581356	0.316583	0.998766	0.0111184	0.998766	0.967294	0.998766	0.998895
AT4G34260.1	Lus10013884.g	1,2-alpha-L-fucosidases	-0.836214	-2.58382	0.0369856	-0.0625527	0.200911	-0.14236	0.606878	0.0267906	0.998766	0.998895	0.998766	0.998895
AT5G42180.1	Lus10017288.g	Peroxidase superfamily protein	-0.112611	-2.58259	0.411415	-0.135312	0.217375	-0.0224677	0.998766	0.00179706	0.998766	0.998895	0.998766	0.998895
AT5G52860.1	Lus10027545.g	ABC-2 type transporter family protein	-0.840763	-2.5819	-0.110393	0.100824	0.247349	-0.0487524	0.240501	0.00179706	0.998766	0.998895	0.998766	0.998895
AT5G67090.1	Lus10042644.g	Subtilisin-like serine endopeptidase family protein	-0.365278	-2.57598	-0.37724	-0.00366284	-0.0699943	-0.136836	0.998766	0.00179706	0.998766	0.998895	0.998766	0.998895
AT5G14020.1	Lus10035167.g	Endosomal targeting BRO1-like domain-containing protein	-0.772547	-2.57337	0.266039	-0.18981	-0.0380032	-0.12436	0.458121	0.00179706	0.998766	0.998895	0.998766	0.998895
AT2G39530.1	Lus10023416.g	Uncharacterised protein family (UPF0497)	-0.782182	-2.57124	-0.0933504	-0.611917	0.0346231	-0.186284	0.998766	0.0178237	0.998766	0.923213	0.998766	0.998895
AT5G19790.1	Lus10010652.g	related to AP2 11	-1.00141	-2.56899	-0.289133	-0.307956	0.179613	-0.886406	0.943389	0.0178237	0.998766	0.998895	0.998766	0.565006
AT5G48490.1	Lus10038233.g	Bifunctional inhibitor/lipid-transfer protein/seed storage 2S albumin superfamily protein	-1.08473	-2.56686	0.12754	-0.139931	0.424351	-0.418468	0.10635	0.00179706	0.998766	0.998895	0.998766	0.953273
AT4G10350.1	Lus10039153.g	NAC domain containing protein 70	-0.883223	-2.56449	0.103939	0.266413	0.228404	-0.0809861	0.489193	0.015656	0.998766	0.998895	0.998766	0.998895
AT3G51895.1	Lus10006612.g	sulfate transporter 3;1	-1.31717	-2.56376	-0.349343	0.147384	-0.18892	-0.519119	0.378715	0.00478908	0.998766	0.998895	0.998766	0.896041
AT2G22240.1	Lus10000692.g	myo-inositol-1-phosphate synthase 2	-0.653659	-2.56132	0.000686967	-0.0721739	0.0784235	-0.176744	0.503642	0.00179706	0.999137	0.998895	0.998766	0.998895
AT1G45688.1	Lus10025793.g		-0.616606	-2.55836	0.165494	-0.186849	-0.135589	-0.182623	0.587566	0.00179706	0.998766	0.998895	0.998766	0.998895
AT2G43870.1	Lus10022530.g	Pectin lyase-like superfamily protein	-1.14784	-2.55609	0.0677563	-0.238621	0.203275	-0.440655	0.0886907	0.00478908	0.998766	0.998895	0.998766	0.924793
AT4G01470.1	Lus10005885.g	tonoplast intrinsic protein 1;3	-0.41129	-2.54402	0.864987	0.0730015	0.967644	0.322194	0.998766	0.00179706	0.722329	0.998895	0.357038	0.984042
AT5G60770.1	Lus10026527.g	nitrate transporter 2.4	-0.877992	-2.53959	-0.265791	0.335309	0.780054	0.559849	0.998766	0.00743264	0.998766	0.998895	0.998766	0.896041
AT1G69160.1	Lus10019172.g		-2.29176	-2.53806	-0.800119	0.481116	-0.889559	-0.241191	0.0239833	0.0229206	0.779756	0.951617	0.567767	0.998895
	Lus10025897.g		-0.410932	-2.53778	0.754463	-0.41808	0.363177	-0.051262	0.998766	0.00179706	0.749984	0.96591	0.998766	0.998895
AT3G06868.1	Lus10024784.g		-0.876218	-2.5376	0.0303504	0.049936	0.0310372	-0.0395704	0.278626	0.00179706	0.998766	0.998895	0.998766	0.998895
AT5G54690.1	Lus10036619.g	galacturonosyltransferase 12	-0.166043	-2.53159	0.214694	-0.0765857	0.0860752	-0.106108	0.998766	0.00179706	0.998766	0.998895	0.998766	0.998895
AT2G40320.1	Lus10009839.g	TRICHOME BIREFRINGENCE-LIKE 33	-0.270978	-2.52413	0.471569	-0.133734	0.325662	0.0109604	0.998766	0.00179706	0.959742	0.998895	0.998766	0.998895
AT1G34060.1	Lus10007085.g	Pyridoxal phosphate (PLP)-dependent transferases superfamily protein	-0.813735	-2.52241	0.5951	0.373619	0.38295	0.121119	0.312078	0.00179706	0.707049	0.897588	0.998766	0.998895
AT5G50090.1	Lus10004229.g		-0.316131	-2.52006	0.512227	0.154036	0.36989	0.271966	0.998766	0.00179706	0.977873	0.998895	0.998766	0.998895
AT5G03760.1	Lus10008646.g	Nucleotide-diphospho-sugar transferases superfamily protein	-0.380444	-2.51847	-0.14079	-0.00750572	-0.0925433	-0.0841039	0.998766	0.00179706	0.998766	0.998895	0.998766	0.998895
AT5G42330.1	Lus10013229.g		-0.901726	-2.51831	0.139679	0.237982	0.268732	0.130759	0.296803	0.00179706	0.998766	0.998895	0.998766	0.998895
AT1G03700.1	Lus10011179.g	Uncharacterised protein family (UPF0497)	0.0996428	-2.51346	0.969945	0.0669367	1.10385	0.073645	0.998766	0.00179706	0.250886	0.998895	0.0946099	0.998895
AT1G01470.1	Lus10001869.g	Late embryogenesis abundant protein	-0.871971	-2.51194	0.617566	-0.185469	-0.0265144	0.0309399	0.429782	0.0033501	0.784062	0.998895	0.998766	0.998895
AT5G23210.1	Lus10010190.g	serine carboxypeptidase-like 34	-0.71992	-2.51069	0.365208	-0.350757	0.590164	-0.395504	0.998766	0.00869442	0.998766	0.998895	0.998766	0.998895
AT1G04040.1	Lus10011774.g	HAD superfamily, subfamily IIIB acid phosphatase	-0.635535	-2.5056	0.446834	-0.171369	0.191445	-0.288021	0.529058	0.00179706	0.998766	0.998895	0.998766	0.9544
AT3G24020.1	Lus10023689.g	Disease resistance-responsive (dirigent-like protein) family protein	-0.683452	-2.50176	0.513531	0.075755	0.342463	0.0307346	0.316976	0.00179706	0.720133	0.998895	0.998766	0.998895
AT3G57040.1	Lus10016334.g	response regulator 9	-0.732914	-2.49969	0.480092	-0.17677	-0.267663	-0.235327	0.727773	0.00179706	0.998766	0.998895	0.998766	0.998895
AT1G45688.1	Lus10035869.g		-0.559896	-2.4988	0.0859946	-0.44486	-0.203401	-0.37404	0.753554	0.00179706	0.998766	0.783778	0.998766	0.897028
AT1G78020.1	Lus10019672.g	Protein of unknown function (DUF581)	-1.08359	-2.49575	0.560495	0.487732	0.423794	0.229086	0.0215732	0.00179706	0.578402	0.525536	0.998766	0.998895
AT1G51340.2	Lus10016412.g	MATE efflux family protein	0.156753	-2.49149	0.64279	0.47347	0.418323	0.117381	0.998766	0.00179706	0.600808	0.875517	0.998766	0.998895
AT3G19200.1	Lus10019867.g		-1.4656	-2.48675	0.0701387	0.184911	-0.254194	0.143023	0.00410974	0.00179706	0.998766	0.998895	0.998766	0.998895
AT5G15890.1	Lus10034087.g	TRICHOME BIREFRINGENCE-LIKE 21	-0.401776	-2.48422	0.253784	-0.162894	-0.143979	-0.311954	0.998766	0.00179706	0.998766	0.998895	0.998766	0.985937
AT1G62500.1	Lus10004349.g	Bifunctional inhibitor/lipid-transfer protein/seed storage 2S albumin superfamily protein	-0.758057	-2.47493	-0.179891	0.256807	0.368144	-0.280334	0.186381	0.00179706	0.998766	0.998895	0.998766	0.981214
AT2G32440.1	Lus10043357.g	ent-kaurenoic acid hydroxylase 2	-0.646177	-2.46815	0.352958	-0.354935	0.105964	-0.558114	0.998766	0.00478908	0.998766	0.965264	0.998766	0.684099
	Lus10018645.g		0.236505	-2.46723	1.15932	0.0998637	0.983018	0.499381	0.998766	0.00179706	0.0313423	0.998895	0.11351	0.734004
AT1G30690.2	Lus10038435.g	Sec14p-like phosphatidylinositol transfer family protein	-0.586999	-2.46356	0.141406	0.276964	0.462206	0.191328	0.753554	0.00179706	0.998766	0.985646	0.998766	0.998895
AT1G30870.1	Lus10001228.g	Peroxidase superfamily protein	0.658313	-2.46209	1.13546	0.277672	1.35031	-0.0695117	0.720458	0.00478908	0.0289536	0.998895	0.00410974	0.998895
AT2G20520.1	Lus10017696.g	FASCICLIN-like arabinogalactan 6	-0.413243	-2.46124	0.502889	0.0237612	0.493867	0.24082	0.998766	0.00179706	0.998766	0.998895	0.998766	0.998895
AT3G11170.1	Lus10018245.g	fatty acid desaturase 7	-1.07193	-2.45632	0.137089	-0.215908	-0.0919809	-0.200545	0.0743909	0.00179706	0.998766	0.998895	0.998766	0.998895
AT1G54790.3	Lus10029639.g	GDSL-like Lipase/Acylhydrolase superfamily protein	-1.05657	-2.45502	-0.475858	-0.0862609	0.0305237	-0.244526	0.0930346	0.00179706	0.998766	0.998895	0.998766	0.998895
AT1G03220.1	Lus10021936.g	Eukaryotic aspartyl protease family protein	-0.930369	-2.45448	-0.80574	-1.36988	-0.860982	-1.21567	0.433108	0.0208923	0.506252	0.0033501	0.285342	0.0145417
AT2G20520.1	Lus10033651.g	FASCICLIN-like arabinogalactan 6	-0.395082	-2.45419	0.190555	-0.283158	0.0594516	-0.112352	0.998766	0.00179706	0.998766	0.989983	0.998766	0.998895
AT2G27740.1	Lus10043372.g	Family of unknown function (DUF662)	-1.04289	-2.44995	0.541865	-0.0713725	-0.165122	-0.153556	0.124161	0.00179706	0.946392	0.998895	0.998766	0.998895
AT5G65550.1	Lus10008956.g	UDP-Glycosyltransferase superfamily protein	-0.248336	-2.4442	0.489144	0.268259	0.363139	0.0762036	0.998766	0.0286955	0.998766	0.998895	0.998766	0.998895
AT4G01470.1	Lus10040863.g	tonoplast intrinsic protein 1;3	-0.556403	-2.44123	0.626842	-0.0882825	0.5439	0.0938916	0.998766	0.00179706	0.998766	0.998895	0.998766	0.998895
AT5G13170.1	Lus10011335.g	senescence-associated gene 29	0.340611	-2.44061	1.17718	-0.138836	0.368251	-0.550918	0.998766	0.00179706	0.00410974	0.998895	0.998766	0.726572
AT1G78020.1	Lus10000693.g	Protein of unknown function (DUF581)	-0.862268	-2.43813	0.4351	0.542138	0.515646	0.430529	0.177012	0.00179706	0.998766	0.480825	0.811298	0.789746
AT5G05500.1	Lus10040948.g	Pollen Ole e 1 allergen and extensin family protein	0.366696	-2.43489	0.738769	0.402585	0.899177	-0.362702	0.998766	0.00179706	0.360961	0.880353	0.0795314	0.936322
AT2G34790.1	Lus10036147.g	FAD-binding Berberine family protein	-0.701839	-2.43453	-0.0495036	0.497938	0.624003	0.362305	0.400339	0.00179706	0.998766	0.733473	0.387837	0.944035
AT1G54120.1	Lus10008114.g		-0.577779	-2.43359	1.00176	0.112303	0.337181	0.203064	0.998766	0.00179706	0.0930346	0.998895	0.998766	0.998895
AT3G63430.1	Lus10024836.g		-0.820494	-2.43321	-0.078061	0.233394	0.477064	0.147267	0.21352	0.00179706	0.998766	0.998895	0.876388	0.998895
AT1G11655.1	Lus10002065.g		-0.443096	-2.43134	0.864048	-0.0430004	0.412678	-0.14087	0.998766	0.00179706	0.0808684	0.998895	0.998766	0.998895
AT5G40830.1	Lus10020803.g	S-adenosyl-L-methionine-dependent methyltransferases superfamily protein	-0.992256	-2.42647	-0.0601625	0.019431	0.334742	-0.124459	0.0761893	0.00179706	0.998766	0.998895	0.998766	0.998895
AT5G63180.1	Lus10014887.g	Pectin lyase-like superfamily protein	-1.5169	-2.42628	-0.315652	0.152979	0.523671	1.01481	0.0478363	0.0325618	0.998766	0.998895	0.998766	0.176726
AT1G09310.1	Lus10018630.g	Protein of unknown function, DUF538	-0.435826	-2.42031	0.391066	-0.350319	0.246468	-0.342555	0.998766	0.0134359	0.998766	0.998895	0.998766	0.998895
AT5G17600.1	Lus10013618.g	RING/U-box superfamily protein	-0.129871	-2.42017	0.558875	-0.154178	0.555601	-0.138329	0.998766	0.0111184	0.998766	0.998895	0.998766	0.998895
AT5G03840.1	Lus10021372.g	PEBP (phosphatidylethanolamine-binding protein) family protein	-1.07219	-2.41975	0.086854	-0.643899	-0.0283258	0.00201581	0.567997	0.0145417	0.998766	0.923358	0.998766	0.998895
AT1G06930.1	Lus10009929.g		-1.13398	-2.41715	0.0328012	-0.132041	0.390314	0.0797339	0.248261	0.0267906	0.998766	0.998895	0.998766	0.998895
AT1G30360.1	Lus10022924.g	Early-responsive to dehydration stress protein (ERD4)	-0.595935	-2.41696	0.0450753	0.00387385	-0.0205105	-0.245158	0.536497	0.00179706	0.998766	0.998895	0.998766	0.992772
AT3G60550.1	Lus10042873.g	cyclin p3;2	-0.641667	-2.41632	0.488081	-0.153088	0.266046	-0.182197	0.998766	0.015656	0.998766	0.998895	0.998766	0.998895
AT1G02570.1	Lus10010004.g		-0.423038	-2.41507	0.570602	0.57321	0.698955	0.666595	0.998766	0.0111184	0.998766	0.852863	0.705012	0.660261
AT1G18880.1	Lus10015351.g	Major facilitator superfamily protein	-0.776388	-2.41443	-0.285338	-0.246573	-0.353279	-0.501598	0.369978	0.00179706	0.998766	0.998895	0.998766	0.662103
AT1G12040.1	Lus10040566.g	leucine-rich repeat/extensin 1	-0.391345	-2.41126	0.375119	0.325864	0.811782	0.297349	0.998766	0.00179706	0.998766	0.998895	0.509543	0.998895
AT2G01520.1	Lus10028887.g	MLP-like protein 328	-0.505925	-2.40644	0.795015	-0.354468	-0.222616	-0.178286	0.998766	0.00743264	0.998766	0.998895	0.998766	0.998895
AT3G07010.1	Lus10011885.g	Pectin lyase-like superfamily protein	-0.563423	-2.40391	0.102692	0.248257	0.306322	0.0681595	0.651248	0.00179706	0.998766	0.998895	0.998766	0.998895
AT3G58100.1	Lus10039907.g	plasmodesmata callose-binding protein 5	-0.571025	-2.40106	0.170708	0.0317947	0.251975	-0.346266	0.998766	0.00179706	0.998766	0.998895	0.998766	0.998895
AT1G54540.1	Lus10031317.g	Late embryogenesis abundant (LEA) hydroxyproline-rich glycoprotein family	0.157916	-2.40084	0.470684	-0.0949001	0.761581	0.246638	0.998766	0.0229206	0.998766	0.998895	0.859675	0.998895
AT2G14820.1	Lus10014632.g	Phototropic-responsive NPH3 family protein	-1.10889	-2.39849	0.142973	-0.357604	-0.0663364	-0.259472	0.513944	0.00994494	0.998766	0.998895	0.998766	0.998895
AT1G32910.1	Lus10033327.g	HXXXD-type acyl-transferase family protein	-1.01825	-2.39614	-0.0657548	-0.346257	-0.281281	-0.37737	0.0478363	0.00179706	0.998766	0.912712	0.998766	0.872719
AT5G02270.1	Lus10023792.g	non-intrinsic ABC protein 9	-0.343692	-2.39383	0.47907	-0.159204	0.115041	-0.373655	0.998766	0.00179706	0.974308	0.998895	0.998766	0.869107
AT5G01360.1	Lus10027813.g	Plant protein of unknown function (DUF828)	-0.323228	-2.39266	0.519766	0.109559	0.511013	0.275711	0.998766	0.00179706	0.84736	0.998895	0.839183	0.991678
AT1G70370.2	Lus10029156.g	polygalacturonase 2	-0.773135	-2.39192	0.0311722	0.0762808	0.229709	-0.00812873	0.359204	0.00179706	0.998766	0.998895	0.998766	0.998895
AT5G25830.1	Lus10002036.g	GATA transcription factor 12	-0.412915	-2.38891	0.0671992	0.124373	0.284931	-0.0273427	0.998766	0.0342975	0.998766	0.998895	0.998766	0.998895
AT2G21100.1	Lus10025064.g	Disease resistance-responsive (dirigent-like protein) family protein	-0.331181	-2.38805	0.424871	0.397998	0.840724	0.272648	0.998766	0.040519	0.998766	0.998895	0.636406	0.998895
AT4G20050.1	Lus10036231.g	Pectin lyase-like superfamily protein	-0.24492	-2.3851	0.341115	0.50037	0.818376	0.514814	0.998766	0.00179706	0.998766	0.58963	0.124161	0.534912
AT1G13930.3	Lus10036965.g		-1.18588	-2.38016	0.199594	0.0464001	0.516261	0.147038	0.692386	0.00179706	0.998766	0.998895	0.998766	0.998895
AT3G52820.1	Lus10021377.g	purple acid phosphatase 22	-0.223481	-2.37545	0.550803	-0.421987	0.780536	-0.348481	0.998766	0.040519	0.998766	0.957144	0.998766	0.998895
AT5G47635.1	Lus10038781.g	Pollen Ole e 1 allergen and extensin family protein	-0.465072	-2.36926	0.634827	-0.0918723	-0.219002	0.0133187	0.998766	0.00179706	0.900209	0.998895	0.998766	0.998895
AT1G06930.1	Lus10024185.g		-0.954181	-2.36879	-0.043697	0.139207	0.319713	0.23732	0.369978	0.0342975	0.998766	0.998895	0.998766	0.998895
AT3G26040.1	Lus10036043.g	HXXXD-type acyl-transferase family protein	-1.56026	-2.36739	-0.988195	-1.68716	-1.05553	-1.05424	0.00410974	0.0033501	0.0975649	0.0111184	0.0780133	0.10773
AT3G26590.1	Lus10036851.g	MATE efflux family protein	-0.302654	-2.3636	0.368249	0.231778	0.518125	0.138364	0.998766	0.00179706	0.998766	0.998895	0.998766	0.998895
AT2G27550.1	Lus10020600.g	centroradialis	-1.44905	-2.35907	-0.112172	0.206149	0.239892	0.0218422	0.398212	0.0369764	0.998766	0.998895	0.998766	0.998895
AT3G11550.1	Lus10021333.g	Uncharacterised protein family (UPF0497)	-0.88832	-2.35905	0.177914	0.106326	0.0941287	-0.139099	0.0640851	0.00179706	0.998766	0.998895	0.998766	0.998895
AT5G06490.1	Lus10008972.g	RING/U-box superfamily protein	-1.23304	-2.35867	0.319836	0.00538461	0.723891	0.0968156	0.167249	0.00179706	0.998766	0.998895	0.581646	0.998895
AT2G36870.1	Lus10013822.g	xyloglucan endotransglucosylase/hydrolase 32	-0.43963	-2.35697	0.254501	0.02953	-0.0421924	-0.144987	0.998766	0.00179706	0.998766	0.998895	0.998766	0.998895
AT3G48280.1	Lus10002885.g	cytochrome P450, family 71, subfamily A, polypeptide 25	-0.398534	-2.35231	0.0865566	-0.133799	0.566442	-0.228898	0.998766	0.00179706	0.998766	0.998895	0.643141	0.998895
AT3G19990.1	Lus10038848.g		0.219624	-2.35183	1.06172	0.64168	1.07033	0.690538	0.998766	0.00179706	0.0165059	0.268373	0.00758036	0.192626
AT3G15480.1	Lus10032662.g	Protein of unknown function (DUF1218)	-0.965438	-2.34327	0.429073	0.339027	0.484757	0.196523	0.929186	0.0499539	0.998766	0.998895	0.998766	0.998895
AT5G06250.2	Lus10021326.g	AP2/B3-like transcriptional factor family protein	-0.398727	-2.33813	0.0743456	0.165651	0.154313	-0.247308	0.998766	0.00869442	0.998766	0.998895	0.998766	0.998895
AT1G47980.1	Lus10037797.g		-0.824264	-2.33457	0.34037	-0.320125	0.30691	-0.179348	0.909214	0.00869442	0.998766	0.998895	0.998766	0.998895
AT1G44575.1	Lus10018163.g	Chlorophyll A-B binding family protein	-0.818808	-2.33136	-0.00894312	0.27305	-0.115789	0.195611	0.826044	0.0178237	0.998766	0.998895	0.998766	0.998895
AT4G28250.1	Lus10018583.g	expansin B3	-1.42339	-2.32993	0.188939	0.770076	-0.325887	0.418081	0.0107665	0.00179706	0.998766	0.134338	0.998766	0.866268
AT3G49650.1	Lus10019245.g	P-loop containing nucleoside triphosphate hydrolases superfamily protein	0.0130282	-2.32479	-0.178316	-0.0821137	-0.326725	-0.211438	0.998766	0.0208923	0.998766	0.998895	0.998766	0.998895
AT1G33590.1	Lus10002937.g	Leucine-rich repeat (LRR) family protein	-0.393686	-2.31927	0.199135	0.113541	0.426131	0.123808	0.998766	0.0449465	0.998766	0.998895	0.998766	0.998895
AT5G19730.1	Lus10041815.g	Pectin lyase-like superfamily protein	-0.904473	-2.3183	0.0612941	-0.716665	0.0658587	-0.545299	0.398212	0.00994494	0.998766	0.650047	0.998766	0.880544
AT2G47930.1	Lus10005932.g	arabinogalactan protein 26	-0.804312	-2.31688	0.464781	0.154558	0.042884	-0.178402	0.826583	0.00179706	0.998766	0.998895	0.998766	0.998895
AT5G53110.1	Lus10012628.g	RING/U-box superfamily protein	0.114197	-2.31616	0.60847	-0.275067	0.900142	0.0837016	0.998766	0.0316099	0.998766	0.998895	0.957683	0.998895
AT3G11780.1	Lus10021256.g	MD-2-related lipid recognition domain-containing protein / ML domain-containing protein	0.00871507	-2.31478	0.886584	0.0127643	0.489701	0.106909	0.998766	0.00179706	0.11351	0.998895	0.998766	0.998895
AT2G42380.2	Lus10033630.g	Basic-leucine zipper (bZIP) transcription factor family protein	-0.698824	-2.31469	0.193442	0.42473	0.450463	0.0647261	0.704672	0.00179706	0.998766	0.898632	0.998766	0.998895
AT3G07570.1	Lus10016080.g	Cytochrome b561/ferric reductase transmembrane with DOMON related domain	-0.258348	-2.31013	0.442892	0.0151986	0.562704	0.0876109	0.998766	0.00179706	0.996805	0.998895	0.539925	0.998895
	Lus10019699.g		-0.68013	-2.30896	1.01808	0.671967	1.39387	0.860509	0.762337	0.00179706	0.0780133	0.298032	0.00410974	0.0739802
AT1G04220.1	Lus10041177.g	3-ketoacyl-CoA synthase 2	0.307098	-2.29938	0.798842	0.0409325	0.768978	0.352362	0.998766	0.00179706	0.170931	0.998895	0.190627	0.890305
AT1G67090.1	Lus10034357.g	ribulose bisphosphate carboxylase small chain 1A	-0.0743619	-2.29626	0.938125	-0.191079	0.964025	-0.643559	0.998766	0.0306012	0.998766	0.998895	0.998766	0.864611
AT4G31590.1	Lus10026923.g	Cellulose-synthase-like C5	-0.356054	-2.2943	-0.437516	0.0324611	-0.235649	-0.523976	0.998766	0.00478908	0.998766	0.998895	0.998766	0.880353
AT5G43020.1	Lus10018733.g	Leucine-rich repeat protein kinase family protein	-0.674486	-2.29118	-0.166537	0.131455	0.151771	0.0826913	0.804207	0.00478908	0.998766	0.998895	0.998766	0.998895
AT5G37790.1	Lus10009125.g	Protein kinase superfamily protein	-0.509741	-2.291	-0.0995735	-0.136962	0.0517319	-0.0777198	0.998766	0.00179706	0.998766	0.998895	0.998766	0.998895
AT1G48480.1	Lus10004040.g	receptor-like kinase 1	-0.48616	-2.29018	0.0140115	0.306737	0.477527	0.201394	0.895428	0.00179706	0.998766	0.947251	0.829378	0.998895
AT3G01190.1	Lus10007638.g	Peroxidase superfamily protein	-0.482848	-2.28992	0.937597	-0.725936	0.651867	-0.294596	0.998766	0.00179706	0.0554422	0.318078	0.363156	0.998895
AT1G17820.1	Lus10036188.g	Putative integral membrane protein conserved region (DUF2404)	-0.760025	-2.28862	-0.408135	-0.217896	-0.295947	-0.399408	0.882519	0.0369764	0.998766	0.998895	0.998766	0.998895
AT5G42180.1	Lus10005614.g	Peroxidase superfamily protein	-0.170473	-2.28692	0.349548	0.028532	0.0945295	-0.0496734	0.998766	0.00179706	0.998766	0.998895	0.998766	0.998895
AT2G46000.1	Lus10018829.g		-0.339742	-2.28472	0.643362	0.208269	0.337621	-0.00692304	0.998766	0.0134359	0.89343	0.998895	0.998766	0.998895
AT1G72430.1	Lus10037443.g	SAUR-like auxin-responsive protein family	-0.637663	-2.28361	0.592701	-0.247238	0.45762	0.158476	0.78577	0.00179706	0.743154	0.998895	0.998766	0.998895
AT5G50260.1	Lus10042078.g	Cysteine proteinases superfamily protein	-0.419974	-2.28322	0.544805	-0.276611	0.157802	-0.362781	0.998766	0.00179706	0.781809	0.97537	0.998766	0.897929
AT5G11320.1	Lus10013125.g	Flavin-binding monooxygenase family protein	-0.48568	-2.27891	0.80838	0.67795	0.554427	0.272179	0.998766	0.00994494	0.729799	0.659937	0.998766	0.998895
AT2G39700.1	Lus10023407.g	expansin A4	-1.66928	-2.27832	-0.133824	0.434363	-0.429384	0.339946	0.00410974	0.00179706	0.998766	0.864943	0.998766	0.958893
AT5G09530.1	Lus10033357.g	hydroxyproline-rich glycoprotein family protein	0.649769	-2.27795	1.00087	0.118274	1.00351	0.563396	0.998766	0.0369764	0.935329	0.998895	0.799669	0.974685
AT1G01120.1	Lus10002691.g	3-ketoacyl-CoA synthase 1	0.208922	-2.27656	0.731604	0.0360533	0.834809	0.215487	0.998766	0.00179706	0.288117	0.998895	0.12947	0.998895
AT4G01240.1	Lus10010138.g	S-adenosyl-L-methionine-dependent methyltransferases superfamily protein	-0.552389	-2.27599	0.144678	0.272745	0.244085	0.000580016	0.998766	0.00743264	0.998766	0.998895	0.998766	0.998895
	Lus10036558.g		-0.263553	-2.27374	0.414255	0.115581	0.593613	0.351902	0.998766	0.00179706	0.998766	0.998895	0.998766	0.992631
AT4G12290.1	Lus10024571.g	Copper amine oxidase family protein	-0.772019	-2.27212	0.0669497	-0.0255241	0.0550897	-0.187825	0.862539	0.00179706	0.998766	0.998895	0.998766	0.998895
AT4G39700.1	Lus10016436.g	Heavy metal transport/detoxification superfamily protein	-0.864007	-2.2712	0.549634	-0.458074	0.276308	-0.250258	0.732379	0.0145417	0.998766	0.96024	0.998766	0.998895
AT2G42250.1	Lus10023827.g	cytochrome P450, family 712, subfamily A, polypeptide 1	-0.832468	-2.26825	0.186108	0.0609702	0.571328	-0.0968494	0.277833	0.0122956	0.998766	0.998895	0.678468	0.998895
AT3G43660.1	Lus10042804.g	Vacuolar iron transporter (VIT) family protein	-2.13989	-2.26781	-0.0197736	0.450127	0.127246	0.199716	0.00410974	0.00179706	0.998766	0.866736	0.998766	0.998895
AT1G61930.1	Lus10020047.g	Protein of unknown function, DUF584	-1.15568	-2.26767	0.452566	0.294234	0.210447	0.0309679	0.11863	0.00179706	0.998766	0.998895	0.998766	0.998895
AT1G80530.1	Lus10028803.g	Major facilitator superfamily protein	-0.671562	-2.2618	-0.414307	-0.125912	-0.253311	-0.0906129	0.850567	0.0474979	0.998766	0.998895	0.998766	0.998895
AT5G42330.1	Lus10030749.g		-0.972354	-2.25711	-0.0485416	-0.0512919	0.265247	0.0691548	0.287404	0.0033501	0.998766	0.998895	0.998766	0.998895
AT1G79760.1	Lus10038277.g	downstream target of AGL15-4	-0.986995	-2.25063	0.158945	0.0127329	-0.291003	-0.173114	0.237933	0.0134359	0.998766	0.998895	0.998766	0.998895
AT1G70840.1	Lus10020497.g	MLP-like protein 31	-0.605419	-2.25044	0.643123	-0.00648986	0.0982718	-0.0387902	0.998766	0.00179706	0.998766	0.998895	0.998766	0.998895
AT5G03170.1	Lus10002978.g	FASCICLIN-like arabinogalactan-protein 11	-0.258729	-2.2462	0.317288	0.0936432	-0.112687	-0.0194451	0.998766	0.00179706	0.998766	0.998895	0.998766	0.998895
AT1G09200.1	Lus10031250.g	Histone superfamily protein	-0.565126	-2.2456	0.205332	0.0955399	0.655977	-0.0480739	0.998766	0.00179706	0.998766	0.998895	0.653771	0.998895
AT3G15115.1	Lus10013678.g		-0.74683	-2.2413	0.388814	0.177949	0.367365	-0.16667	0.520407	0.00179706	0.998766	0.998895	0.998766	0.998895
AT1G64390.1	Lus10003888.g	glycosyl hydrolase 9C2	-0.788824	-2.24069	0.104583	0.157611	0.417325	-0.0736331	0.42185	0.00179706	0.998766	0.998895	0.998766	0.998895
AT3G54420.1	Lus10035625.g	homolog of carrot EP3-3 chitinase	-0.914888	-2.23654	1.19045	-0.313033	0.196709	0.421052	0.998766	0.00179706	0.336606	0.998895	0.998766	0.998895
AT2G28670.1	Lus10029585.g	Disease resistance-responsive (dirigent-like protein) family protein	-1.19364	-2.2355	0.556853	0.296525	0.623074	0.127399	0.122801	0.0033501	0.998766	0.998895	0.780441	0.998895
AT4G29720.1	Lus10040559.g	polyamine oxidase 5	-1.20523	-2.23439	0.337679	-0.0447981	-0.317547	-0.477047	0.680486	0.0413611	0.998766	0.998895	0.998766	0.998895
AT4G23820.1	Lus10003890.g	Pectin lyase-like superfamily protein	-0.683027	-2.23194	0.0531089	-0.102168	0.148591	-0.0761882	0.793379	0.00179706	0.998766	0.998895	0.998766	0.998895
AT1G67856.1	Lus10011416.g	RING/U-box superfamily protein	-1.15312	-2.2278	0.474355	-0.219434	-0.213511	-0.150646	0.128391	0.00179706	0.998766	0.998895	0.998766	0.998895
AT5G54510.1	Lus10039723.g	Auxin-responsive GH3 family protein	-0.599651	-2.2203	0.278044	0.0112787	0.255932	-0.0908194	0.946783	0.0033501	0.998766	0.998895	0.998766	0.998895
AT1G70090.2	Lus10030821.g	glucosyl transferase family 8	-0.477049	-2.21992	-0.0545707	0.0793141	0.511849	0.0432919	0.998766	0.0178237	0.998766	0.998895	0.998766	0.998895
AT1G04220.1	Lus10039401.g	3-ketoacyl-CoA synthase 2	0.313581	-2.21835	0.627642	0.212039	0.809231	0.382896	0.998766	0.00179706	0.998766	0.998895	0.742336	0.951573
AT5G67150.1	Lus10041591.g	HXXXD-type acyl-transferase family protein	-0.168308	-2.21803	0.0801464	0.159476	0.225383	-0.129088	0.998766	0.015656	0.998766	0.998895	0.998766	0.998895
AT3G54690.1	Lus10003549.g	Sugar isomerase (SIS) family protein	-0.773779	-2.21124	0.110942	-0.000433058	0.130182	0.178948	0.206563	0.00179706	0.998766	0.998945	0.998766	0.998895
AT1G79180.1	Lus10031758.g	myb domain protein 63	-0.329254	-2.20249	0.56204	-0.0262805	0.369639	0.0862972	0.998766	0.0208923	0.998766	0.998895	0.998766	0.998895
AT2G44480.1	Lus10019531.g	beta glucosidase 17	-0.344191	-2.19535	0.241692	0.112289	0.0884752	-0.104971	0.998766	0.00179706	0.998766	0.998895	0.998766	0.998895
	Lus10038309.g		-0.430019	-2.19294	-0.178037	-0.107661	0.218396	-0.175358	0.998766	0.00179706	0.998766	0.998895	0.998766	0.998895
AT2G28790.1	Lus10004954.g	Pathogenesis-related thaumatin superfamily protein	-0.698671	-2.19233	0.352224	0.17381	0.659701	0.0597676	0.998766	0.0033501	0.998766	0.998895	0.998766	0.998895
AT5G07030.1	Lus10026171.g	Eukaryotic aspartyl protease family protein	-0.553738	-2.19197	0.284237	-0.20253	0.416941	-0.324882	0.726252	0.00179706	0.998766	0.998895	0.998766	0.934195
AT4G23490.1	Lus10024662.g	Protein of unknown function (DUF604)	-0.721523	-2.19003	0.244626	-0.344888	0.0775897	-0.456119	0.690419	0.00179706	0.998766	0.975113	0.998766	0.880544
AT3G24670.1	Lus10022817.g	Pectin lyase-like superfamily protein	-0.435032	-2.18654	0.365799	0.291314	0.554036	0.213358	0.998766	0.00179706	0.998766	0.968729	0.597388	0.998895
AT5G37690.1	Lus10039877.g	SGNH hydrolase-type esterase superfamily protein	0.212294	-2.18351	0.713062	-0.0302141	0.599268	0.236191	0.998766	0.00179706	0.222919	0.998895	0.468985	0.998895
AT2G28790.1	Lus10005453.g	Pathogenesis-related thaumatin superfamily protein	-0.595097	-2.18295	0.125539	0.33698	0.584865	0.276552	0.606304	0.00179706	0.998766	0.922037	0.434696	0.975911
AT3G22600.1	Lus10014681.g	Bifunctional inhibitor/lipid-transfer protein/seed storage 2S albumin superfamily protein	0.164752	-2.18157	0.847763	0.421766	1.19524	0.638732	0.998766	0.00179706	0.0886907	0.740189	0.00410974	0.152927
AT5G65980.1	Lus10001303.g	Auxin efflux carrier family protein	-0.426517	-2.17938	0.442165	0.137144	0.339755	0.0702384	0.998766	0.00179706	0.947393	0.998895	0.998766	0.998895
AT1G80690.1	Lus10042454.g	PPPDE putative thiol peptidase family protein	-0.982919	-2.17834	-0.0271432	-0.107481	-0.440674	-0.333568	0.33891	0.00179706	0.998766	0.998895	0.998766	0.998895
AT2G24190.1	Lus10019546.g	NAD(P)-binding Rossmann-fold superfamily protein	-0.65877	-2.17829	0.0834607	-0.135015	-0.29034	-0.221601	0.924882	0.00179706	0.998766	0.998895	0.998766	0.998895
AT3G16240.1	Lus10038293.g	delta tonoplast integral protein	-0.846291	-2.17595	0.114374	0.537776	0.782416	0.525797	0.402341	0.00179706	0.998766	0.67429	0.269765	0.728471
AT1G11910.1	Lus10020024.g	aspartic proteinase A1	-0.795881	-2.17554	0.365354	-0.663121	-0.0128706	-0.553248	0.381973	0.0033501	0.998766	0.417722	0.998766	0.644454
AT4G13710.1	Lus10038157.g	Pectin lyase-like superfamily protein	-0.822431	-2.17282	-0.0454979	0.206815	0.153522	-0.03558	0.311341	0.00179706	0.998766	0.998895	0.998766	0.998895
AT1G06850.1	Lus10024204.g	basic leucine-zipper 52	-0.835224	-2.16687	0.0410657	0.189764	0.029071	-0.166628	0.293262	0.0033501	0.998766	0.998895	0.998766	0.998895
AT5G37690.1	Lus10018641.g	SGNH hydrolase-type esterase superfamily protein	0.200647	-2.16652	0.674436	0.0727412	0.636661	0.227684	0.998766	0.00179706	0.382753	0.998895	0.441915	0.998895
AT1G49230.1	Lus10020859.g	RING/U-box superfamily protein	-0.602931	-2.16542	0.51995	-0.173917	0.130429	0.153253	0.998766	0.0238918	0.998766	0.998895	0.998766	0.998895
AT2G37180.1	Lus10026505.g	Aquaporin-like superfamily protein	-0.836379	-2.16425	0.636902	0.862395	1.34235	0.780606	0.433108	0.00478908	0.710023	0.193765	0.00410974	0.300248
AT1G15000.1	Lus10042334.g	serine carboxypeptidase-like 50	0.515774	-2.16288	0.755952	0.352121	1.19187	0.334852	0.998766	0.00179706	0.64046	0.972272	0.049865	0.980472
AT5G44390.1	Lus10008410.g	FAD-binding Berberine family protein	-0.644903	-2.16282	-0.405651	-1.22595	0.124993	-0.670773	0.395487	0.00179706	0.998766	0.00179706	0.998766	0.356127
AT5G07700.1	Lus10019085.g	myb domain protein 76	-0.352721	-2.15374	0.113907	0.220468	0.0755054	-0.835213	0.998766	0.015656	0.998766	0.998895	0.998766	0.675245
AT5G09760.1	Lus10013720.g	Plant invertase/pectin methylesterase inhibitor superfamily	-0.754108	-2.15291	0.107842	0.00115909	0.00709444	-0.084317	0.983224	0.0111184	0.998766	0.998895	0.998766	0.998895
AT3G01190.1	Lus10018374.g	Peroxidase superfamily protein	-0.295085	-2.14468	0.783144	-0.760424	0.579124	-0.418645	0.998766	0.00179706	0.240501	0.0901123	0.581175	0.811185
AT5G15350.1	Lus10014356.g	early nodulin-like protein 17	-0.727771	-2.14144	0.194224	0.0543602	-0.164434	0.0762318	0.382753	0.00179706	0.998766	0.998895	0.998766	0.998895
AT2G41640.1	Lus10042044.g	Glycosyltransferase family 61 protein	-0.530654	-2.13943	0.169009	-0.0309151	-0.00595466	-0.0597644	0.998766	0.015656	0.998766	0.998895	0.998766	0.998895
AT2G47460.1	Lus10002435.g	myb domain protein 12	-0.0978052	-2.13899	0.811916	0.165896	0.17739	0.285571	0.998766	0.0369764	0.84971	0.998895	0.998766	0.998895
AT1G34430.1	Lus10009433.g	2-oxoacid dehydrogenases acyltransferase family protein	-0.266579	-2.13268	-0.127232	0.0725887	0.526848	0.222221	0.998766	0.00743264	0.998766	0.998895	0.979225	0.998895
AT1G28220.1	Lus10036075.g	purine permease 3	-0.989169	-2.13175	0.150652	-0.156281	0.0395937	-0.397097	0.0289536	0.00179706	0.998766	0.998895	0.998766	0.842748
AT5G46060.1	Lus10005266.g	Protein of unknown function, DUF599	-0.251793	-2.12643	0.666904	-0.151666	0.580552	-0.203095	0.998766	0.040519	0.998766	0.998895	0.998766	0.998895
AT4G35160.1	Lus10018629.g	O-methyltransferase family protein	-0.425743	-2.12633	0.631083	0.148226	0.221147	0.359755	0.998766	0.0306012	0.998766	0.998895	0.998766	0.998895
AT5G41460.1	Lus10024663.g	Protein of unknown function (DUF604)	-0.58962	-2.12484	0.273702	0.261862	0.402692	0.0567578	0.842749	0.00179706	0.998766	0.998895	0.998766	0.998895
AT5G50200.3	Lus10041950.g	nitrate transmembrane transporters	-1.0317	-2.1236	0.927659	0.0514094	1.07564	0.508356	0.0215732	0.00179706	0.0900299	0.998895	0.0136373	0.486335
AT5G44550.1	Lus10000781.g	Uncharacterised protein family (UPF0497)	0.46036	-2.1196	0.843631	0.200514	0.692044	0.326873	0.998766	0.00179706	0.15823	0.998895	0.401026	0.924793
AT4G32800.1	Lus10034949.g	Integrase-type DNA-binding superfamily protein	-0.63787	-2.11905	-0.135007	-0.0103512	0.165957	-0.0797969	0.998766	0.0208923	0.998766	0.998895	0.998766	0.998895
AT4G34980.1	Lus10034495.g	subtilisin-like serine protease 2	-0.777829	-2.1153	-0.347127	0.630961	0.456291	0.472744	0.998766	0.0033501	0.998766	0.984685	0.998766	0.998895
AT3G26040.1	Lus10021391.g	HXXXD-type acyl-transferase family protein	0.0134131	-2.10973	0.685012	0.26811	0.800765	0.341774	0.998766	0.00179706	0.517931	0.998895	0.233383	0.949489
AT1G19940.1	Lus10033156.g	glycosyl hydrolase 9B5	-0.703724	-2.10913	0.153639	-0.19461	-0.0713067	-0.356121	0.947084	0.00179706	0.998766	0.998895	0.998766	0.967768
AT5G38970.1	Lus10034377.g	brassinosteroid-6-oxidase 1	-0.688383	-2.10899	0.169375	-0.397724	-0.506151	-0.422494	0.789208	0.0033501	0.998766	0.951231	0.998766	0.929677
AT4G37250.1	Lus10019315.g	Leucine-rich repeat protein kinase family protein	-0.737875	-2.10843	-0.00897635	0.668963	0.414865	0.577697	0.698702	0.0122956	0.998766	0.613093	0.998766	0.801012
AT4G16780.1	Lus10004759.g	homeobox protein 2	-0.876332	-2.10824	0.083451	0.308171	0.436955	0.256605	0.241422	0.00179706	0.998766	0.968468	0.998766	0.998895
AT1G54120.1	Lus10013152.g		-0.495667	-2.10616	0.231022	-0.0118388	0.394217	0.105159	0.998766	0.00743264	0.998766	0.998895	0.998766	0.998895
	Lus10006375.g		-0.829581	-2.10558	0.0716819	-0.364924	-0.318652	-0.317906	0.555514	0.00179706	0.998766	0.975039	0.998766	0.998895
AT1G44970.1	Lus10010634.g	Peroxidase superfamily protein	-0.670513	-2.1024	0.269746	0.298928	0.237262	0.0404464	0.329643	0.00179706	0.998766	0.954372	0.998766	0.998895
AT5G15630.1	Lus10017863.g	COBRA-like extracellular glycosyl-phosphatidyl inositol-anchored protein family	-0.41685	-2.0987	0.212306	-0.268958	-0.484035	-0.346743	0.998766	0.00179706	0.998766	0.998895	0.998766	0.946794
AT3G56970.1	Lus10027300.g	basic helix-loop-helix (bHLH) DNA-binding superfamily protein	-1.90459	-2.09858	-0.218315	-0.102681	-0.160352	-0.660507	0.998766	0.0178237	0.998766	0.998895	0.998766	0.9544
AT1G04220.1	Lus10021895.g	3-ketoacyl-CoA synthase 2	-0.0213658	-2.09479	0.546126	0.336533	0.878348	0.398667	0.998766	0.0111184	0.998766	0.998895	0.512188	0.961775
AT3G15850.1	Lus10041043.g	fatty acid desaturase 5	-0.0402308	-2.09375	0.7301	0.0590632	0.709447	0.289613	0.998766	0.00179706	0.346732	0.998895	0.323527	0.957973
AT2G40320.1	Lus10007529.g	TRICHOME BIREFRINGENCE-LIKE 33	-0.557124	-2.09321	0.468125	-0.0430981	0.230589	-0.029132	0.998766	0.015656	0.998766	0.998895	0.998766	0.998895
AT1G12330.1	Lus10024559.g		-0.556595	-2.09221	0.405478	-0.34045	0.562062	0.057993	0.998766	0.00179706	0.998766	0.998895	0.998766	0.998895
AT4G35160.1	Lus10023987.g	O-methyltransferase family protein	-0.496659	-2.08982	0.662849	-0.0751323	0.233556	0.219648	0.998766	0.0033501	0.998766	0.998895	0.998766	0.998895
AT4G16563.1	Lus10007466.g	Eukaryotic aspartyl protease family protein	-0.523085	-2.08006	0.187274	0.661954	0.273908	-0.0468734	0.998766	0.0208923	0.998766	0.609912	0.998766	0.998895
AT4G16640.1	Lus10028955.g	Matrixin family protein	0.236239	-2.07871	0.658835	0.209108	0.937989	0.345766	0.998766	0.00179706	0.486205	0.998895	0.0573858	0.912866
AT3G03450.1	Lus10016897.g	RGA-like 2	-0.762774	-2.07542	-0.176764	-0.192276	0.240335	-0.443733	0.971842	0.0178237	0.998766	0.998895	0.998766	0.974032
AT3G25600.1	Lus10017900.g	Calcium-binding EF-hand family protein	-1.07718	-2.073	0.00363867	-0.282988	0.507149	0.0740087	0.193859	0.00179706	0.998766	0.998895	0.998766	0.998895
AT5G64740.1	Lus10003526.g	cellulose synthase 6	-0.0653066	-2.0683	-0.430305	-0.811826	-0.992998	-1.0578	0.998766	0.00179706	0.998766	0.164568	0.0900299	0.0238918
AT3G57040.1	Lus10039524.g	response regulator 9	-0.839196	-2.0664	0.264577	-0.0577187	-0.0442898	-0.0472674	0.0900299	0.00179706	0.998766	0.998895	0.998766	0.998895
AT4G21960.1	Lus10006778.g	Peroxidase superfamily protein	-0.808368	-2.06286	0.376207	-0.132824	-0.0554414	-0.300808	0.998766	0.00478908	0.998766	0.998895	0.998766	0.998895
AT2G01890.1	Lus10019133.g	purple acid phosphatase 8	-0.510852	-2.06071	0.137703	-0.412363	0.338113	-0.458287	0.998766	0.00179706	0.998766	0.918442	0.998766	0.879449
AT3G01680.1	Lus10022306.g		-0.796863	-2.05958	-0.152361	-0.523074	-0.507884	-0.480284	0.155979	0.00179706	0.998766	0.634245	0.764818	0.713109
AT1G73620.1	Lus10009058.g	Pathogenesis-related thaumatin superfamily protein	-1.02715	-2.05595	0.0603133	0.172725	0.496499	0.00751619	0.112003	0.00179706	0.998766	0.998895	0.944857	0.998895
AT1G19715.3	Lus10024290.g	Mannose-binding lectin superfamily protein	-0.672405	-2.05381	-0.292564	0.0839338	-0.103856	0.201703	0.596022	0.00179706	0.998766	0.998895	0.998766	0.998895
AT3G21630.1	Lus10016793.g	chitin elicitor receptor kinase 1	-0.417324	-2.05362	-0.166313	-0.185562	-0.0911537	-0.517026	0.998766	0.00743264	0.998766	0.998895	0.998766	0.866461
AT5G44670.1	Lus10036247.g	Domain of unknown function (DUF23)	-0.5691	-2.05201	0.169328	-0.0149834	-0.136514	-0.179369	0.607893	0.00179706	0.998766	0.998895	0.998766	0.998895
AT3G52500.1	Lus10029408.g	Eukaryotic aspartyl protease family protein	-0.605584	-2.05015	0.115502	0.312284	0.400167	0.553832	0.998766	0.00179706	0.998766	0.998895	0.998766	0.827895
AT3G52970.1	Lus10021135.g	cytochrome P450, family 76, subfamily G, polypeptide 1	-0.444807	-2.0448	0.407615	-0.174497	0.570203	-0.0172463	0.998766	0.00179706	0.998766	0.998895	0.556457	0.998895
AT1G48745.1	Lus10007969.g		-0.51127	-2.0427	0.383755	-0.17785	0.103017	-0.346091	0.998766	0.0361147	0.998766	0.998895	0.998766	0.998895
AT4G35320.1	Lus10022985.g		-0.731681	-2.04023	0.419836	0.114244	0.436905	0.148182	0.416334	0.00179706	0.998766	0.998895	0.998766	0.998895
AT3G23730.1	Lus10034098.g	xyloglucan endotransglucosylase/hydrolase 16	-0.482508	-2.03757	0.27627	-0.186028	0.505748	-0.392155	0.998766	0.015656	0.998766	0.998895	0.998766	0.959143
AT4G09990.1	Lus10005822.g	Protein of unknown function (DUF579)	-0.304155	-2.03626	0.554102	0.181047	0.416019	0.0458653	0.998766	0.0248403	0.998766	0.998895	0.998766	0.998895
AT2G02010.1	Lus10019136.g	glutamate decarboxylase 4	-0.302948	-2.03569	0.686425	-0.020714	1.04189	0.455839	0.998766	0.00743264	0.625502	0.998895	0.0640851	0.8981
AT1G78060.1	Lus10022374.g	Glycosyl hydrolase family protein	-0.612997	-2.03245	-0.199918	0.0438064	-0.618253	-0.192393	0.998766	0.015656	0.998766	0.998895	0.998766	0.998895
AT5G65660.1	Lus10002158.g	hydroxyproline-rich glycoprotein family protein	-1.37872	-2.02857	0.167705	0.271619	-0.33208	-0.0464975	0.26455	0.0361147	0.998766	0.998895	0.998766	0.998895
AT1G79580.3	Lus10009939.g	NAC (No Apical Meristem) domain transcriptional regulator superfamily protein	-0.805117	-2.02788	-0.176234	0.249766	0.0153845	-0.230511	0.78467	0.00869442	0.998766	0.998895	0.998766	0.998895
AT2G36290.1	Lus10008968.g	alpha/beta-Hydrolases superfamily protein	-0.643494	-2.02664	0.444624	-0.128737	0.127907	-0.0144519	0.825529	0.00478908	0.998766	0.998895	0.998766	0.998895
AT5G50090.1	Lus10042139.g		-0.483043	-2.02421	0.473299	0.179235	0.369233	0.394209	0.998766	0.0208923	0.998766	0.998895	0.998766	0.989157
AT2G01300.1	Lus10002277.g		-0.130399	-2.01749	0.350624	0.314197	0.429108	0.682132	0.998766	0.029634	0.998766	0.998895	0.998766	0.730855
AT1G52800.1	Lus10008097.g	2-oxoglutarate (2OG) and Fe(II)-dependent oxygenase superfamily protein	-0.291464	-2.01188	0.551851	0.0604512	0.89089	0.197559	0.998766	0.00179706	0.698218	0.998895	0.0517054	0.998895
AT1G64000.1	Lus10036401.g	WRKY DNA-binding protein 56	0.090279	-2.0077	1.09008	0.119982	0.971092	0.424973	0.998766	0.0257906	0.471167	0.998895	0.527913	0.961176
AT5G23190.1	Lus10017394.g	cytochrome P450, family 86, subfamily B, polypeptide 1	0.659151	-2.00715	0.933481	0.282999	1.25822	0.551348	0.423963	0.00179706	0.0608641	0.967768	0.00410974	0.383678
AT2G25680.1	Lus10016331.g	molybdate transporter 1	-0.773262	-2.00577	0.307489	0.26342	0.66344	0.164036	0.50498	0.00478908	0.998766	0.998895	0.432024	0.998895
AT2G29660.1	Lus10040685.g	zinc finger (C2H2 type) family protein	-0.822901	-2.00429	0.0265618	0.0289625	-0.0778929	-0.177261	0.153695	0.00179706	0.998766	0.998895	0.998766	0.998895
AT1G19940.1	Lus10034515.g	glycosyl hydrolase 9B5	-0.627972	-2.00417	0.264975	-0.140146	0.0204041	-0.135722	0.75834	0.00179706	0.998766	0.998895	0.998766	0.998895
AT1G10850.1	Lus10029075.g	Leucine-rich repeat protein kinase family protein	-0.476664	-2.00393	-0.100983	0.253543	0.419425	0.200233	0.998766	0.00179706	0.998766	0.998895	0.998766	0.998895
AT5G20410.1	Lus10008048.g	monogalactosyldiacylglycerol synthase 2	-0.896004	-2.0022	0.0172481	-0.052048	0.169449	-0.39929	0.998766	0.00994494	0.998766	0.998895	0.998766	0.989983
AT2G13610.1	Lus10029905.g	ABC-2 type transporter family protein	-1.08788	-2.00144	-0.190593	-0.00387242	0.0444259	-0.416834	0.154841	0.00179706	0.998766	0.998895	0.998766	0.955153
	Lus10042813.g		-1.08767	-2	0.76669	0.485013	0.5363	0.26945	0.428101	0.0111184	0.650787	0.887588	0.998766	0.998895
AT1G01580.1	Lus10036381.g	ferric reduction oxidase 2	-1.84827	-1.99997	-1.81043	-1.07524	-0.364013	-0.859555	0.0608641	0.0218909	0.00758036	0.208459	0.998766	0.502412
AT4G33360.1	Lus10041863.g	NAD(P)-binding Rossmann-fold superfamily protein	-0.820311	-1.99967	0.0705466	-0.374896	0.242055	-0.227654	0.203314	0.00179706	0.998766	0.894246	0.998766	0.998895
AT5G07990.1	Lus10021158.g	Cytochrome P450 superfamily protein	-0.308137	-1.99795	0.145628	0.465494	0.554775	0.0675494	0.998766	0.0178237	0.998766	0.900351	0.998766	0.998895
AT3G51290.2	Lus10041884.g	Protein of unknown function (DUF630) ;Protein of unknown function (DUF632)	-0.73679	-1.99486	0.255472	0.123779	0.320026	0.0114928	0.575475	0.00994494	0.998766	0.998895	0.998766	0.998895
AT5G41460.1	Lus10017514.g	Protein of unknown function (DUF604)	-0.475305	-1.99301	-0.0116253	-0.0167733	0.132947	-0.0721687	0.998766	0.00179706	0.998766	0.998895	0.998766	0.998895
AT2G39710.1	Lus10040279.g	Eukaryotic aspartyl protease family protein	-0.507519	-1.99106	0.397737	0.0628622	0.440806	-0.00939134	0.964182	0.00179706	0.998766	0.998895	0.998766	0.998895
AT5G54510.1	Lus10018510.g	Auxin-responsive GH3 family protein	-0.610058	-1.98897	0.201154	0.0466274	0.316464	-0.0922478	0.998766	0.00743264	0.998766	0.998895	0.998766	0.998895
	Lus10033372.g		-1.2473	-1.9867	-0.87199	-2.11652	-1.3104	-1.25473	0.00410974	0.00179706	0.0398361	0.00179706	0.00410974	0.00478908
AT5G22870.1	Lus10016161.g	Late embryogenesis abundant (LEA) hydroxyproline-rich glycoprotein family	-0.92578	-1.98565	-0.127674	-0.179046	0.172857	-0.0403602	0.19293	0.015656	0.998766	0.998895	0.998766	0.998895
AT3G06070.1	Lus10010508.g		-0.697355	-1.98075	0.617269	-0.0565649	-0.201092	-0.149146	0.998766	0.0208923	0.998766	0.998895	0.998766	0.998895
AT4G28250.1	Lus10039816.g	expansin B3	-2.01566	-1.97947	-0.237649	0.747502	-0.294188	0.614867	0.00410974	0.00179706	0.998766	0.265185	0.998766	0.502412
AT1G59970.1	Lus10030662.g	Matrixin family protein	-0.915962	-1.97545	0.00279583	0.244184	0.269806	-0.114079	0.597388	0.0491556	0.998766	0.998895	0.998766	0.998895
AT4G21500.1	Lus10011256.g		-1.22733	-1.97363	0.203792	-0.0944422	0.22458	-0.21053	0.0608641	0.00179706	0.998766	0.998895	0.998766	0.998895
AT5G28010.1	Lus10002175.g	Polyketide cyclase/dehydrase and lipid transport superfamily protein	-0.79945	-1.97209	0.205538	-0.183115	-0.37368	-0.265747	0.316254	0.00179706	0.998766	0.998895	0.998766	0.998895
AT4G24670.2	Lus10039944.g	tryptophan aminotransferase related 2	-0.786588	-1.96155	0.139619	0.189145	0.0923559	-0.00723312	0.344326	0.0033501	0.998766	0.998895	0.998766	0.998895
AT5G60670.1	Lus10037402.g	Ribosomal protein L11 family protein	-0.869741	-1.96118	0.482539	-0.192137	0.395739	-0.0984886	0.317795	0.00179706	0.998766	0.998895	0.998766	0.998895
AT3G20300.1	Lus10009722.g	Protein of unknown function (DUF3537)	-0.471119	-1.95651	0.121853	0.27783	0.463706	0.194587	0.961791	0.00179706	0.998766	0.968416	0.905935	0.998895
AT5G56040.2	Lus10032954.g	Leucine-rich receptor-like protein kinase family protein	-0.564059	-1.94559	-0.313449	0.226185	0.243277	0.0757234	0.617061	0.00179706	0.998766	0.998895	0.998766	0.998895
AT2G40200.1	Lus10013917.g	basic helix-loop-helix (bHLH) DNA-binding superfamily protein	-0.528478	-1.94557	0.470151	-0.14797	0.0703426	-0.307511	0.998766	0.00179706	0.998766	0.998895	0.998766	0.998895
AT5G67360.1	Lus10011089.g	Subtilase family protein	-0.48435	-1.94422	0.151287	0.0593659	0.462716	-0.0580674	0.88818	0.00179706	0.998766	0.998895	0.887448	0.998895
AT4G10310.1	Lus10030872.g	high-affinity K+ transporter 1	0.0845427	-1.94044	1.29761	-0.033865	0.886881	0.272027	0.998766	0.00179706	0.00410974	0.998895	0.0743909	0.998895
AT5G20150.1	Lus10030095.g	SPX domain gene 1	-0.700287	-1.94013	-0.401911	-0.270102	-0.216122	-0.709864	0.479209	0.00179706	0.998766	0.981338	0.998766	0.127299
AT3G22600.1	Lus10022066.g	Bifunctional inhibitor/lipid-transfer protein/seed storage 2S albumin superfamily protein	0.432917	-1.93779	1.15149	0.403936	1.2825	0.683952	0.998766	0.00179706	0.00410974	0.804568	0.00410974	0.108418
AT2G44840.1	Lus10029331.g	ethylene-responsive element binding factor 13	-0.47661	-1.93248	0.576115	0.367751	0.647186	0.16819	0.998766	0.00612892	0.896331	0.975567	0.667841	0.998895
AT4G02100.1	Lus10036335.g	Heat shock protein DnaJ with tetratricopeptide repeat	-0.521227	-1.93184	0.268583	0.0434901	0.434012	0.0580719	0.998766	0.0167676	0.998766	0.998895	0.998766	0.998895
AT5G60850.1	Lus10034652.g	OBF binding protein 4	-1.17615	-1.93076	0.160351	0.28412	0.146854	0.0292184	0.0990948	0.00612892	0.998766	0.998895	0.998766	0.998895
AT5G54690.1	Lus10035836.g	galacturonosyltransferase 12	0.0940367	-1.93042	-0.0490183	-0.793064	-0.542276	-0.74151	0.998766	0.00179706	0.998766	0.159657	0.875244	0.226579
AT3G26040.1	Lus10005361.g	HXXXD-type acyl-transferase family protein	0.74349	-1.92351	0.852174	0.814672	1.23439	1.20666	0.420186	0.00994494	0.194861	0.191039	0.00758036	0.00743264
AT3G62060.1	Lus10007200.g	Pectinacetylesterase family protein	-0.719759	-1.92004	0.00673379	0.0808565	0.0286124	-0.0365505	0.272354	0.00179706	0.998766	0.998895	0.998766	0.998895
AT4G10955.1	Lus10003188.g	alpha/beta-Hydrolases superfamily protein	-0.614976	-1.91879	-0.0201131	-0.134805	0.259224	-0.316828	0.998766	0.00179706	0.998766	0.998895	0.998766	0.998895
AT2G28470.1	Lus10000271.g	beta-galactosidase 8	-0.179335	-1.91718	0.155902	0.145537	0.188852	0.247057	0.998766	0.00994494	0.998766	0.998895	0.998766	0.998895
AT2G20680.1	Lus10031650.g	Glycosyl hydrolase superfamily protein	-0.334448	-1.91593	0.366412	-0.0441253	-0.137615	-0.0141621	0.998766	0.00179706	0.998766	0.998895	0.998766	0.998895
AT1G64650.1	Lus10003219.g	Major facilitator superfamily protein	-0.675502	-1.91573	-0.200078	0.0676734	0.257312	0.0505453	0.407325	0.00179706	0.998766	0.998895	0.998766	0.998895
AT1G30900.1	Lus10006944.g	VACUOLAR SORTING RECEPTOR 6	-0.42741	-1.91498	0.169848	-0.09646	-0.032973	-0.082706	0.998766	0.00179706	0.998766	0.998895	0.998766	0.998895
AT2G04780.1	Lus10002273.g	FASCICLIN-like arabinoogalactan 7	-0.719354	-1.91483	0.160158	0.126007	0.0505582	0.245905	0.567213	0.00179706	0.998766	0.998895	0.998766	0.998895
AT1G70260.1	Lus10010696.g	nodulin MtN21 /EamA-like transporter family protein	0.104054	-1.91351	1.47114	0.191154	0.126453	1.10819	0.998766	0.00994494	0.00410974	0.998895	0.998766	0.0208923
AT3G45980.1	Lus10016156.g	Histone superfamily protein	-1.03583	-1.90691	0.273639	0.0388609	0.273242	-0.0568356	0.0136373	0.00179706	0.998766	0.998895	0.998766	0.998895
AT2G22840.1	Lus10011559.g	growth-regulating factor 1	-0.668877	-1.90623	-0.0202828	-0.302368	-0.179061	-0.538877	0.464866	0.00179706	0.998766	0.992631	0.998766	0.654854
AT5G60800.1	Lus10016133.g	Heavy metal transport/detoxification superfamily protein	-0.599753	-1.90601	0.2256	0.23899	0.460607	0.363731	0.998766	0.0122956	0.998766	0.998895	0.998766	0.984297
AT5G10280.1	Lus10036472.g	myb domain protein 92	-0.149852	-1.90423	0.503942	0.0943237	0.338928	0.122657	0.998766	0.00179706	0.816469	0.998895	0.998766	0.998895
AT2G23540.1	Lus10022471.g	GDSL-like Lipase/Acylhydrolase superfamily protein	0.390872	-1.90281	0.869145	0.151078	0.63085	0.265296	0.998766	0.00179706	0.0709013	0.998895	0.277833	0.964613
AT1G08200.1	Lus10020521.g	UDP-D-apiose/UDP-D-xylose synthase 2	-0.572193	-1.90131	0.191256	-0.0666444	0.210383	-0.113533	0.72889	0.00179706	0.998766	0.998895	0.998766	0.998895
AT2G12646.1	Lus10008814.g	PLATZ transcription factor family protein	-0.888802	-1.89998	0.0799765	0.0741139	0.147	-0.131515	0.195975	0.00179706	0.998766	0.998895	0.998766	0.998895
AT2G44940.1	Lus10007799.g	Integrase-type DNA-binding superfamily protein	-0.388394	-1.89678	0.520832	-0.0268964	0.499021	0.246271	0.998766	0.0145417	0.998766	0.998895	0.998766	0.998895
AT3G62630.1	Lus10020690.g	Protein of unknown function (DUF1645)	-0.755592	-1.89617	-0.0531662	0.173127	0.167884	0.125522	0.724558	0.00869442	0.998766	0.998895	0.998766	0.998895
AT1G14220.1	Lus10027978.g	Ribonuclease T2 family protein	-0.255808	-1.89588	0.620336	-0.0193005	0.47906	-0.0323046	0.998766	0.00179706	0.449865	0.998895	0.884836	0.998895
AT5G02890.1	Lus10011003.g	HXXXD-type acyl-transferase family protein	0.465786	-1.89556	1.06274	0.664374	0.579498	0.451489	0.998766	0.0218909	0.134589	0.510037	0.998766	0.901618
AT3G63430.1	Lus10018750.g		-0.724826	-1.89496	-0.0921553	0.206718	0.4829	0.106769	0.411025	0.00179706	0.998766	0.998895	0.898273	0.998895
AT5G13580.1	Lus10001972.g	ABC-2 type transporter family protein	0.20419	-1.89479	0.705682	0.448596	1.08437	0.517969	0.998766	0.00179706	0.512879	0.804353	0.0377796	0.603432
AT5G40850.1	Lus10005047.g	urophorphyrin methylase 1	-0.517181	-1.89077	0.0152058	-0.16325	0.308644	-0.320341	0.99206	0.00179706	0.998766	0.998895	0.998766	0.97537
AT4G33790.1	Lus10006264.g	Jojoba acyl CoA reductase-related male sterility protein	0.253637	-1.88977	0.336158	0.187435	0.12626	0.242057	0.998766	0.00179706	0.998766	0.998895	0.998766	0.998895
AT2G40100.1	Lus10037836.g	light harvesting complex photosystem II	-0.697178	-1.8872	0.39596	-0.187555	0.0960395	-0.106388	0.998766	0.0387791	0.998766	0.998895	0.998766	0.998895
	Lus10003852.g		-0.803326	-1.88583	0.348957	0.0034712	0.325545	0.210248	0.872392	0.00478908	0.998766	0.998895	0.998766	0.998895
AT4G34200.1	Lus10014096.g	D-3-phosphoglycerate dehydrogenase	-0.538048	-1.88578	0.173407	-0.187396	0.298738	0.0175227	0.78467	0.00179706	0.998766	0.998895	0.998766	0.998895
AT1G34670.1	Lus10041142.g	myb domain protein 93	-0.184392	-1.88571	0.384659	0.165797	0.21036	0.134196	0.998766	0.00179706	0.998766	0.998895	0.998766	0.998895
AT1G24020.1	Lus10014241.g	MLP-like protein 423	-2.21239	-1.88459	-3.0305	-4.47253	-3.56863	-3.19742	0.00410974	0.00612892	0.00410974	0.00179706	0.00410974	0.00179706
AT1G29200.2	Lus10029239.g	O-fucosyltransferase family protein	-0.162117	-1.88329	0.47859	-0.0371834	0.535289	-0.180913	0.998766	0.0286955	0.998766	0.998895	0.998766	0.998895
	Lus10033359.g		0.563244	-1.88075	0.836116	0.259565	0.853307	0.636068	0.998766	0.0387791	0.998766	0.998895	0.998766	0.952085
AT2G47460.1	Lus10036336.g	myb domain protein 12	-0.253608	-1.88046	0.639863	0.376453	0.598361	0.404159	0.998766	0.0491556	0.998766	0.998895	0.998766	0.984297
AT3G06070.1	Lus10034044.g		-0.935584	-1.87887	0.192602	-0.0698093	-0.70528	-0.0547266	0.279368	0.00179706	0.998766	0.998895	0.720133	0.998895
AT3G01680.1	Lus10014580.g		-0.446999	-1.87733	0.195774	-0.484606	-0.0840124	-0.490647	0.998766	0.00478908	0.998766	0.821	0.998766	0.813455
AT5G22870.1	Lus10021404.g	Late embryogenesis abundant (LEA) hydroxyproline-rich glycoprotein family	-0.657934	-1.87536	0.20145	-0.127742	0.126007	0.0411808	0.52389	0.00179706	0.998766	0.998895	0.998766	0.998895
AT1G72230.1	Lus10020944.g	Cupredoxin superfamily protein	-0.762608	-1.87524	0.428616	0.331792	0.297342	0.185439	0.166033	0.00179706	0.961438	0.897305	0.998766	0.998895
AT1G04220.1	Lus10006637.g	3-ketoacyl-CoA synthase 2	0.0673156	-1.87494	0.282866	0.191488	0.568265	0.293921	0.998766	0.00179706	0.998766	0.998895	0.60732	0.954061
AT4G30170.1	Lus10001442.g	Peroxidase family protein	-0.388718	-1.87413	0.597472	-0.238727	0.570122	-0.219424	0.998766	0.00612892	0.998766	0.998895	0.998766	0.998895
AT2G22590.1	Lus10025711.g	UDP-Glycosyltransferase superfamily protein	-0.665333	-1.86887	0.198613	0.20859	-0.0728234	0.365006	0.290774	0.00179706	0.998766	0.998895	0.998766	0.864712
AT4G33790.1	Lus10020584.g	Jojoba acyl CoA reductase-related male sterility protein	0.1893	-1.86824	0.286286	0.202892	0.456997	0.38421	0.998766	0.00179706	0.998766	0.998895	0.987027	0.825203
AT2G03200.1	Lus10035961.g	Eukaryotic aspartyl protease family protein	0.295132	-1.86822	0.601912	0.267305	0.76974	0.443341	0.998766	0.00179706	0.412303	0.966231	0.0900299	0.606817
AT2G34700.1	Lus10014013.g	Pollen Ole e 1 allergen and extensin family protein	-0.968078	-1.86762	0.163028	0.159366	0.503128	0.318881	0.320243	0.00179706	0.998766	0.998895	0.998766	0.957144
AT2G40230.1	Lus10007509.g	HXXXD-type acyl-transferase family protein	-0.547602	-1.8638	0.017935	0.163907	0.302636	0.293842	0.866828	0.00179706	0.998766	0.998895	0.998766	0.998895
AT2G25810.1	Lus10037895.g	tonoplast intrinsic protein 4;1	-0.557961	-1.86327	0.685792	-0.25668	0.308279	-0.183847	0.743762	0.00179706	0.412303	0.989983	0.998766	0.998895
AT4G24730.4	Lus10017960.g	Calcineurin-like metallo-phosphoesterase superfamily protein	-0.976203	-1.86257	0.557543	-0.103151	0.859114	0.374041	0.0439061	0.00179706	0.600491	0.998895	0.0517054	0.871483
AT4G35160.1	Lus10018628.g	O-methyltransferase family protein	-0.290006	-1.86213	1.29733	0.170808	0.44304	0.691257	0.998766	0.00179706	0.00410974	0.998895	0.90643	0.107063
AT4G39700.1	Lus10019676.g	Heavy metal transport/detoxification superfamily protein	-1.09688	-1.86184	0.410276	-0.275049	0.213285	-0.16804	0.133277	0.00179706	0.998766	0.990796	0.998766	0.998895
AT1G73210.1	Lus10038327.g	Protein of unknown function (DUF789)	-0.570748	-1.86157	-0.0679367	0.107807	0.19093	-0.410464	0.998766	0.00612892	0.998766	0.998895	0.998766	0.958486
AT5G06570.2	Lus10036168.g	alpha/beta-Hydrolases superfamily protein	-0.471855	-1.86066	0.39439	-0.148655	-0.112083	-0.262896	0.998766	0.00179706	0.998766	0.998895	0.998766	0.968066
AT1G20450.1	Lus10034568.g	Dehydrin family protein	-0.679489	-1.85869	0.33027	0.0427763	0.193398	0.0239187	0.230029	0.00179706	0.998766	0.998895	0.998766	0.998895
AT2G39350.1	Lus10040342.g	ABC-2 type transporter family protein	0.288439	-1.85841	0.584051	0.417397	0.674709	0.38655	0.998766	0.00478908	0.998766	0.907247	0.918097	0.942743
AT1G70830.1	Lus10020498.g	MLP-like protein 28	-0.328705	-1.85626	0.656145	-0.0472798	0.125929	-0.0802314	0.998766	0.00179706	0.998766	0.998895	0.998766	0.998895
AT5G20270.1	Lus10038120.g	heptahelical transmembrane protein1	0.281924	-1.8557	0.765733	0.33957	0.954717	0.494187	0.998766	0.0033501	0.527309	0.964168	0.187423	0.786571
AT1G10470.1	Lus10030664.g	response regulator 4	-0.650235	-1.85345	0.229612	0.416193	0.298056	0.27224	0.997475	0.00179706	0.998766	0.951988	0.998766	0.998895
AT5G06940.1	Lus10011302.g	Leucine-rich repeat receptor-like protein kinase family protein	-0.813117	-1.85336	-0.428111	-0.136743	0.199344	-0.275897	0.800532	0.0491556	0.998766	0.998895	0.998766	0.998895
AT2G36870.1	Lus10016144.g	xyloglucan endotransglucosylase/hydrolase 32	-0.653307	-1.85266	0.614779	-0.00864206	-0.0314615	0.162953	0.423963	0.00179706	0.512879	0.998895	0.998766	0.998895
AT4G23690.1	Lus10017538.g	Disease resistance-responsive (dirigent-like protein) family protein	-0.433887	-1.84973	0.271118	0.236545	0.394003	0.312465	0.998766	0.029634	0.998766	0.998895	0.998766	0.998895
AT2G39870.1	Lus10040247.g		-1.05936	-1.84808	-0.25615	0.0679775	0.083165	-0.00686419	0.107715	0.0238918	0.998766	0.998895	0.998766	0.998895
AT4G31820.1	Lus10042414.g	Phototropic-responsive NPH3 family protein	0.103533	-1.84592	0.494346	-0.437792	0.39298	-0.392589	0.998766	0.0218909	0.998766	0.954767	0.998766	0.984999
AT2G39510.1	Lus10029464.g	nodulin MtN21 /EamA-like transporter family protein	-0.786476	-1.84491	-0.285281	-0.124096	-0.326496	-0.658773	0.674863	0.00179706	0.998766	0.998895	0.998766	0.544106
AT4G34050.1	Lus10027888.g	S-adenosyl-L-methionine-dependent methyltransferases superfamily protein	-0.350132	-1.84369	0.254207	0.164121	0.568755	0.230401	0.998766	0.00179706	0.998766	0.998895	0.998766	0.998895
AT3G22800.1	Lus10039363.g	Leucine-rich repeat (LRR) family protein	0.0532376	-1.8436	0.701267	-0.5508	0.668686	-0.108184	0.998766	0.00179706	0.712369	0.758382	0.695937	0.998895
AT5G64740.1	Lus10002940.g	cellulose synthase 6	0.398767	-1.84263	-0.847913	-0.946196	-0.9319	-0.971993	0.998766	0.0387791	0.44405	0.209043	0.312078	0.182139
AT3G16920.1	Lus10037737.g	chitinase-like protein 2	-0.613461	-1.83773	0.294593	-0.209469	-0.502228	-0.195537	0.455999	0.00179706	0.998766	0.998895	0.75565	0.998895
AT5G67210.1	Lus10006258.g	Protein of unknown function (DUF579)	-0.0290523	-1.83682	0.421207	0.183589	0.378528	0.174498	0.998766	0.00179706	0.998766	0.998895	0.998766	0.998895
AT1G14020.1	Lus10030437.g	O-fucosyltransferase family protein	-0.386305	-1.83665	0.176816	0.243913	0.147282	-0.42512	0.998766	0.043182	0.998766	0.998895	0.998766	0.998895
AT3G27360.1	Lus10031821.g	Histone superfamily protein	-0.635107	-1.83575	0.0820921	0.0270859	0.422117	-0.181275	0.747245	0.00179706	0.998766	0.998895	0.998766	0.998895
AT5G06150.1	Lus10039033.g	Cyclin family protein	-0.796435	-1.83342	-0.156033	-0.160745	-0.0316111	-0.0779342	0.149944	0.00179706	0.998766	0.998895	0.998766	0.998895
AT3G18400.1	Lus10009669.g	NAC domain containing protein 58	-0.0592163	-1.83292	0.267024	-0.338728	0.249884	0.00497425	0.998766	0.0229206	0.998766	0.998895	0.998766	0.998895
AT3G51740.1	Lus10014235.g	inflorescence meristem receptor-like kinase 2	-0.558543	-1.83124	-0.217787	0.0341694	-0.0712281	-0.196292	0.998766	0.0474979	0.998766	0.998895	0.998766	0.998895
AT5G01090.1	Lus10027751.g	Concanavalin A-like lectin family protein	-0.722115	-1.83077	0.0834943	0.159438	-0.088719	-0.0141202	0.294599	0.00179706	0.998766	0.998895	0.998766	0.998895
AT5G57620.1	Lus10001394.g	myb domain protein 36	-0.647201	-1.83033	0.0755355	-0.174567	0.0979141	-0.236105	0.635388	0.00179706	0.998766	0.998895	0.998766	0.998895
AT5G23960.1	Lus10008611.g	terpene synthase 21	-0.61846	-1.82887	0.170805	0.026842	0.019877	-0.132638	0.392092	0.00179706	0.998766	0.998895	0.998766	0.998895
AT1G05850.1	Lus10041278.g	Chitinase family protein	-0.557365	-1.82858	0.203018	-0.0649391	0.0793876	-0.03614	0.720458	0.00179706	0.998766	0.998895	0.998766	0.998895
AT3G12110.1	Lus10004169.g	actin-11	-0.703198	-1.82825	-0.028652	-0.324155	-0.115706	-0.512527	0.998766	0.0396506	0.998766	0.998895	0.998766	0.936484
AT4G00430.1	Lus10022577.g	plasma membrane intrinsic protein 1;4	-0.498778	-1.8251	0.680383	0.226763	0.450514	0.390581	0.998766	0.00179706	0.582716	0.998895	0.998766	0.879584
AT4G37450.1	Lus10011520.g	arabinogalactan protein 18	-0.426551	-1.823	0.458017	0.217787	0.674345	0.402904	0.998766	0.00179706	0.998766	0.998895	0.852414	0.943123
AT4G36740.1	Lus10041719.g	homeobox protein 40	-0.177781	-1.81846	0.266125	0.067519	0.156111	0.0192547	0.998766	0.0306012	0.998766	0.998895	0.998766	0.998895
AT3G11590.1	Lus10005200.g		-0.560245	-1.8184	0.418161	-0.128046	0.0293386	-0.225115	0.765879	0.00179706	0.998766	0.998895	0.998766	0.998895
AT5G13580.1	Lus10030306.g	ABC-2 type transporter family protein	0.561189	-1.81818	1.03711	0.209813	1.27047	0.560278	0.998766	0.00179706	0.172231	0.998895	0.0535852	0.62455
AT3G06130.1	Lus10041228.g	Heavy metal transport/detoxification superfamily protein	-0.723994	-1.81596	-0.345246	-0.0893788	-0.13256	-0.37664	0.55152	0.0033501	0.998766	0.998895	0.998766	0.966831
AT1G17950.1	Lus10031326.g	myb domain protein 52	0.268451	-1.80602	0.621386	0.0151388	0.478872	-0.0542504	0.998766	0.00179706	0.778514	0.998895	0.998766	0.998895
AT5G22740.1	Lus10020539.g	cellulose synthase-like A02	-0.617003	-1.80343	-0.16075	0.58386	0.255071	0.690752	0.559525	0.00179706	0.998766	0.387438	0.998766	0.162862
AT5G51500.1	Lus10031140.g	Plant invertase/pectin methylesterase inhibitor superfamily	-0.454111	-1.80251	0.255983	0.677507	0.670938	0.311178	0.998766	0.0499539	0.998766	0.551749	0.55777	0.998895
AT5G50790.1	Lus10022436.g	Nodulin MtN3 family protein	-0.240907	-1.80163	0.0764639	0.283329	-0.329423	-0.135676	0.998766	0.00179706	0.998766	0.960861	0.998766	0.998895
AT5G11540.1	Lus10038620.g	D-arabinono-1,4-lactone oxidase family protein	-0.434021	-1.80017	0.346323	0.15493	0.30409	0.0283849	0.998766	0.00179706	0.998766	0.998895	0.998766	0.998895
AT4G23340.1	Lus10009663.g	2-oxoglutarate (2OG) and Fe(II)-dependent oxygenase superfamily protein	-0.859959	-1.79957	0.359197	-0.495158	-0.0141029	-0.612308	0.627772	0.0342975	0.998766	0.950383	0.998766	0.886559
AT3G53730.1	Lus10038481.g	Histone superfamily protein	-0.823611	-1.79689	0.194207	0.125715	0.466039	0.0696271	0.100405	0.00179706	0.998766	0.998895	0.885219	0.998895
AT3G29250.2	Lus10022562.g	NAD(P)-binding Rossmann-fold superfamily protein	0.340044	-1.7925	1.22302	0.504079	1.09451	0.556991	0.998766	0.00179706	0.110541	0.88386	0.159585	0.83561
AT1G50010.1	Lus10035422.g	tubulin alpha-2 chain	-0.53027	-1.79222	0.0629373	-0.141325	-0.160536	-0.18561	0.998766	0.00179706	0.998766	0.998895	0.998766	0.998895
AT5G60660.1	Lus10026504.g	plasma membrane intrinsic protein 2;4	-0.444814	-1.79166	0.175494	-0.225732	0.332273	-0.0490292	0.998766	0.00179706	0.998766	0.998895	0.998766	0.998895
AT3G19850.1	Lus10030554.g	Phototropic-responsive NPH3 family protein	-0.62688	-1.79037	0.0711338	-0.108096	0.0231722	-0.306023	0.741308	0.00179706	0.998766	0.998895	0.998766	0.992631
AT2G28110.1	Lus10041343.g	Exostosin family protein	-0.347766	-1.79026	0.17009	0.0835821	0.463797	0.162563	0.998766	0.00179706	0.998766	0.998895	0.998766	0.998895
AT4G13930.1	Lus10032592.g	serine hydroxymethyltransferase 4	-0.475234	-1.78774	-0.00316473	0.0316972	0.142957	0.064264	0.998766	0.00179706	0.998766	0.998895	0.998766	0.998895
AT5G64570.1	Lus10020966.g	beta-D-xylosidase 4	-0.292103	-1.78463	-0.0911204	-0.0133418	0.104254	-0.0174093	0.998766	0.00179706	0.998766	0.998895	0.998766	0.998895
AT2G10940.1	Lus10027704.g	Bifunctional inhibitor/lipid-transfer protein/seed storage 2S albumin superfamily protein	-0.942496	-1.7844	0.103959	0.225145	-0.0301037	0.333501	0.0743909	0.00179706	0.998766	0.998895	0.998766	0.935425
AT1G72230.1	Lus10027043.g	Cupredoxin superfamily protein	-0.232189	-1.78408	0.585537	0.052608	0.464734	0.0748141	0.998766	0.00179706	0.85284	0.998895	0.998766	0.998895
AT2G43590.1	Lus10010861.g	Chitinase family protein	-0.987376	-1.78385	-0.0262997	-0.0769117	0.110168	-0.323056	0.184204	0.00743264	0.998766	0.998895	0.998766	0.998895
AT5G64620.1	Lus10022409.g	cell wall / vacuolar inhibitor of fructosidase 2	-0.256357	-1.78366	0.387794	-0.00679291	0.289908	-0.0362749	0.998766	0.0306012	0.998766	0.998895	0.998766	0.998895
AT1G10550.1	Lus10013000.g	xyloglucan:xyloglucosyl transferase 33	-0.225467	-1.78305	0.540253	-0.480223	0.176464	-0.537387	0.998766	0.00478908	0.998766	0.880054	0.998766	0.800355
AT1G08560.1	Lus10042527.g	syntaxin of plants 111	-0.779843	-1.7829	-0.244923	-0.0182687	-0.440198	-0.301535	0.866828	0.00743264	0.998766	0.998895	0.998766	0.998895
AT1G77580.2	Lus10010888.g	Plant protein of unknown function (DUF869)	-0.365166	-1.78287	0.475456	-0.245345	0.087924	-0.107176	0.998766	0.00478908	0.998766	0.998895	0.998766	0.998895
AT2G22850.1	Lus10019273.g	basic leucine-zipper 6	-1.3383	-1.78104	-0.133577	-0.0100677	-0.154099	-0.147613	0.0439061	0.0248403	0.998766	0.998895	0.998766	0.998895
AT5G50260.1	Lus10018083.g	Cysteine proteinases superfamily protein	0.130567	-1.77838	0.483582	-0.148194	0.318646	-0.0625749	0.998766	0.00179706	0.802987	0.998895	0.998766	0.998895
AT1G32770.1	Lus10001664.g	NAC domain containing protein 12	-0.811196	-1.77391	-0.181964	-0.427528	-0.0680594	-0.301821	0.684728	0.00994494	0.998766	0.951863	0.998766	0.998895
AT5G03670.1	Lus10035565.g		-0.689713	-1.77174	-0.0677019	0.285598	-0.140278	0.0816308	0.783312	0.0238918	0.998766	0.998895	0.998766	0.998895
AT1G10850.1	Lus10013073.g	Leucine-rich repeat protein kinase family protein	-0.361993	-1.7706	-0.0391112	0.269794	0.41008	0.536182	0.998766	0.00869442	0.998766	0.998895	0.998766	0.727707
AT3G08030.1	Lus10029501.g	Protein of unknown function, DUF642	-0.546318	-1.76702	0.20972	-0.139649	-0.00764808	-0.169301	0.998766	0.00179706	0.998766	0.998895	0.998766	0.998895
	Lus10027003.g		0.675285	-1.76557	0.757023	0.440456	0.827688	0.363649	0.353712	0.00179706	0.184204	0.77905	0.0808684	0.897305
AT4G34200.1	Lus10019818.g	D-3-phosphoglycerate dehydrogenase	-0.741762	-1.76483	-0.00556537	-0.0879015	0.226578	0.00315222	0.181703	0.00179706	0.998766	0.998895	0.998766	0.998895
AT2G47270.1	Lus10002419.g	sequence-specific DNA binding transcription factors;transcription regulators	-0.64583	-1.76009	0.689654	0.25457	0.497704	0.129223	0.998766	0.0325618	0.925235	0.998895	0.998766	0.998895
AT1G77330.1	Lus10028678.g	2-oxoglutarate (2OG) and Fe(II)-dependent oxygenase superfamily protein	-0.242195	-1.75982	0.428675	0.0688182	0.384054	-0.19627	0.998766	0.00179706	0.998766	0.998895	0.998766	0.998895
AT5G67360.1	Lus10014853.g	Subtilase family protein	-0.629319	-1.7571	0.158431	0.0586271	0.384242	0.0164432	0.415446	0.00179706	0.998766	0.998895	0.998766	0.998895
AT3G53010.1	Lus10001129.g	Domain of unknown function (DUF303)	-0.529222	-1.75497	0.489853	0.169075	0.571461	0.242376	0.998766	0.0122956	0.998766	0.998895	0.921332	0.998895
AT1G24530.1	Lus10011402.g	Transducin/WD40 repeat-like superfamily protein	-0.768386	-1.7523	-0.114739	-0.299233	0.673922	0.0656896	0.579006	0.0257906	0.998766	0.998895	0.580492	0.998895
AT5G46530.1	Lus10015255.g	AWPM-19-like family protein	-0.359635	-1.75051	0.404536	-0.175897	0.350174	0.0268228	0.998766	0.00179706	0.998766	0.998895	0.998766	0.998895
AT2G23540.1	Lus10016775.g	GDSL-like Lipase/Acylhydrolase superfamily protein	0.258184	-1.75001	0.647101	0.244012	0.534741	0.315339	0.998766	0.00179706	0.256722	0.989983	0.550373	0.917097
AT1G75710.1	Lus10033148.g	C2H2-like zinc finger protein	-0.556227	-1.7463	0.0615289	0.100639	0.22189	-0.0569787	0.865524	0.00179706	0.998766	0.998895	0.998766	0.998895
AT4G12350.1	Lus10032226.g	myb domain protein 42	-0.150893	-1.74324	0.173697	0.102307	0.033831	0.363984	0.998766	0.0033501	0.998766	0.998895	0.998766	0.951231
AT4G05160.1	Lus10026544.g	AMP-dependent synthetase and ligase family protein	-0.0904751	-1.74171	0.376069	-0.168447	0.448596	-0.182669	0.998766	0.00612892	0.998766	0.998895	0.998766	0.998895
AT5G01890.1	Lus10022738.g	Leucine-rich receptor-like protein kinase family protein	-0.892813	-1.73953	-0.0602948	0.212884	0.230487	0.144828	0.180632	0.00179706	0.998766	0.998895	0.998766	0.998895
AT4G34215.2	Lus10014097.g	Domain of unknown function (DUF303)	-0.75823	-1.73735	0.353392	0.042916	0.226114	0.0683884	0.866695	0.0248403	0.998766	0.998895	0.998766	0.998895
AT5G51560.1	Lus10031123.g	Leucine-rich repeat protein kinase family protein	-0.532813	-1.73671	0.0155523	0.19319	0.117712	0.00641716	0.860654	0.00179706	0.998766	0.998895	0.998766	0.998895
AT3G45980.1	Lus10013544.g	Histone superfamily protein	-0.711924	-1.73659	0.218477	0.0133853	0.383054	-0.143293	0.282355	0.00179706	0.998766	0.998895	0.998766	0.998895
AT4G16563.1	Lus10000725.g	Eukaryotic aspartyl protease family protein	-0.0669556	-1.73654	0.263768	0.277439	0.340865	0.136128	0.998766	0.0361147	0.998766	0.998895	0.998766	0.998895
AT5G40850.1	Lus10027819.g	urophorphyrin methylase 1	-0.456798	-1.73608	0.138359	-0.464219	0.290334	-0.376626	0.998766	0.00179706	0.998766	0.710435	0.998766	0.883755
AT4G34180.1	Lus10031453.g	Cyclase family protein	-0.787511	-1.73563	0.470176	-0.301858	-0.211986	-0.267988	0.726432	0.0474979	0.998766	0.998895	0.998766	0.998895
AT1G04240.1	Lus10024853.g	AUX/IAA transcriptional regulator family protein	-0.484754	-1.73318	0.396284	-0.190009	-0.0544127	-0.129348	0.998766	0.0413611	0.998766	0.998895	0.998766	0.998895
AT3G59480.1	Lus10026865.g	pfkB-like carbohydrate kinase family protein	-0.514563	-1.73119	0.288321	-0.248403	0.0169518	-0.34925	0.998766	0.00179706	0.998766	0.998895	0.998766	0.964273
AT5G43180.1	Lus10025134.g	Protein of unknown function, DUF599	-1.38534	-1.73084	0.208055	0.239908	-0.101736	-0.0902323	0.00410974	0.00179706	0.998766	0.998895	0.998766	0.998895
AT5G02560.1	Lus10040853.g	histone H2A 12	-0.685072	-1.73008	0.285878	-0.072885	0.301932	-0.163732	0.896838	0.00869442	0.998766	0.998895	0.998766	0.998895
AT2G16850.1	Lus10014978.g	plasma membrane intrinsic protein 2;8	-0.357975	-1.72994	0.435998	0.102362	0.214533	0.0348074	0.998766	0.00179706	0.998766	0.998895	0.998766	0.998895
AT2G37130.1	Lus10015074.g	Peroxidase superfamily protein	-0.610453	-1.72842	0.146353	-0.121112	0.0722895	-0.0940561	0.998766	0.00179706	0.998766	0.998895	0.998766	0.998895
AT2G44990.1	Lus10021241.g	carotenoid cleavage dioxygenase 7	-0.82541	-1.72727	-0.111346	-0.353303	-0.313308	-0.400181	0.766725	0.0306012	0.998766	0.998895	0.998766	0.990402
AT5G43180.1	Lus10025217.g	Protein of unknown function, DUF599	-1.65637	-1.72663	0.372843	-0.213084	-0.0941948	-0.0152485	0.00410974	0.00179706	0.998766	0.998895	0.998766	0.998895
AT4G13420.1	Lus10027004.g	high affinity K+ transporter 5	-0.217209	-1.72417	0.0917776	0.457655	0.0281027	-0.548473	0.998766	0.00179706	0.998766	0.735784	0.998766	0.484045
AT3G45600.1	Lus10023338.g	tetraspanin3	-0.801533	-1.72414	0.227012	0.274934	0.227695	0.185085	0.0886907	0.00179706	0.998766	0.958073	0.998766	0.998895
AT5G61340.1	Lus10034727.g		-0.0365942	-1.72348	0.333334	0.447189	0.526769	0.594356	0.998766	0.00179706	0.998766	0.862327	0.987629	0.465519
AT1G06520.1	Lus10010934.g	glycerol-3-phosphate acyltransferase 1	0.34817	-1.72312	0.804121	0.282195	1.00933	0.627125	0.998766	0.0188877	0.277833	0.998895	0.0608641	0.362404
AT5G66230.1	Lus10014261.g	Chalcone-flavanone isomerase family protein	-0.680652	-1.72019	-0.306502	-0.11036	-0.34685	-0.203634	0.379172	0.00179706	0.998766	0.998895	0.998766	0.998895
AT3G24450.1	Lus10017730.g	Heavy metal transport/detoxification superfamily protein	-1.20915	-1.7184	0.40052	-0.0212958	-0.166091	0.0319111	0.0726986	0.00179706	0.998766	0.998895	0.998766	0.998895
AT4G14010.1	Lus10023223.g	ralf-like 32	-1.09024	-1.7178	0.242356	0.16165	-0.0397806	-0.136486	0.240501	0.0396506	0.998766	0.998895	0.998766	0.998895
AT5G11890.1	Lus10024987.g		-0.574939	-1.71693	0.152194	0.30791	0.0925025	0.231336	0.673856	0.00179706	0.998766	0.978713	0.998766	0.998895
AT1G79720.1	Lus10041621.g	Eukaryotic aspartyl protease family protein	-0.332656	-1.71187	0.170739	-0.394794	-0.100755	-0.316032	0.998766	0.00179706	0.998766	0.886321	0.998766	0.961007
AT5G23100.1	Lus10009615.g	Protein of unknown function, DUF617	-1.90352	-1.71141	-0.169208	0.186339	-0.21426	-0.343896	0.107715	0.0396506	0.998766	0.998895	0.998766	0.998895
AT1G75800.1	Lus10034534.g	Pathogenesis-related thaumatin superfamily protein	-0.564645	-1.70976	-0.164734	0.123263	0.260345	0.152266	0.660299	0.00179706	0.998766	0.998895	0.998766	0.998895
AT4G23490.1	Lus10032293.g	Protein of unknown function (DUF604)	-0.574713	-1.70757	-0.0116839	-0.217019	0.0949362	-0.302555	0.998766	0.00743264	0.998766	0.998895	0.998766	0.998895
AT3G51850.1	Lus10004807.g	calcium-dependent protein kinase 13	-0.515084	-1.70756	0.187156	0.0487441	0.0453653	0.00507072	0.998766	0.00179706	0.998766	0.998895	0.998766	0.998895
AT3G44610.1	Lus10006272.g	Protein kinase superfamily protein	-0.574785	-1.70596	0.282165	0.0657042	0.208658	0.0214177	0.788005	0.00179706	0.998766	0.998895	0.998766	0.998895
AT4G01630.1	Lus10007205.g	expansin A17	-0.641585	-1.70529	0.431918	0.224722	1.07675	0.0232659	0.814104	0.0387791	0.998766	0.998895	0.0398361	0.998895
AT3G18400.1	Lus10038937.g	NAC domain containing protein 58	0.223791	-1.70452	0.554654	-0.0752134	0.388104	0.109957	0.998766	0.0208923	0.998766	0.998895	0.998766	0.998895
AT5G38200.1	Lus10009152.g	Class I glutamine amidotransferase-like superfamily protein	-0.197835	-1.70405	1.05891	-0.0715333	0.388812	-1.35121	0.998766	0.0396506	0.0439061	0.998895	0.998766	0.118426
AT3G14240.1	Lus10013187.g	Subtilase family protein	-0.384132	-1.69923	0.0627368	0.246916	0.293693	0.0962442	0.998766	0.00179706	0.998766	0.998895	0.998766	0.998895
AT2G29660.1	Lus10018219.g	zinc finger (C2H2 type) family protein	-0.962855	-1.69773	-0.0385349	0.225109	0.107253	0.0615687	0.0265066	0.00179706	0.998766	0.998895	0.998766	0.998895
AT5G61340.1	Lus10021641.g		0.0805544	-1.69069	0.529507	0.490088	0.674396	0.515588	0.998766	0.00179706	0.818085	0.607683	0.360083	0.526899
AT1G55760.1	Lus10008348.g	BTB/POZ domain-containing protein	-0.217499	-1.68923	0.381886	-0.104581	0.110734	0.0456666	0.998766	0.00179706	0.998766	0.998895	0.998766	0.998895
AT5G08020.1	Lus10040517.g	RPA70-kDa subunit B	-0.471136	-1.68783	-0.391743	-0.135712	-0.310265	-0.0980234	0.998766	0.00179706	0.998766	0.998895	0.998766	0.998895
AT4G38540.1	Lus10034467.g	FAD/NAD(P)-binding oxidoreductase family protein	-0.437431	-1.68782	0.11078	-0.0764842	-0.114237	-0.467064	0.998766	0.00179706	0.998766	0.998895	0.998766	0.875765
AT1G24130.1	Lus10029206.g	Transducin/WD40 repeat-like superfamily protein	-0.50855	-1.68778	0.0182456	0.363947	0.158072	0.382027	0.998766	0.00743264	0.998766	0.960934	0.998766	0.95179
AT3G22070.1	Lus10039700.g	proline-rich family protein	-0.623471	-1.68694	0.286925	0.135482	0.220066	0.120219	0.96334	0.0134359	0.998766	0.998895	0.998766	0.998895
AT4G24130.1	Lus10017330.g	Protein of unknown function, DUF538	0.156224	-1.68497	0.611116	0.223103	0.567952	0.405684	0.998766	0.00179706	0.441123	0.998895	0.572396	0.81041
AT3G07390.1	Lus10025879.g	auxin-responsive family protein	-0.761407	-1.68413	-0.0682569	0.247826	0.206332	0.343278	0.554312	0.00478908	0.998766	0.998895	0.998766	0.97986
	Lus10003550.g		0.575476	-1.68352	1.20045	0.190412	0.736592	0.579177	0.604018	0.00179706	0.00410974	0.998895	0.107715	0.331748
AT1G29050.1	Lus10013929.g	TRICHOME BIREFRINGENCE-LIKE 38	-0.306156	-1.68336	0.346634	-0.00368465	0.343117	0.0438383	0.998766	0.00179706	0.998766	0.998895	0.998766	0.998895
AT1G67730.1	Lus10036940.g	beta-ketoacyl reductase 1	-0.139337	-1.68313	0.45661	0.349954	0.617315	0.471132	0.998766	0.00179706	0.87205	0.880544	0.33599	0.508673
AT4G08685.1	Lus10042201.g	Pollen Ole e 1 allergen and extensin family protein	-0.685175	-1.68307	0.253112	-0.0289057	0.425026	-0.0926945	0.390138	0.00179706	0.998766	0.998895	0.998766	0.998895
AT5G58860.1	Lus10040687.g	cytochrome P450, family 86, subfamily A, polypeptide 1	0.574767	-1.68183	0.295319	0.468529	0.975575	0.585895	0.588095	0.00179706	0.998766	0.673868	0.0239833	0.281864
AT1G02000.1	Lus10027195.g	UDP-D-glucuronate 4-epimerase 2	-0.549252	-1.68136	0.0239119	0.304949	0.483313	0.195803	0.966145	0.00179706	0.998766	0.976514	0.998766	0.998895
AT1G28610.2	Lus10010208.g	GDSL-like Lipase/Acylhydrolase superfamily protein	-0.454637	-1.68003	-0.0138949	0.162402	0.434986	0.0160577	0.998766	0.0134359	0.998766	0.998895	0.998766	0.998895
AT5G12470.1	Lus10003180.g	Protein of unknown function (DUF3411)	-0.259519	-1.67953	0.272901	0.158163	0.57071	0.0192318	0.998766	0.040519	0.998766	0.998895	0.998766	0.998895
AT1G75710.1	Lus10028083.g	C2H2-like zinc finger protein	-0.402698	-1.66943	0.0791603	-0.233461	-0.0557253	-0.316071	0.998766	0.0499539	0.998766	0.998895	0.998766	0.998895
AT3G07130.1	Lus10022786.g	purple acid phosphatase 15	-0.699127	-1.66892	-0.48792	-0.0676047	-0.0145729	-0.244286	0.214473	0.00179706	0.776783	0.998895	0.998766	0.9917
AT3G56370.1	Lus10030526.g	Leucine-rich repeat protein kinase family protein	-0.363343	-1.6668	-0.0402114	0.21772	0.229343	0.0662438	0.998766	0.00179706	0.998766	0.998895	0.998766	0.998895
AT3G56370.1	Lus10012877.g	Leucine-rich repeat protein kinase family protein	-0.443544	-1.6664	-0.0656818	0.359531	0.146611	0.217516	0.998766	0.0033501	0.998766	0.948912	0.998766	0.998895
AT1G62280.1	Lus10031545.g	SLAC1 homologue 1	-1.00323	-1.66574	-0.210818	-0.600159	-0.5261	-0.663573	0.475762	0.0334885	0.998766	0.863864	0.998766	0.821
AT1G26920.1	Lus10012840.g		-0.864885	-1.66504	0.501284	0.427145	0.367964	0.44604	0.998766	0.0229206	0.998766	0.982695	0.998766	0.951477
AT2G25737.1	Lus10011682.g	Sulfite exporter TauE/SafE family protein	-0.395481	-1.66424	0.0508088	0.290327	0.109701	0.0580804	0.998766	0.0167676	0.998766	0.998895	0.998766	0.998895
AT5G23860.1	Lus10016448.g	tubulin beta 8	-0.653309	-1.66381	-0.148734	-0.115458	-0.0122254	-0.0426779	0.425482	0.00179706	0.998766	0.998895	0.998766	0.998895
AT1G78060.1	Lus10019099.g	Glycosyl hydrolase family protein	-0.537414	-1.65593	-0.0360996	-0.131797	0.0452883	-0.24726	0.738842	0.00179706	0.998766	0.998895	0.998766	0.998895
AT5G54980.1	Lus10021788.g	Uncharacterised protein family (UPF0497)	-0.791094	-1.6552	0.411453	0.302138	-0.19974	-0.403217	0.997475	0.0440738	0.998766	0.998895	0.998766	0.998895
AT5G02380.1	Lus10040811.g	metallothionein 2B	-1.34734	-1.65343	0.880515	0.384279	0.646914	0.388461	0.00410974	0.00179706	0.0975649	0.863056	0.391442	0.839782
AT5G56170.1	Lus10000404.g	LORELEI-LIKE-GPI-ANCHORED PROTEIN 1	-0.58381	-1.65221	0.404427	0.0444869	0.272557	-0.0801105	0.901032	0.00612892	0.998766	0.998895	0.998766	0.998895
AT4G34980.1	Lus10025048.g	subtilisin-like serine protease 2	-0.515163	-1.65195	-0.0696104	0.454656	0.311159	0.178647	0.998766	0.00179706	0.998766	0.94561	0.998766	0.998895
AT4G34050.1	Lus10002837.g	S-adenosyl-L-methionine-dependent methyltransferases superfamily protein	-0.216224	-1.65128	0.255923	0.15582	0.546157	0.182147	0.998766	0.00179706	0.998766	0.998895	0.801832	0.998895
AT4G24130.1	Lus10001674.g	Protein of unknown function, DUF538	0.25541	-1.65005	0.575059	0.107509	0.275745	0.259346	0.998766	0.00179706	0.593285	0.998895	0.998766	0.991486
AT5G14920.1	Lus10039443.g	Gibberellin-regulated family protein	-0.860564	-1.6483	0.0588997	0.211236	0.324465	0.0982302	0.634158	0.0178237	0.998766	0.998895	0.998766	0.998895
AT1G25550.1	Lus10021699.g	myb-like transcription factor family protein	-0.955363	-1.64582	-0.0192273	-0.00888977	-0.0524802	-0.468645	0.836434	0.00179706	0.998766	0.998895	0.998766	0.864712
AT4G13940.4	Lus10022559.g	S-adenosyl-L-homocysteine hydrolase	-0.143159	-1.64464	0.39546	0.42003	0.887031	0.587344	0.998766	0.00179706	0.998766	0.787736	0.0478363	0.274128
AT3G53380.1	Lus10019923.g	Concanavalin A-like lectin protein kinase family protein	-0.441489	-1.64461	-0.060661	0.0254836	0.414095	-0.056884	0.998766	0.00869442	0.998766	0.998895	0.998766	0.998895
AT2G45050.1	Lus10042879.g	GATA transcription factor 2	-0.888105	-1.64253	0.399516	0.115836	0.338221	0.208823	0.316254	0.0208923	0.998766	0.998895	0.998766	0.998895
	Lus10026703.g		0.793179	-1.64236	0.483219	-0.55227	0.0265644	-0.403263	0.271307	0.00478908	0.998766	0.678781	0.998766	0.921387
AT5G06150.1	Lus10027331.g	Cyclin family protein	-0.716702	-1.63872	-0.144637	-0.386842	-0.253284	-0.306711	0.494003	0.0474979	0.998766	0.965371	0.998766	0.998895
AT5G23100.1	Lus10000863.g	Protein of unknown function, DUF617	-1.35608	-1.63574	-0.232149	0.352553	0.0274579	0.257576	0.0357067	0.0286955	0.998766	0.9544	0.998766	0.998895
AT2G48010.1	Lus10008186.g	receptor-like kinase in in flowers 3	-0.627215	-1.62968	0.0561201	0.293902	0.69775	-0.0159035	0.961438	0.0198757	0.998766	0.998895	0.534049	0.998895
AT3G43660.1	Lus10031922.g	Vacuolar iron transporter (VIT) family protein	-1.23005	-1.62648	0.123188	0.155955	-0.0260333	-0.00661054	0.00410974	0.00179706	0.998766	0.998895	0.998766	0.998895
	Lus10024122.g		0.589411	-1.62518	1.05137	0.58796	1.09479	0.293959	0.584447	0.00179706	0.0215732	0.356127	0.00410974	0.967294
AT5G64740.1	Lus10002939.g	cellulose synthase 6	-0.192351	-1.62469	-0.0799726	-0.28779	-0.383091	-0.323596	0.998766	0.00179706	0.998766	0.951988	0.998766	0.915246
AT4G03210.1	Lus10018503.g	xyloglucan endotransglucosylase/hydrolase 9	-0.799156	-1.62399	0.222999	0.00424138	0.0647975	0.121794	0.0780133	0.00179706	0.998766	0.998895	0.998766	0.998895
AT5G11590.1	Lus10025834.g	Integrase-type DNA-binding superfamily protein	-0.329696	-1.62329	0.260607	0.505817	0.626381	0.441355	0.998766	0.0111184	0.998766	0.852141	0.718761	0.906436
AT5G62580.1	Lus10033129.g	ARM repeat superfamily protein	-0.0478245	-1.62245	0.538244	0.0861937	0.327738	0.141707	0.998766	0.00179706	0.576909	0.998895	0.998766	0.998895
AT5G26670.1	Lus10010084.g	Pectinacetylesterase family protein	-0.786245	-1.61589	0.117179	0.265689	0.264308	0.0241926	0.444779	0.015656	0.998766	0.998895	0.998766	0.998895
AT1G68400.1	Lus10035138.g	leucine-rich repeat transmembrane protein kinase family protein	-0.633567	-1.61544	-0.0799806	-0.0220872	0.0838396	0.259521	0.869319	0.00994494	0.998766	0.998895	0.998766	0.998895
AT4G11290.1	Lus10039681.g	Peroxidase superfamily protein	0.182348	-1.61274	0.0929659	-0.229561	-0.487224	-0.129818	0.998766	0.0111184	0.998766	0.998895	0.998766	0.998895
AT1G22360.1	Lus10041055.g	UDP-glucosyl transferase 85A2	-0.374768	-1.61208	0.187221	0.163296	0.275411	-0.0940021	0.998766	0.00179706	0.998766	0.998895	0.998766	0.998895
AT4G33270.1	Lus10006851.g	Transducin family protein / WD-40 repeat family protein	-0.69874	-1.61109	-0.0400876	-0.286016	-0.0642014	-0.147902	0.261463	0.00179706	0.998766	0.978031	0.998766	0.998895
AT1G01120.1	Lus10012611.g	3-ketoacyl-CoA synthase 1	0.356933	-1.60826	0.255143	0.225036	0.674472	0.362474	0.998766	0.00179706	0.998766	0.998895	0.271307	0.860739
AT5G23870.3	Lus10039238.g	Pectinacetylesterase family protein	-0.705675	-1.60431	0.0482406	0.261023	0.0238994	0.302418	0.468658	0.00179706	0.998766	0.998895	0.998766	0.97016
AT3G11430.1	Lus10018832.g	glycerol-3-phosphate acyltransferase 5	0.421442	-1.60328	0.682174	0.384337	1.01492	0.541969	0.998766	0.00179706	0.435436	0.86477	0.0313423	0.429038
AT3G61580.1	Lus10031102.g	Fatty acid/sphingolipid desaturase	-0.608913	-1.59749	-0.598907	-0.15518	-0.413645	-0.343965	0.919511	0.040519	0.920256	0.998895	0.998766	0.998379
AT1G75590.1	Lus10012426.g	SAUR-like auxin-responsive protein family	-0.419043	-1.59696	0.529508	-0.118251	0.4887	-0.353649	0.998766	0.0491556	0.998766	0.998895	0.998766	0.998895
AT1G32860.1	Lus10001660.g	Glycosyl hydrolase superfamily protein	-0.764826	-1.59654	0.0502477	0.0836962	-0.157946	-0.14087	0.203314	0.00179706	0.998766	0.998895	0.998766	0.998895
AT5G55180.1	Lus10040600.g	O-Glycosyl hydrolases family 17 protein	0.469402	-1.59444	0.439143	0.280259	0.494129	0.369444	0.998766	0.00179706	0.998766	0.989617	0.998766	0.903903
AT5G51780.1	Lus10031677.g	basic helix-loop-helix (bHLH) DNA-binding superfamily protein	-0.206838	-1.59393	0.622499	0.560139	0.722373	0.314098	0.998766	0.00179706	0.973829	0.891721	0.621713	0.998895
AT3G06868.1	Lus10001474.g		-0.838621	-1.59257	-0.265288	0.0539424	-0.161465	-0.0930533	0.211312	0.0145417	0.998766	0.998895	0.998766	0.998895
AT2G37360.1	Lus10025281.g	ABC-2 type transporter family protein	0.270131	-1.59134	0.354115	0.483403	0.960233	0.587058	0.998766	0.00179706	0.998766	0.553096	0.0165059	0.266968
AT4G38080.1	Lus10033360.g	hydroxyproline-rich glycoprotein family protein	0.597666	-1.58956	1.39354	0.247329	1.09785	0.788469	0.592827	0.00179706	0.00410974	0.998895	0.00410974	0.0950755
AT1G47128.1	Lus10002827.g	Granulin repeat cysteine protease family protein	-0.338211	-1.58705	0.178879	0.0326236	0.410947	0.0518724	0.998766	0.00179706	0.998766	0.998895	0.998766	0.998895
AT4G18780.1	Lus10007296.g	cellulose synthase family protein	-0.219843	-1.58658	-0.0342536	-0.0429686	-0.263199	-0.00676155	0.998766	0.00179706	0.998766	0.998895	0.998766	0.998895
AT5G46530.1	Lus10004587.g	AWPM-19-like family protein	-0.602374	-1.58644	0.525278	-0.229435	0.134727	-0.121514	0.881727	0.0033501	0.979678	0.998895	0.998766	0.998895
AT4G09990.1	Lus10005829.g	Protein of unknown function (DUF579)	-0.376584	-1.58633	0.185082	0.474493	0.58175	0.381256	0.998766	0.00179706	0.998766	0.584071	0.562569	0.853159
AT1G12110.1	Lus10024614.g	nitrate transporter 1.1	-0.388973	-1.58436	0.00825905	0.415362	0.144735	0.0523699	0.998766	0.00179706	0.998766	0.838018	0.998766	0.998895
AT5G67470.1	Lus10025195.g	formin homolog 6	-0.496323	-1.58325	-0.188579	0.0408885	-0.0239866	-0.00657432	0.998766	0.0188877	0.998766	0.998895	0.998766	0.998895
AT5G13120.1	Lus10011330.g	cyclophilin 20-2	-0.620965	-1.58232	-0.0276669	-0.512014	-0.481759	-0.454032	0.601902	0.00179706	0.998766	0.571045	0.946552	0.739794
AT5G02560.1	Lus10004945.g	histone H2A 12	-0.548086	-1.58099	0.333408	-0.0557728	0.612219	0.0242573	0.998766	0.00869442	0.998766	0.998895	0.998766	0.998895
AT2G29680.2	Lus10009446.g	cell division control 6	-0.769043	-1.57719	-0.143613	-0.333821	-0.209985	-0.48565	0.692386	0.040519	0.998766	0.998895	0.998766	0.940085
AT1G29790.2	Lus10025384.g	S-adenosyl-L-methionine-dependent methyltransferases superfamily protein	-0.618939	-1.57603	0.177395	-0.0277883	0.344704	0.194908	0.998766	0.0238918	0.998766	0.998895	0.998766	0.998895
AT3G45980.1	Lus10017292.g	Histone superfamily protein	-0.766543	-1.57544	0.174346	0.133281	0.409312	0.160669	0.139523	0.00179706	0.998766	0.998895	0.998766	0.998895
AT5G20270.1	Lus10008057.g	heptahelical transmembrane protein1	-0.0153471	-1.57293	0.336017	0.532956	0.548745	0.656365	0.998766	0.00179706	0.998766	0.507984	0.669844	0.208459
AT1G18650.1	Lus10021157.g	plasmodesmata callose-binding protein 3	-0.568895	-1.57276	0.185528	-0.442991	-0.390706	-0.281022	0.982617	0.015656	0.998766	0.909715	0.998766	0.998895
AT4G32410.1	Lus10028597.g	cellulose synthase 1	-0.164781	-1.57044	-0.292893	-0.369701	-0.0820461	-0.473301	0.998766	0.0218909	0.998766	0.953507	0.998766	0.842125
AT5G58300.1	Lus10034258.g	Leucine-rich repeat protein kinase family protein	-0.923815	-1.56896	-0.0443041	0.25947	0.116219	0.311094	0.137309	0.00612892	0.998766	0.998895	0.998766	0.967768
AT3G51740.1	Lus10022679.g	inflorescence meristem receptor-like kinase 2	-0.570105	-1.56803	-0.54674	0.0539776	-0.356477	0.101651	0.792565	0.00743264	0.75819	0.998895	0.998766	0.998895
AT5G43330.1	Lus10011819.g	Lactate/malate dehydrogenase family protein	-0.473535	-1.56669	0.105101	-0.155378	0.136163	-0.337054	0.831713	0.00179706	0.998766	0.998895	0.998766	0.889693
	Lus10018643.g		0.430502	-1.56227	0.848509	0.41979	1.15727	0.757731	0.998766	0.00179706	0.103365	0.863056	0.00758036	0.183261
AT4G05150.1	Lus10002588.g	Octicosapeptide/Phox/Bem1p family protein	-0.675666	-1.5621	0.121715	0.284325	0.466556	0.265421	0.273353	0.00179706	0.998766	0.963461	0.860234	0.978798
AT1G06850.1	Lus10009907.g	basic leucine-zipper 52	-0.61705	-1.56012	0.152455	0.0225965	0.185707	-0.165612	0.740279	0.0167676	0.998766	0.998895	0.998766	0.998895
	Lus10024121.g		-0.0314669	-1.56004	0.337413	0.214185	0.522465	0.13581	0.998766	0.00179706	0.998766	0.998895	0.998766	0.998895
AT5G19730.1	Lus10028364.g	Pectin lyase-like superfamily protein	-0.259675	-1.55975	0.299117	-0.20522	0.00992371	-0.204637	0.998766	0.00179706	0.998766	0.998895	0.998766	0.998895
AT4G30190.1	Lus10001437.g	H(+)-ATPase 2	-0.56945	-1.55913	0.374107	-0.102548	0.289308	-0.0866374	0.998766	0.00179706	0.998766	0.998895	0.998766	0.998895
AT2G37390.1	Lus10025294.g	Chloroplast-targeted copper chaperone protein	-0.950522	-1.55893	0.112491	0.045966	-0.201236	-0.033607	0.259393	0.0134359	0.998766	0.998895	0.998766	0.998895
AT2G38310.1	Lus10014239.g	PYR1-like 4	-0.317031	-1.55788	0.713108	0.122817	0.385478	0.0331077	0.998766	0.00612892	0.593285	0.998895	0.998766	0.998895
AT2G39350.1	Lus10023465.g	ABC-2 type transporter family protein	0.278599	-1.55669	0.341458	0.292673	0.632833	0.263871	0.998766	0.00179706	0.998766	0.955885	0.423087	0.985552
AT1G15520.1	Lus10000318.g	pleiotropic drug resistance 12	0.758702	-1.55009	-0.245432	1.11667	0.920496	1.02684	0.297826	0.0198757	0.998766	0.0532118	0.0673025	0.0799693
AT4G14700.1	Lus10031279.g	origin recognition complex 1	-0.469686	-1.54905	-0.327154	0.130376	0.191766	0.147181	0.988972	0.0033501	0.998766	0.998895	0.998766	0.998895
AT5G67270.1	Lus10011508.g	end binding protein 1C	-0.617169	-1.54877	-0.197187	-0.192613	-0.393772	-0.309355	0.84736	0.0218909	0.998766	0.998895	0.998766	0.998895
AT1G30760.1	Lus10038445.g	FAD-binding Berberine family protein	-0.168851	-1.54746	-0.303616	-0.0475482	-0.137842	0.00860736	0.998766	0.00179706	0.998766	0.998895	0.998766	0.998895
AT3G26040.1	Lus10000319.g	HXXXD-type acyl-transferase family protein	0.360799	-1.54736	0.72493	0.697737	0.834817	0.596574	0.998766	0.00743264	0.243431	0.218103	0.0886907	0.403598
AT3G06890.1	Lus10006514.g		-0.677963	-1.54698	0.105801	0.69819	0.471653	0.697771	0.669743	0.0238918	0.998766	0.45188	0.998766	0.467461
AT4G16740.1	Lus10012312.g	terpene synthase 03	-0.158842	-1.54519	0.512278	0.168988	-0.040528	0.150089	0.998766	0.0033501	0.998766	0.998895	0.998766	0.998895
AT1G22400.1	Lus10010665.g	UDP-Glycosyltransferase superfamily protein	-0.678025	-1.54455	0.140284	0.291443	0.265809	0.10688	0.328751	0.00179706	0.998766	0.958268	0.998766	0.998895
AT3G50740.1	Lus10024035.g	UDP-glucosyl transferase 72E1	0.664279	-1.53902	0.258265	0.212392	0.554948	0.493036	0.450709	0.00179706	0.998766	0.998895	0.793068	0.55529
AT2G45430.1	Lus10006664.g	AT-hook motif nuclear-localized protein 22	-0.377219	-1.53659	0.109412	0.465486	0.666318	0.399079	0.998766	0.00179706	0.998766	0.920475	0.841735	0.965281
AT4G21910.2	Lus10039673.g	MATE efflux family protein	0.495463	-1.53626	0.793924	0.684488	0.767129	0.555002	0.967817	0.0178237	0.167249	0.287844	0.195975	0.582609
AT2G37640.1	Lus10024388.g	Barwin-like endoglucanases superfamily protein	-0.761826	-1.5354	0.104513	0.287733	0.316338	0.431649	0.39965	0.0342975	0.998766	0.998895	0.998766	0.936322
AT3G20830.1	Lus10031830.g	AGC (cAMP-dependent, cGMP-dependent and protein kinase C) kinase family protein	-0.632782	-1.53389	0.280972	0.0286966	0.268001	0.187014	0.626736	0.00179706	0.998766	0.998895	0.998766	0.998895
AT1G05450.2	Lus10041196.g	Bifunctional inhibitor/lipid-transfer protein/seed storage 2S albumin superfamily protein	0.296779	-1.53295	0.530961	0.344848	0.306166	0.334071	0.998766	0.00179706	0.655964	0.897007	0.998766	0.910391
AT3G51850.1	Lus10002482.g	calcium-dependent protein kinase 13	-0.376904	-1.53208	0.188138	0.251306	-0.0807322	0.161139	0.998766	0.0033501	0.998766	0.998895	0.998766	0.998895
AT5G67270.1	Lus10019316.g	end binding protein 1C	-0.63422	-1.53194	0.0119054	0.0125585	-0.0432679	0.0149336	0.514445	0.00478908	0.998766	0.998895	0.998766	0.998895
AT4G30960.1	Lus10021852.g	SOS3-interacting protein 3	-0.462355	-1.53035	0.249544	0.103758	0.22048	-0.0659552	0.888817	0.00179706	0.998766	0.998895	0.998766	0.998895
AT1G66150.1	Lus10027336.g	transmembrane kinase 1	-0.282217	-1.5288	-0.220659	-0.201981	0.0335494	-0.282767	0.998766	0.0033501	0.998766	0.998895	0.998766	0.998895
AT4G38660.1	Lus10028447.g	Pathogenesis-related thaumatin superfamily protein	-0.47594	-1.52826	-0.05299	0.136803	0.232934	0.0716377	0.998766	0.0198757	0.998766	0.998895	0.998766	0.998895
AT1G13130.1	Lus10011403.g	Cellulase (glycosyl hydrolase family 5) protein	-0.184699	-1.52813	0.177875	-0.169053	0.0462488	-0.105399	0.998766	0.00179706	0.998766	0.998895	0.998766	0.998895
AT5G16250.1	Lus10026857.g		-0.634194	-1.52654	-0.00274849	0.102242	0.0990398	0.186114	0.544187	0.00179706	0.998766	0.998895	0.998766	0.998895
AT2G44840.1	Lus10016212.g	ethylene-responsive element binding factor 13	-0.242489	-1.52552	0.621468	0.524465	0.739943	0.275251	0.998766	0.0267906	0.655964	0.729728	0.346732	0.998895
AT3G11690.1	Lus10013608.g		-0.496332	-1.52389	0.267416	-0.0877692	0.723873	-0.0676453	0.998766	0.0449465	0.998766	0.998895	0.713364	0.998895
AT1G35230.1	Lus10012740.g	arabinogalactan protein 5	-0.331653	-1.52374	0.51347	0.232329	0.889974	0.533073	0.998766	0.00179706	0.998766	0.998895	0.151413	0.658199
AT3G11590.1	Lus10017001.g		-0.66546	-1.51855	0.0503635	0.167034	-0.0110505	-0.146484	0.578402	0.00994494	0.998766	0.998895	0.998766	0.998895
AT5G03530.1	Lus10022608.g	RAB GTPase homolog C2A	-0.486844	-1.51608	0.253105	-0.109047	-0.490661	-0.406842	0.998766	0.0198757	0.998766	0.998895	0.998766	0.9544
AT5G04820.1	Lus10043433.g	ovate family protein 13	-0.324963	-1.51578	0.314986	0.274136	0.431391	0.11307	0.998766	0.0188877	0.998766	0.998895	0.998766	0.998895
AT3G18400.1	Lus10009029.g	NAC domain containing protein 58	0.381001	-1.51384	0.370094	-0.0150785	-0.0389331	-0.137965	0.998766	0.00179706	0.998766	0.998895	0.998766	0.998895
AT2G42760.1	Lus10005429.g		-0.742056	-1.51367	0.701541	0.413037	0.268317	0.486093	0.154841	0.00179706	0.180632	0.771038	0.998766	0.520677
AT3G04770.2	Lus10040626.g	40s ribosomal protein SA B	-0.712054	-1.51363	-0.322801	-0.0318947	0.235762	-0.0032989	0.267008	0.00179706	0.998766	0.998895	0.998766	0.998895
AT1G01480.1	Lus10024673.g	1-amino-cyclopropane-1-carboxylate synthase 2	0.377629	-1.51069	0.303355	0.0759524	0.482986	0.405657	0.998766	0.00994494	0.998766	0.998895	0.998766	0.928421
AT3G23730.1	Lus10031392.g	xyloglucan endotransglucosylase/hydrolase 16	-0.587121	-1.5073	0.158132	-0.266634	0.251282	-0.329123	0.684728	0.00179706	0.998766	0.998895	0.998766	0.953922
AT5G03610.1	Lus10035600.g	GDSL-like Lipase/Acylhydrolase superfamily protein	-0.850147	-1.50727	0.106024	-0.114258	-0.39445	-0.17747	0.0823367	0.00179706	0.998766	0.998895	0.998766	0.998895
AT1G62710.1	Lus10024599.g	beta vacuolar processing enzyme	-0.958675	-1.50468	0.18779	-0.303819	-0.0804484	-0.197708	0.0886907	0.00179706	0.998766	0.960073	0.998766	0.998895
AT5G23950.1	Lus10039259.g	Calcium-dependent lipid-binding (CaLB domain) family protein	0.129148	-1.50156	1.30223	0.138281	0.882745	0.286006	0.998766	0.00179706	0.00410974	0.998895	0.0418852	0.965008
AT4G11650.1	Lus10007034.g	osmotin 34	0.326847	-1.49911	0.599175	0.0576389	0.671367	0.128614	0.998766	0.00179706	0.467157	0.998895	0.236952	0.998895
AT1G05850.1	Lus10037430.g	Chitinase family protein	-0.43493	-1.49654	0.219819	-0.108402	0.0430841	-0.0946725	0.998766	0.00179706	0.998766	0.998895	0.998766	0.998895
AT4G16780.1	Lus10007849.g	homeobox protein 2	-0.356364	-1.49555	0.0127773	0.0708042	0.0721288	-0.0092074	0.998766	0.0033501	0.998766	0.998895	0.998766	0.998895
AT1G54610.1	Lus10012805.g	Protein kinase superfamily protein	-0.639231	-1.49474	-0.0096009	-0.068923	-0.0755986	-0.0335118	0.721338	0.015656	0.998766	0.998895	0.998766	0.998895
AT2G16720.1	Lus10028435.g	myb domain protein 7	-0.676771	-1.49279	0.2915	-0.243848	-0.265702	-0.315739	0.294599	0.00179706	0.998766	0.998895	0.998766	0.942743
AT1G61930.1	Lus10002073.g	Protein of unknown function, DUF584	-0.587144	-1.49121	0.613806	0.182019	0.488294	0.179172	0.494593	0.00179706	0.336606	0.998895	0.746805	0.998895
AT4G08685.1	Lus10008615.g	Pollen Ole e 1 allergen and extensin family protein	-0.734132	-1.49082	0.211211	-0.149897	0.182309	-0.198933	0.62581	0.00869442	0.998766	0.998895	0.998766	0.998895
AT1G78780.2	Lus10039018.g	pathogenesis-related family protein	-0.584402	-1.48991	0.359604	0.417278	0.664592	0.395602	0.547876	0.00179706	0.998766	0.82311	0.282355	0.851635
	Lus10033509.g		-0.378404	-1.48789	0.156007	0.165724	0.392449	0.142177	0.998766	0.00179706	0.998766	0.998895	0.998766	0.998895
AT1G77760.1	Lus10038977.g	nitrate reductase 1	-0.719513	-1.48762	-0.0250754	0.0340102	0.364869	0.211079	0.680486	0.00179706	0.998766	0.998895	0.998766	0.998895
AT2G26730.1	Lus10017756.g	Leucine-rich repeat protein kinase family protein	-0.357325	-1.4872	-0.00345271	0.225112	0.116847	0.113239	0.998766	0.00179706	0.998766	0.998895	0.998766	0.998895
AT5G45750.1	Lus10029253.g	RAB GTPase homolog A1C	-0.730904	-1.48604	0.141084	-0.0638628	0.169146	-0.155025	0.363866	0.00179706	0.998766	0.998895	0.998766	0.998895
AT3G18050.1	Lus10038961.g		-0.671029	-1.48414	0.00886284	0.0951803	0.0925242	0.171292	0.592041	0.00179706	0.998766	0.998895	0.998766	0.998895
AT3G22600.1	Lus10042612.g	Bifunctional inhibitor/lipid-transfer protein/seed storage 2S albumin superfamily protein	0.184214	-1.48242	0.964362	0.659236	1.24436	0.850841	0.998766	0.00179706	0.12146	0.273151	0.00410974	0.0660977
AT5G42930.1	Lus10005709.g	alpha/beta-Hydrolases superfamily protein	0.133877	-1.48235	0.567766	0.507687	0.487498	0.408847	0.998766	0.00869442	0.998766	0.890926	0.998766	0.951404
AT5G52060.1	Lus10038882.g	BCL-2-associated athanogene 1	-0.365039	-1.48081	0.402982	-0.0555067	0.151142	-0.127345	0.998766	0.00179706	0.998766	0.998895	0.998766	0.998895
AT2G43590.1	Lus10024368.g	Chitinase family protein	-0.384888	-1.47952	0.600188	0.50331	0.957991	0.517952	0.998766	0.015656	0.587167	0.794874	0.0398361	0.727173
AT1G77380.1	Lus10029707.g	amino acid permease 3	-0.0272084	-1.47803	0.00740558	0.135056	0.514899	0.424964	0.998766	0.00179706	0.998766	0.998895	0.998766	0.866461
AT1G15690.1	Lus10038114.g	Inorganic H pyrophosphatase family protein	-0.38267	-1.47167	-0.352941	-0.712615	-0.784327	-0.88209	0.998766	0.0218909	0.998766	0.596422	0.87612	0.315799
AT3G62980.1	Lus10018425.g	F-box/RNI-like superfamily protein	-0.749603	-1.47164	0.147157	0.197365	0.194116	0.179683	0.155979	0.00179706	0.998766	0.998895	0.998766	0.998895
AT4G37650.1	Lus10011542.g	GRAS family transcription factor	-0.485651	-1.47092	-0.178898	0.338987	0.151757	0.0991409	0.908827	0.00179706	0.998766	0.934195	0.998766	0.998895
AT1G10470.1	Lus10029211.g	response regulator 4	-0.69171	-1.47072	0.182069	-0.0455156	-0.195825	-0.116446	0.507458	0.00478908	0.998766	0.998895	0.998766	0.998895
AT3G19450.1	Lus10027864.g	GroES-like zinc-binding alcohol dehydrogenase family protein	0.0463267	-1.46948	0.69515	0.0434331	0.763002	0.125651	0.998766	0.00179706	0.284429	0.998895	0.15823	0.998895
AT1G70280.2	Lus10029176.g	NHL domain-containing protein	-0.781862	-1.46872	0.0348218	-0.0128064	0.00452809	-0.111226	0.302322	0.00478908	0.998766	0.998895	0.998766	0.998895
AT2G40540.1	Lus10034215.g	potassium transporter 2	-0.170834	-1.46868	0.240241	-0.504551	-0.0665496	-0.402629	0.998766	0.00743264	0.998766	0.897305	0.998766	0.95717
AT3G12120.1	Lus10021050.g	fatty acid desaturase 2	-0.0119853	-1.46669	0.835977	0.462208	0.934056	0.454196	0.998766	0.00869442	0.320243	0.839271	0.152441	0.869363
AT1G09200.1	Lus10005270.g	Histone superfamily protein	-0.596377	-1.46638	0.337666	0.060492	0.149702	-0.0236037	0.525596	0.00179706	0.998766	0.998895	0.998766	0.998895
AT5G24020.1	Lus10038843.g	septum site-determining protein (MIND)	-0.355072	-1.46564	0.222928	0.191668	0.32624	0.242556	0.998766	0.0238918	0.998766	0.998895	0.998766	0.998895
AT2G43590.1	Lus10003227.g	Chitinase family protein	0.205625	-1.46411	0.513531	-0.419319	0.495118	0.0230288	0.998766	0.00612892	0.998766	0.899568	0.998766	0.998895
AT2G37960.1	Lus10021116.g		-0.506776	-1.46364	0.0883272	-0.117237	-0.00915186	-0.15981	0.998766	0.0198757	0.998766	0.998895	0.998766	0.998895
AT3G52610.1	Lus10022699.g		-0.595764	-1.46233	-0.0102633	-0.115575	-0.266392	-0.238256	0.831606	0.0134359	0.998766	0.998895	0.998766	0.998895
AT2G14610.1	Lus10020480.g	pathogenesis-related gene 1	0.353411	-1.46226	0.637662	-0.263592	0.374008	-0.0504198	0.998766	0.00612892	0.71324	0.998895	0.998766	0.998895
AT2G01570.1	Lus10017758.g	GRAS family transcription factor family protein	-0.177682	-1.46092	0.179344	0.0169507	0.268685	-0.0734461	0.998766	0.00179706	0.998766	0.998895	0.998766	0.998895
AT4G00870.1	Lus10030212.g	basic helix-loop-helix (bHLH) DNA-binding superfamily protein	-0.180283	-1.45969	0.896479	-0.0212694	0.222137	0.262754	0.998766	0.0277694	0.178138	0.998895	0.998766	0.998895
AT1G63310.1	Lus10008287.g		-0.73497	-1.45923	0.388047	-0.18911	0.124554	-0.191419	0.572396	0.029634	0.998766	0.998895	0.998766	0.998895
AT3G53950.1	Lus10024342.g	glyoxal oxidase-related protein	-0.61598	-1.45811	0.120464	0.504773	0.482177	0.470271	0.567997	0.0033501	0.998766	0.564172	0.851704	0.647953
AT3G16340.1	Lus10014150.g	pleiotropic drug resistance 1	-0.248765	-1.45568	-0.40051	-0.320849	0.0663478	-0.265481	0.998766	0.00179706	0.998766	0.953158	0.998766	0.997368
AT5G60020.1	Lus10024378.g	laccase 17	-0.165539	-1.45253	-0.0541326	0.31849	-0.297887	0.263684	0.998766	0.0033501	0.998766	0.94561	0.998766	0.993688
AT1G75680.1	Lus10014265.g	glycosyl hydrolase 9B7	-0.619051	-1.45179	-0.121165	-0.52516	-0.302151	-0.473469	0.998766	0.0188877	0.998766	0.910293	0.998766	0.946474
AT5G62350.1	Lus10027198.g	Plant invertase/pectin methylesterase inhibitor superfamily protein	-0.151509	-1.45107	0.252658	0.198431	0.443563	0.373802	0.998766	0.00179706	0.998766	0.998895	0.928347	0.857689
AT3G21510.1	Lus10012777.g	histidine-containing phosphotransmitter 1	-0.484758	-1.4505	0.435493	0.112537	0.362637	0.061185	0.815571	0.00179706	0.952171	0.998895	0.998766	0.998895
AT5G17920.2	Lus10020273.g	Cobalamin-independent synthase family protein	-0.369223	-1.44978	0.0150156	0.120426	0.400805	0.126099	0.998766	0.00179706	0.998766	0.998895	0.998766	0.998895
AT2G41310.1	Lus10030359.g	response regulator 3	-0.614676	-1.44763	0.260958	0.0450007	0.0291928	-0.0482286	0.67123	0.00612892	0.998766	0.998895	0.998766	0.998895
AT3G25140.1	Lus10011834.g	Nucleotide-diphospho-sugar transferases superfamily protein	-0.567408	-1.4448	-0.024601	-0.203503	-0.0352586	-0.059646	0.760988	0.00179706	0.998766	0.998895	0.998766	0.998895
AT2G39700.1	Lus10040801.g	expansin A4	-1.34933	-1.44411	-0.418558	0.721649	-0.416882	0.644011	0.0377796	0.00869442	0.998766	0.423104	0.998766	0.389715
AT5G14000.1	Lus10032004.g	NAC domain containing protein 84	-0.906622	-1.44353	-0.0128687	-0.0940597	-0.0842484	-0.245661	0.13084	0.00478908	0.998766	0.998895	0.998766	0.998895
AT1G18650.1	Lus10004650.g	plasmodesmata callose-binding protein 3	-0.64293	-1.43928	0.111067	0.0229287	0.0657482	-0.0751681	0.788005	0.00179706	0.998766	0.998895	0.998766	0.998895
AT5G10160.1	Lus10020419.g	Thioesterase superfamily protein	-0.767638	-1.43614	-0.110103	0.152423	0.00580718	0.0160238	0.506252	0.00179706	0.998766	0.998895	0.998766	0.998895
AT1G61667.1	Lus10007617.g	Protein of unknown function, DUF538	-0.523466	-1.43326	0.416108	0.198684	0.391153	0.0812692	0.998766	0.0267906	0.998766	0.998895	0.998766	0.998895
AT2G43590.1	Lus10035624.g	Chitinase family protein	0.673363	-1.43277	0.558267	-0.123708	0.962743	0.0655324	0.301457	0.00179706	0.652992	0.998895	0.0313423	0.998895
AT1G68850.1	Lus10029094.g	Peroxidase superfamily protein	0.270902	-1.43214	0.535011	0.201238	0.427268	0.467983	0.998766	0.00179706	0.673856	0.998895	0.998766	0.583794
AT3G04720.1	Lus10006557.g	pathogenesis-related 4	-0.125522	-1.43192	0.38939	-0.403068	-0.0108199	-0.294687	0.998766	0.00179706	0.998766	0.853322	0.998766	0.959401
AT4G32480.1	Lus10017723.g	Protein of unknown function (DUF506)	-0.222857	-1.43005	-0.123433	0.244369	-0.194182	-0.178634	0.998766	0.00179706	0.998766	0.998895	0.998766	0.998895
AT5G67280.1	Lus10019816.g	receptor-like kinase	-0.542563	-1.42995	0.0744576	0.284211	0.06197	0.100918	0.998766	0.0257906	0.998766	0.998895	0.998766	0.998895
AT1G68850.1	Lus10013065.g	Peroxidase superfamily protein	0.313378	-1.42943	0.514715	0.0915358	0.396543	0.240112	0.998766	0.00179706	0.833961	0.998895	0.998766	0.998895
AT1G48480.1	Lus10002299.g	receptor-like kinase 1	-0.413507	-1.42705	0.156109	0.0124522	0.172644	-0.0143656	0.998766	0.00179706	0.998766	0.998895	0.998766	0.998895
AT1G05260.1	Lus10039680.g	Peroxidase superfamily protein	-0.293964	-1.42505	-0.0595515	0.111576	0.0887849	-0.020932	0.998766	0.00179706	0.998766	0.998895	0.998766	0.998895
AT3G03530.1	Lus10009153.g	non-specific phospholipase C4	0.102617	-1.4237	0.121354	-0.099811	0.298428	-0.0690612	0.998766	0.00179706	0.998766	0.998895	0.998766	0.998895
AT4G18780.1	Lus10029245.g	cellulose synthase family protein	-0.296966	-1.42248	-0.0869172	0.222832	-0.423635	0.168425	0.998766	0.0248403	0.998766	0.998895	0.998766	0.998895
AT5G65700.1	Lus10019248.g	Leucine-rich receptor-like protein kinase family protein	-0.379834	-1.42069	0.0692073	0.277665	0.202924	-0.0654938	0.998766	0.00179706	0.998766	0.98129	0.998766	0.998895
AT5G22400.1	Lus10004864.g	Rho GTPase activating protein with PAK-box/P21-Rho-binding domain	-0.213112	-1.41941	0.417935	-0.358798	0.0792959	-0.235548	0.998766	0.00869442	0.998766	0.969887	0.998766	0.998895
AT1G56430.1	Lus10010917.g	nicotianamine synthase 4	-0.672349	-1.41803	-0.476287	-0.636053	-0.147181	-0.287464	0.652493	0.0167676	0.998766	0.668755	0.998766	0.998895
AT1G32640.1	Lus10005999.g	Basic helix-loop-helix (bHLH) DNA-binding family protein	-0.11386	-1.41399	0.530321	-0.0544153	0.130752	0.213283	0.998766	0.00179706	0.819114	0.998895	0.998766	0.998895
AT2G40300.1	Lus10017433.g	ferritin 4	-0.499368	-1.41357	0.460202	0.206413	0.444646	0.279807	0.859884	0.00179706	0.947084	0.998895	0.961297	0.970224
AT1G23530.1	Lus10030608.g		-0.438817	-1.41203	0.298312	-0.21973	-0.0801852	-0.114758	0.998766	0.0178237	0.998766	0.998895	0.998766	0.998895
AT3G04770.2	Lus10018284.g	40s ribosomal protein SA B	-0.724686	-1.4116	-0.227145	0.132945	0.225777	0.087159	0.33599	0.00869442	0.998766	0.998895	0.998766	0.998895
AT1G58070.1	Lus10015482.g		-0.319245	-1.40927	0.496337	0.227921	0.183012	0.212271	0.998766	0.0342975	0.97847	0.998895	0.998766	0.998895
AT3G27200.1	Lus10022350.g	Cupredoxin superfamily protein	-0.158078	-1.40903	0.523651	0.243334	0.373471	0.27865	0.998766	0.00179706	0.64534	0.998895	0.998766	0.975699
AT3G23820.1	Lus10022552.g	UDP-D-glucuronate 4-epimerase 6	-0.430253	-1.40774	-0.0666175	0.0211682	0.224927	0.00115483	0.998766	0.00179706	0.998766	0.998895	0.998766	0.998895
AT3G62020.1	Lus10038014.g	germin-like protein 10	-0.349663	-1.40709	0.289192	-0.000995076	0.380931	0.0729893	0.998766	0.00179706	0.998766	0.998895	0.998766	0.998895
AT1G63000.1	Lus10006719.g	nucleotide-rhamnose synthase/epimerase-reductase	-0.641017	-1.40421	0.138369	-0.205851	-0.0697229	-0.152937	0.348697	0.00179706	0.998766	0.998895	0.998766	0.998895
AT4G26690.1	Lus10014903.g	PLC-like phosphodiesterase family protein	-0.140763	-1.4022	0.0899875	0.0560389	0.248321	-0.0102992	0.998766	0.00179706	0.998766	0.998895	0.998766	0.998895
AT1G12500.1	Lus10007029.g	Nucleotide-sugar transporter family protein	-0.641131	-1.4018	0.239246	0.1901	0.528907	0.373878	0.540864	0.00179706	0.998766	0.998895	0.743995	0.895528
AT3G62390.1	Lus10002430.g	TRICHOME BIREFRINGENCE-LIKE 6	-0.730134	-1.40146	0.0620569	0.22463	0.00894235	-0.0578881	0.412854	0.0134359	0.998766	0.998895	0.998766	0.998895
AT1G19300.1	Lus10032728.g	Nucleotide-diphospho-sugar transferases superfamily protein	-0.536794	-1.39676	0.248374	0.287852	0.176647	0.237949	0.998766	0.00179706	0.998766	0.998895	0.998766	0.998895
AT5G59810.1	Lus10023048.g	Subtilase family protein	-0.29123	-1.39601	0.143789	-0.144371	0.0759895	-0.0429533	0.998766	0.0369764	0.998766	0.998895	0.998766	0.998895
AT1G56010.2	Lus10042466.g	NAC domain containing protein 1	-0.714348	-1.39546	-0.0508225	-0.147786	-0.165769	-0.436953	0.392685	0.00179706	0.998766	0.998895	0.998766	0.830221
AT1G71960.1	Lus10006046.g	ATP-binding casette family G25	-0.564002	-1.39287	-0.0328171	0.25002	0.268495	0.187358	0.952465	0.00869442	0.998766	0.998895	0.998766	0.998895
AT3G01980.4	Lus10012548.g	NAD(P)-binding Rossmann-fold superfamily protein	-0.303789	-1.39191	0.206648	0.0105836	0.215906	-0.0441764	0.998766	0.0396506	0.998766	0.998895	0.998766	0.998895
AT3G12120.2	Lus10021047.g	fatty acid desaturase 2	-0.218389	-1.3905	0.318097	0.0987061	0.392581	0.123231	0.998766	0.0286955	0.998766	0.998895	0.998766	0.998895
AT2G39350.1	Lus10040341.g	ABC-2 type transporter family protein	0.237917	-1.38874	0.182314	0.49177	0.731073	0.394978	0.998766	0.0111184	0.998766	0.704515	0.252648	0.88852
AT3G45980.1	Lus10021408.g	Histone superfamily protein	-0.635989	-1.38773	0.144566	-0.231878	0.0627492	-0.0668427	0.339727	0.00179706	0.998766	0.998895	0.998766	0.998895
AT3G23430.1	Lus10021164.g	phosphate 1	-0.813666	-1.3868	-0.145086	-0.143275	-0.378262	-0.52566	0.0726986	0.00179706	0.998766	0.998895	0.998766	0.396972
AT1G28440.1	Lus10018636.g	HAESA-like 1	-0.582402	-1.38666	-0.0166547	0.194705	0.232685	-0.148029	0.695937	0.00179706	0.998766	0.998895	0.998766	0.998895
AT5G02440.1	Lus10023770.g		-0.758571	-1.38496	0.247425	-0.24616	-0.10707	-0.487737	0.693019	0.040519	0.998766	0.998895	0.998766	0.912147
AT1G54690.1	Lus10027154.g	gamma histone variant H2AX	-0.813314	-1.38143	0.33545	0.112143	0.475808	0.162778	0.261463	0.00179706	0.998766	0.998895	0.950504	0.998895
AT1G24530.1	Lus10006460.g	Transducin/WD40 repeat-like superfamily protein	-0.445538	-1.38042	0.34461	0.00825551	0.563102	0.0165738	0.998766	0.00179706	0.998766	0.998895	0.622272	0.998895
AT3G54690.1	Lus10033902.g	Sugar isomerase (SIS) family protein	-0.65105	-1.37999	0.0901288	0.19877	0.279333	0.235535	0.507458	0.0122956	0.998766	0.998895	0.998766	0.998895
AT1G06620.1	Lus10002892.g	2-oxoglutarate (2OG) and Fe(II)-dependent oxygenase superfamily protein	0.648059	-1.37895	0.783377	0.638622	0.805658	0.430135	0.369978	0.00179706	0.114697	0.152378	0.0990948	0.710898
AT1G58440.1	Lus10039649.g	FAD/NAD(P)-binding oxidoreductase family protein	-0.385498	-1.37679	-0.252393	-0.395586	-0.698313	-0.464869	0.998766	0.0248403	0.998766	0.953375	0.572172	0.896041
AT2G46210.1	Lus10041083.g	Fatty acid/sphingolipid desaturase	-0.424406	-1.37674	0.134663	0.221075	0.620395	0.168925	0.998766	0.00612892	0.998766	0.998895	0.572396	0.998895
AT3G51280.1	Lus10041887.g	Tetratricopeptide repeat (TPR)-like superfamily protein	-0.82587	-1.37447	-0.337766	0.185032	-0.213237	0.169479	0.253705	0.0378546	0.998766	0.998895	0.998766	0.998895
AT1G19300.1	Lus10016301.g	Nucleotide-diphospho-sugar transferases superfamily protein	-0.287274	-1.374	0.342406	-0.0794916	0.536331	0.239226	0.998766	0.00179706	0.998766	0.998895	0.572814	0.998895
AT5G67230.1	Lus10011500.g	Nucleotide-diphospho-sugar transferases superfamily protein	-0.02135	-1.37333	0.664461	0.0904392	0.465244	0.218448	0.998766	0.00478908	0.485182	0.998895	0.998766	0.998895
AT3G12870.1	Lus10031776.g		-0.729116	-1.3716	-0.0645497	0.0638406	0.00711926	0.126876	0.518488	0.0257906	0.998766	0.998895	0.998766	0.998895
AT4G10770.1	Lus10003217.g	oligopeptide transporter 7	-0.422977	-1.37125	-0.00930086	0.187143	0.292123	0.10815	0.998766	0.00179706	0.998766	0.998895	0.998766	0.998895
AT5G50260.1	Lus10013674.g	Cysteine proteinases superfamily protein	0.355354	-1.36978	0.540913	-0.253648	0.429644	-0.0169725	0.998766	0.00179706	0.998766	0.998895	0.998766	0.998895
AT5G42610.1	Lus10010793.g	Protein of unknown function (DUF607)	-0.716858	-1.36824	1.1442	0.316292	0.232342	0.158322	0.540864	0.0378546	0.0165059	0.998895	0.998766	0.998895
AT3G02350.1	Lus10003045.g	galacturonosyltransferase 9	-0.341051	-1.36545	0.0875547	0.0490241	0.00950079	-0.0814103	0.998766	0.00478908	0.998766	0.998895	0.998766	0.998895
AT2G26110.1	Lus10024988.g	Protein of unknown function (DUF761)	-0.716277	-1.3654	0.132116	-0.125617	-0.150999	-0.22781	0.426182	0.00179706	0.998766	0.998895	0.998766	0.998895
AT1G69770.1	Lus10017720.g	chromomethylase 3	-0.344378	-1.36515	-0.102895	-0.0456053	0.00876775	0.0478201	0.998766	0.00994494	0.998766	0.998895	0.998766	0.998895
AT2G36890.1	Lus10023002.g	Duplicated homeodomain-like superfamily protein	-0.602868	-1.36509	-0.0974024	-0.13137	-0.187315	-0.190307	0.540864	0.00179706	0.998766	0.998895	0.998766	0.998895
AT5G19970.1	Lus10019451.g		-0.608139	-1.36413	0.346623	-0.0458788	0.175592	0.167652	0.431334	0.00179706	0.998766	0.998895	0.998766	0.998895
AT5G12900.1	Lus10031820.g		-0.690878	-1.3633	-0.0177469	0.264523	0.0628171	0.00415018	0.507458	0.00994494	0.998766	0.998895	0.998766	0.998895
AT5G57620.1	Lus10021428.g	myb domain protein 36	-0.500734	-1.36306	0.0475965	0.0720639	0.121776	-0.217299	0.869521	0.00179706	0.998766	0.998895	0.998766	0.998895
AT5G01090.1	Lus10021117.g	Concanavalin A-like lectin family protein	-0.542135	-1.36169	0.141246	0.163993	0.358592	0.14238	0.987027	0.00612892	0.998766	0.998895	0.998766	0.998895
AT5G22090.2	Lus10004098.g	Protein of unknown function (DUF3049)	-0.890952	-1.36114	0.196759	0.386989	-0.19749	0.0246456	0.0517054	0.00179706	0.998766	0.833269	0.998766	0.998895
AT2G34710.1	Lus10038449.g	Homeobox-leucine zipper family protein / lipid-binding START domain-containing protein	-0.55337	-1.36026	-0.140022	0.0391765	-0.154546	-0.0486804	0.670791	0.00179706	0.998766	0.998895	0.998766	0.998895
AT1G26920.1	Lus10030488.g		-0.735605	-1.35815	0.258196	0.514547	0.141971	0.346241	0.186381	0.00179706	0.998766	0.440847	0.998766	0.888291
AT2G29120.1	Lus10026235.g	glutamate receptor 2.7	-0.746061	-1.35369	-0.0272119	-0.344032	0.303618	-0.807123	0.840929	0.0440738	0.998766	0.998895	0.998766	0.547526
AT1G63260.2	Lus10029562.g	tetraspanin10	-0.621405	-1.34969	0.398026	0.0573365	-0.38413	-0.317156	0.998766	0.043182	0.998766	0.998895	0.998766	0.998895
AT2G37090.1	Lus10026487.g	Nucleotide-diphospho-sugar transferases superfamily protein	-0.431165	-1.34969	0.34502	0.300511	0.188137	0.15102	0.998766	0.0396506	0.998766	0.998895	0.998766	0.998895
AT4G04930.1	Lus10018485.g	fatty acid desaturase family protein	-0.902173	-1.34829	-0.0169744	0.0295018	0.0971025	-0.0333686	0.137309	0.015656	0.998766	0.998895	0.998766	0.998895
AT3G14280.1	Lus10037453.g		-0.695416	-1.34769	0.300881	-0.0925794	-0.0586335	-0.247581	0.215171	0.00179706	0.998766	0.998895	0.998766	0.995339
AT2G47730.1	Lus10030414.g	glutathione S-transferase phi 8	-0.618134	-1.34563	0.135012	-0.445966	-0.200005	-0.196019	0.755287	0.00179706	0.998766	0.85826	0.998766	0.998895
AT5G52060.1	Lus10029598.g	BCL-2-associated athanogene 1	-0.268819	-1.34427	0.0547953	-0.0112742	0.0907029	-0.0837438	0.998766	0.00743264	0.998766	0.998895	0.998766	0.998895
AT3G07490.1	Lus10009564.g	ARF-GAP domain 11	-1.29895	-1.34249	-0.643871	-0.229232	-0.367629	-0.330095	0.0239833	0.00994494	0.793068	0.998895	0.998766	0.988488
AT2G24580.1	Lus10020132.g	FAD-dependent oxidoreductase family protein	-0.339326	-1.34037	-0.0141234	0.0229167	0.212021	0.00967831	0.998766	0.0277694	0.998766	0.998895	0.998766	0.998895
AT5G13700.1	Lus10019725.g	polyamine oxidase 1	0.647058	-1.33983	0.790655	0.512819	0.852339	0.347269	0.641267	0.00179706	0.295973	0.483734	0.208925	0.89937
AT2G37460.1	Lus10024424.g	nodulin MtN21 /EamA-like transporter family protein	-1.30378	-1.33902	-0.617912	-0.286228	-0.626722	-0.727443	0.0136373	0.00612892	0.572814	0.995275	0.560024	0.187745
AT5G13930.1	Lus10031622.g	Chalcone and stilbene synthase family protein	0.242111	-1.33698	-0.00206045	-0.26926	0.26899	-0.0215845	0.998766	0.0474979	0.998829	0.998895	0.998766	0.998895
AT1G34430.1	Lus10006069.g	2-oxoacid dehydrogenases acyltransferase family protein	-0.568776	-1.33637	0.279023	0.109159	0.433862	0.140796	0.713364	0.0033501	0.998766	0.998895	0.998766	0.998895
AT3G54260.1	Lus10026066.g	TRICHOME BIREFRINGENCE-LIKE 36	-1.58345	-1.33617	0.165401	0.123593	-0.985245	-0.197884	0.00410974	0.00179706	0.998766	0.998895	0.0313423	0.998895
AT5G01090.1	Lus10035542.g	Concanavalin A-like lectin family protein	-0.668941	-1.33585	-0.220863	0.265855	0.0434785	0.10668	0.631283	0.0396506	0.998766	0.998895	0.998766	0.998895
AT3G55990.1	Lus10030396.g	Plant protein of unknown function (DUF828)	-0.295065	-1.33445	0.127862	-0.230366	-0.240215	-0.0817107	0.998766	0.00179706	0.998766	0.998895	0.998766	0.998895
AT4G27350.1	Lus10038565.g	Protein of unknown function (DUF1223)	-0.126777	-1.33382	0.269536	0.200599	0.31494	0.163672	0.998766	0.00994494	0.998766	0.998895	0.998766	0.998895
AT1G70230.1	Lus10010704.g	TRICHOME BIREFRINGENCE-LIKE 27	-0.262191	-1.33244	0.217608	0.0727161	0.349076	0.104593	0.998766	0.00179706	0.998766	0.998895	0.998766	0.998895
AT5G24660.1	Lus10032912.g	response to low sulfur 2	-1.35949	-1.33039	0.3056	0.0563531	0.57754	-0.113004	0.00758036	0.00179706	0.998766	0.998895	0.741822	0.998895
AT3G50740.1	Lus10041715.g	UDP-glucosyl transferase 72E1	-0.214654	-1.32969	0.247059	0.326779	0.603844	0.313984	0.998766	0.0449465	0.998766	0.988895	0.726543	0.998895
AT4G28500.1	Lus10039873.g	NAC domain containing protein 73	-0.31346	-1.32685	0.266965	0.0632652	0.314221	0.340285	0.998766	0.00869442	0.998766	0.998895	0.998766	0.964647
AT3G22800.1	Lus10006611.g	Leucine-rich repeat (LRR) family protein	-0.0396416	-1.32648	0.504522	-0.37224	0.703021	-0.235416	0.998766	0.00179706	0.861842	0.896716	0.263616	0.998895
AT3G27360.1	Lus10013948.g	Histone superfamily protein	-0.534059	-1.32457	0.396657	-0.269686	-0.197691	-0.166273	0.833961	0.00179706	0.998766	0.977401	0.998766	0.998895
AT5G49100.1	Lus10006504.g		-0.44839	-1.32346	0.142905	0.387659	0.354159	0.211677	0.998766	0.0134359	0.998766	0.898485	0.998766	0.998895
AT4G15800.1	Lus10015172.g	ralf-like 33	-0.554846	-1.32028	0.521359	0.167602	0.481806	0.249807	0.943824	0.00478908	0.929479	0.998895	0.998766	0.998895
AT1G62640.2	Lus10024608.g	3-ketoacyl-acyl carrier protein synthase III	-0.383264	-1.31661	-0.020548	-0.171487	-0.114512	-0.231199	0.998766	0.00179706	0.998766	0.998895	0.998766	0.998895
AT1G08500.1	Lus10037998.g	early nodulin-like protein 18	-0.742258	-1.31544	0.276014	0.112344	0.06717	-0.000315461	0.391442	0.0178237	0.998766	0.998895	0.998766	0.998895
AT1G65870.1	Lus10029306.g	Disease resistance-responsive (dirigent-like protein) family protein	-0.020767	-1.31308	0.511995	0.125246	0.542577	0.738039	0.998766	0.00179706	0.750212	0.998895	0.543858	0.068454
AT3G14240.1	Lus10037449.g	Subtilase family protein	-0.339497	-1.31003	-0.0447676	0.339217	0.138231	0.196402	0.998766	0.00179706	0.998766	0.915184	0.998766	0.998895
AT4G40030.2	Lus10013946.g	Histone superfamily protein	-0.367596	-1.30847	0.401718	0.141824	0.322374	-0.0359987	0.998766	0.00179706	0.998766	0.998895	0.998766	0.998895
AT5G37660.2	Lus10020814.g	plasmodesmata-located protein 7	-0.852604	-1.30718	0.148155	0.0290249	0.193258	0.130083	0.451249	0.0122956	0.998766	0.998895	0.998766	0.998895
AT2G46630.1	Lus10005994.g		-0.318941	-1.30537	0.254763	-0.227399	0.147715	0.00605496	0.998766	0.00179706	0.998766	0.998895	0.998766	0.998895
AT3G10660.1	Lus10033400.g	calmodulin-domain protein kinase cdpk isoform 2	-0.315718	-1.30399	0.170753	-0.260088	0.0574955	-0.380686	0.998766	0.00179706	0.998766	0.987113	0.998766	0.855679
AT3G27210.1	Lus10035217.g		-0.548896	-1.30173	0.417676	0.0534002	0.00301369	0.0462383	0.668148	0.0033501	0.998766	0.998895	0.998766	0.998895
AT1G56430.1	Lus10029843.g	nicotianamine synthase 4	-1.19983	-1.30148	-0.182495	-0.556378	-0.571027	-0.321622	0.0823367	0.00179706	0.998766	0.504107	0.927181	0.963089
AT3G51930.1	Lus10039568.g	Transducin/WD40 repeat-like superfamily protein	-0.157986	-1.30139	-0.0981557	0.550582	0.37103	0.345894	0.998766	0.00869442	0.998766	0.477775	0.998766	0.931407
AT3G04120.1	Lus10015826.g	glyceraldehyde-3-phosphate dehydrogenase C subunit 1	-0.550986	-1.30037	-0.0371417	-0.132075	0.076005	-0.192059	0.998766	0.00478908	0.998766	0.998895	0.998766	0.998895
AT1G08320.1	Lus10004876.g	bZIP transcription factor family protein	-0.791223	-1.29908	-0.0780143	0.182163	-0.0196507	0.126023	0.103365	0.00179706	0.998766	0.998895	0.998766	0.998895
AT3G26040.1	Lus10038689.g	HXXXD-type acyl-transferase family protein	0.35563	-1.29894	0.114605	0.529821	0.375778	0.586574	0.998766	0.00612892	0.998766	0.46027	0.998766	0.33444
AT4G15000.1	Lus10010461.g	Ribosomal L27e protein family	-0.608829	-1.29769	0.116994	-0.0402194	0.429706	-0.0580662	0.998766	0.00869442	0.998766	0.998895	0.998766	0.998895
	Lus10003899.g		-0.355829	-1.29646	-0.303714	0.0507452	-0.144314	-0.326364	0.998766	0.0277694	0.998766	0.998895	0.998766	0.998895
AT1G67730.1	Lus10006248.g	beta-ketoacyl reductase 1	-0.0319866	-1.2949	0.47533	0.266604	0.489164	0.383043	0.998766	0.00179706	0.797144	0.96706	0.737539	0.84034
AT3G06150.1	Lus10034027.g		-0.250384	-1.29382	-0.161722	0.399348	0.381003	0.173179	0.998766	0.0208923	0.998766	0.938366	0.998766	0.998895
AT4G05150.1	Lus10018412.g	Octicosapeptide/Phox/Bem1p family protein	-0.660668	-1.29336	0.124148	0.0749628	0.214665	0.0289954	0.2987	0.00179706	0.998766	0.998895	0.998766	0.998895
AT2G31680.1	Lus10026731.g	RAB GTPase homolog A5D	-0.306	-1.29248	0.33673	-0.155164	0.202141	-0.146068	0.998766	0.0198757	0.998766	0.998895	0.998766	0.998895
AT2G16230.1	Lus10023576.g	O-Glycosyl hydrolases family 17 protein	-0.0979305	-1.29001	0.0478971	-0.182897	0.208925	-0.0142529	0.998766	0.00994494	0.998766	0.998895	0.998766	0.998895
AT3G23890.2	Lus10016397.g	topoisomerase II	-0.463451	-1.28936	-0.359769	0.106305	-0.0616008	0.0581834	0.998766	0.0178237	0.998766	0.998895	0.998766	0.998895
AT4G33270.1	Lus10037593.g	Transducin family protein / WD-40 repeat family protein	-0.555497	-1.2885	-0.0916606	-0.583581	-0.411721	-0.493728	0.711635	0.00179706	0.998766	0.397765	0.998766	0.627134
AT5G02560.1	Lus10005444.g	histone H2A 12	-0.694227	-1.28733	0.219884	0.106523	0.300125	-0.0470257	0.214473	0.00179706	0.998766	0.998895	0.998766	0.998895
AT1G70330.1	Lus10013002.g	equilibrative nucleotide transporter 1	-0.300147	-1.28624	0.319818	0.369263	0.572637	0.374682	0.998766	0.00869442	0.998766	0.902368	0.545744	0.896539
AT1G10200.1	Lus10042140.g	GATA type zinc finger transcription factor family protein	-0.348358	-1.28366	0.369704	-0.2421	-0.0548851	-0.401251	0.998766	0.00179706	0.998766	0.998895	0.998766	0.80887
AT4G12350.1	Lus10024589.g	myb domain protein 42	-0.74306	-1.2833	0.39928	0.0822864	-0.390321	-0.0255024	0.310058	0.00179706	0.998766	0.998895	0.998766	0.998895
AT2G47460.1	Lus10001458.g	myb domain protein 12	-0.297916	-1.28074	0.489128	-0.0630625	-0.17794	-0.294251	0.998766	0.0248403	0.998766	0.998895	0.998766	0.998895
AT3G16950.2	Lus10037741.g	lipoamide dehydrogenase 1	-0.380618	-1.28015	-0.111915	0.124082	-0.0872009	0.130538	0.998766	0.00179706	0.998766	0.998895	0.998766	0.998895
AT2G20690.1	Lus10021323.g	lumazine-binding family protein	-0.365858	-1.28014	0.0824693	0.187619	0.480024	0.287009	0.998766	0.0122956	0.998766	0.998895	0.998766	0.991422
AT5G57685.1	Lus10006986.g	glutamine dumper 3	-0.697688	-1.27794	0.379208	0.403201	-0.10575	0.255188	0.2987	0.00179706	0.998766	0.82705	0.998766	0.989983
AT5G66440.1	Lus10041775.g		-0.718167	-1.2735	0.163909	-0.115092	-0.0941167	-0.0132853	0.229104	0.00179706	0.998766	0.998895	0.998766	0.998895
AT1G04280.1	Lus10022217.g	P-loop containing nucleoside triphosphate hydrolases superfamily protein	-0.367547	-1.27183	0.31317	-0.126694	0.0550615	-0.189091	0.998766	0.00179706	0.998766	0.998895	0.998766	0.998895
AT3G19850.1	Lus10034200.g	Phototropic-responsive NPH3 family protein	-0.909371	-1.27115	-0.526307	-0.130154	-0.37276	-0.235665	0.0517054	0.00179706	0.624302	0.998895	0.998766	0.998895
AT4G10390.1	Lus10013656.g	Protein kinase superfamily protein	-0.440705	-1.27016	-0.109116	-0.12452	0.250612	0.0518832	0.998766	0.015656	0.998766	0.998895	0.998766	0.998895
AT5G48940.1	Lus10023677.g	Leucine-rich repeat transmembrane protein kinase family protein	-0.582395	-1.26815	-0.207163	0.236238	0.128739	0.11537	0.652992	0.00179706	0.998766	0.998895	0.998766	0.998895
AT5G52060.1	Lus10015004.g	BCL-2-associated athanogene 1	-0.306439	-1.26678	0.310505	-0.1266	0.141522	-0.157726	0.998766	0.00179706	0.998766	0.998895	0.998766	0.998895
AT2G21060.1	Lus10027839.g	glycine-rich protein 2B	-0.343664	-1.26578	0.169219	0.180179	0.914462	0.420144	0.998766	0.0033501	0.998766	0.998895	0.049865	0.833902
AT5G45750.1	Lus10007306.g	RAB GTPase homolog A1C	-0.60559	-1.26544	0.376198	0.0306141	0.254032	-0.183252	0.998766	0.0483368	0.998766	0.998895	0.998766	0.998895
AT4G10840.1	Lus10017304.g	Tetratricopeptide repeat (TPR)-like superfamily protein	-0.453053	-1.26212	-0.0357253	0.268284	0.212449	0.349591	0.936522	0.00179706	0.998766	0.975567	0.998766	0.884807
AT1G09570.1	Lus10007594.g	phytochrome A	-0.206764	-1.25956	0.0821823	-0.0238434	0.0137102	-0.0529604	0.998766	0.00179706	0.998766	0.998895	0.998766	0.998895
AT1G69870.1	Lus10037221.g	nitrate transporter 1.7	-0.784362	-1.25697	0.0459259	0.303002	0.327195	0.149631	0.433108	0.0145417	0.998766	0.990614	0.998766	0.998895
AT5G19770.1	Lus10013765.g	tubulin alpha-3	-0.430566	-1.25566	-0.0126929	-0.16747	0.0347396	-0.238306	0.998766	0.00179706	0.998766	0.998895	0.998766	0.998895
AT5G05960.1	Lus10004677.g	Bifunctional inhibitor/lipid-transfer protein/seed storage 2S albumin superfamily protein	-0.63056	-1.25486	0.659126	-0.0276014	0.556495	0.0147522	0.831606	0.00179706	0.929781	0.998895	0.998766	0.998895
AT4G30080.1	Lus10021467.g	auxin response factor 16	-0.985194	-1.25275	-0.0886904	-0.111292	-0.370417	-0.382214	0.313976	0.0474979	0.998766	0.998895	0.998766	0.957144
AT2G38080.1	Lus10035517.g	Laccase/Diphenol oxidase family protein	-0.334755	-1.24879	0.0624566	-0.144303	-0.40715	-0.0952561	0.998766	0.00179706	0.998766	0.998895	0.998766	0.998895
AT2G19880.2	Lus10012951.g	Nucleotide-diphospho-sugar transferases superfamily protein	-0.579213	-1.24776	-0.207544	0.266727	0.221308	0.101364	0.820868	0.0387791	0.998766	0.998895	0.998766	0.998895
AT1G64650.1	Lus10033228.g	Major facilitator superfamily protein	-0.361882	-1.24718	-0.399393	-0.0566528	-0.175392	-0.220265	0.998766	0.00743264	0.998766	0.998895	0.998766	0.998895
AT2G22590.1	Lus10035951.g	UDP-Glycosyltransferase superfamily protein	-0.13013	-1.24609	0.267256	0.135634	0.378573	0.260865	0.998766	0.00179706	0.998766	0.998895	0.998766	0.97016
	Lus10012330.g		-0.506588	-1.24532	0.0681163	0.188832	-0.310181	-0.154306	0.87767	0.00179706	0.998766	0.998895	0.998766	0.998895
AT2G40300.1	Lus10007523.g	ferritin 4	-0.704554	-1.24267	0.430418	-0.0310859	0.223904	0.102452	0.275343	0.00179706	0.998766	0.998895	0.998766	0.998895
AT2G16050.1	Lus10017477.g	Cysteine/Histidine-rich C1 domain family protein	-0.313638	-1.24019	0.417739	-0.0247035	-0.210569	-0.311192	0.998766	0.0145417	0.998766	0.998895	0.998766	0.980866
AT2G23910.1	Lus10006885.g	NAD(P)-binding Rossmann-fold superfamily protein	0.41836	-1.23815	0.724757	0.0627118	0.566624	-0.0908418	0.998766	0.00179706	0.458826	0.998895	0.874366	0.998895
AT1G52800.1	Lus10013132.g	2-oxoglutarate (2OG) and Fe(II)-dependent oxygenase superfamily protein	-0.524326	-1.23619	0.698012	-0.00459667	0.847891	0.228166	0.998766	0.043182	0.567997	0.998895	0.250269	0.998895
AT5G52780.1	Lus10038849.g	Protein of unknown function (DUF3464)	-0.0212868	-1.23202	0.606375	0.210092	0.244292	0.213847	0.998766	0.0134359	0.547876	0.998895	0.998766	0.998895
AT3G23000.1	Lus10006640.g	CBL-interacting protein kinase 7	-0.759103	-1.23174	0.167864	-0.345922	-0.00621898	-0.0459167	0.313446	0.0122956	0.998766	0.94468	0.998766	0.998895
AT5G48930.1	Lus10022163.g	hydroxycinnamoyl-CoA shikimate/quinate hydroxycinnamoyl transferase	0.145927	-1.22691	0.17815	0.124398	0.362516	-0.177361	0.998766	0.0111184	0.998766	0.998895	0.998766	0.998895
AT4G08300.1	Lus10028030.g	nodulin MtN21 /EamA-like transporter family protein	-0.0200394	-1.22518	0.235867	0.278146	-0.107077	0.0456752	0.998766	0.00179706	0.998766	0.97969	0.998766	0.998895
AT5G67265.1	Lus10042633.g		0.280176	-1.22502	0.96283	0.048454	0.572928	0.113109	0.998766	0.00612892	0.100405	0.998895	0.834205	0.998895
AT1G49420.1	Lus10038786.g	Heavy metal transport/detoxification superfamily protein	-0.324731	-1.22454	0.168942	-0.280043	0.0687731	0.0255913	0.998766	0.00478908	0.998766	0.998895	0.998766	0.998895
AT1G75820.1	Lus10040592.g	Leucine-rich receptor-like protein kinase family protein	-0.350795	-1.21941	-0.0952307	0.189352	-0.0839723	0.0105606	0.998766	0.0198757	0.998766	0.998895	0.998766	0.998895
AT4G15000.1	Lus10003814.g	Ribosomal L27e protein family	-0.567285	-1.21928	0.165072	0.183987	0.610858	0.224648	0.571334	0.00179706	0.998766	0.998895	0.349281	0.998895
AT2G41310.1	Lus10007885.g	response regulator 3	-0.580507	-1.21694	0.120661	0.132884	-0.0216003	0.0725966	0.614569	0.00612892	0.998766	0.998895	0.998766	0.998895
AT3G02430.1	Lus10036581.g	Protein of unknown function (DUF679)	0.15139	-1.21675	0.542598	0.169979	0.589079	0.190373	0.998766	0.0352007	0.943094	0.998895	0.778029	0.998895
AT5G61840.1	Lus10043209.g	Exostosin family protein	-0.140519	-1.21287	0.293882	-0.0180206	0.27873	-0.0879229	0.998766	0.00179706	0.998766	0.998895	0.998766	0.998895
AT3G61260.1	Lus10039215.g	Remorin family protein	-0.428004	-1.21253	0.54982	0.00219088	0.206338	0.0114839	0.998766	0.00179706	0.627287	0.998895	0.998766	0.998895
AT4G32480.1	Lus10039838.g	Protein of unknown function (DUF506)	0.497033	-1.20648	-0.453966	-0.0598156	-0.758525	-1.07368	0.998766	0.00179706	0.998766	0.998895	0.497281	0.00612892
AT2G28100.1	Lus10021427.g	alpha-L-fucosidase 1	-0.457309	-1.20083	0.169881	0.0420058	0.158805	0.0812963	0.925235	0.00179706	0.998766	0.998895	0.998766	0.998895
AT1G61800.1	Lus10007653.g	glucose-6-phosphate/phosphate translocator 2	-0.240521	-1.19833	-0.274322	0.263752	0.880516	0.859272	0.998766	0.0198757	0.998766	0.998895	0.0900299	0.10773
AT1G77280.1	Lus10028661.g	Protein kinase protein with adenine nucleotide alpha hydrolases-like domain	-0.332727	-1.19527	-0.0104721	0.0218684	0.25254	0.0282519	0.998766	0.00179706	0.998766	0.998895	0.998766	0.998895
AT4G15550.1	Lus10015515.g	indole-3-acetate beta-D-glucosyltransferase	-0.48792	-1.19415	0.105984	0.173185	-0.169619	-0.228835	0.998766	0.0229206	0.998766	0.998895	0.998766	0.998895
AT5G44030.1	Lus10008226.g	cellulose synthase A4	-0.21392	-1.19281	0.0496372	-0.614657	-0.778978	-0.644156	0.998766	0.00612892	0.998766	0.384886	0.202555	0.323741
AT3G61580.1	Lus10035482.g	Fatty acid/sphingolipid desaturase	-0.362156	-1.18723	-0.312511	-0.261054	-0.215637	-0.187342	0.998766	0.0229206	0.998766	0.998895	0.998766	0.998895
AT3G23730.1	Lus10010936.g	xyloglucan endotransglucosylase/hydrolase 16	0.117939	-1.18537	0.575702	-0.303047	0.312329	-0.306386	0.998766	0.0449465	0.998766	0.998895	0.998766	0.998895
AT2G01950.1	Lus10038726.g	BRI1-like 2	-0.56017	-1.18506	-0.022715	0.274634	0.115758	0.104575	0.663949	0.0167676	0.998766	0.992146	0.998766	0.998895
AT2G46630.1	Lus10030217.g		-0.422819	-1.18102	0.306621	-0.0971996	0.0655464	0.00715403	0.998766	0.0033501	0.998766	0.998895	0.998766	0.998895
AT3G61060.1	Lus10027423.g	phloem protein 2-A13	-0.234695	-1.18027	0.183743	0.236487	0.161033	0.0383034	0.998766	0.0033501	0.998766	0.998895	0.998766	0.998895
AT2G05920.1	Lus10034900.g	Subtilase family protein	-0.728039	-1.18023	-0.161005	0.00673282	-0.172803	-0.16099	0.177012	0.00179706	0.998766	0.998895	0.998766	0.998895
AT1G72230.1	Lus10008720.g	Cupredoxin superfamily protein	-0.639438	-1.17761	0.11567	0.502532	0.131238	0.260539	0.360083	0.00179706	0.998766	0.423104	0.998766	0.968468
AT1G20640.1	Lus10014429.g	Plant regulator RWP-RK family protein	-0.283473	-1.17694	0.219546	-0.452085	-0.371544	-0.660855	0.998766	0.00179706	0.998766	0.701311	0.998766	0.173924
AT1G72160.1	Lus10009453.g	Sec14p-like phosphatidylinositol transfer family protein	-0.251877	-1.17661	0.315506	0.124415	0.381475	0.17374	0.998766	0.00179706	0.998766	0.998895	0.998766	0.998895
AT4G16380.1	Lus10039073.g	Heavy metal transport/detoxification superfamily protein	-0.569107	-1.17539	0.122294	-0.03265	-0.224169	0.110285	0.639787	0.00612892	0.998766	0.998895	0.998766	0.998895
AT2G20610.1	Lus10039861.g	Tyrosine transaminase family protein	-0.473005	-1.17189	0.218544	-0.126599	0.169939	0.0783337	0.998766	0.00869442	0.998766	0.998895	0.998766	0.998895
AT5G19780.1	Lus10039169.g	tubulin alpha-5	-0.379742	-1.17171	0.0775146	-0.197035	-0.0282118	-0.170584	0.998766	0.0033501	0.998766	0.998895	0.998766	0.998895
AT5G11890.1	Lus10026428.g		-0.518819	-1.17117	-0.00407822	0.127095	0.237326	0.19203	0.726432	0.00179706	0.998766	0.998895	0.998766	0.998895
AT1G52340.1	Lus10019777.g	NAD(P)-binding Rossmann-fold superfamily protein	-0.493934	-1.16909	0.515828	-0.0839767	0.38038	-0.132319	0.998766	0.029634	0.998766	0.998895	0.998766	0.998895
AT5G54380.1	Lus10038595.g	protein kinase family protein	-0.736809	-1.16829	0.190855	-0.0178777	-0.152347	-0.00354514	0.427579	0.0238918	0.998766	0.998895	0.998766	0.998895
AT2G36570.1	Lus10017178.g	Leucine-rich repeat protein kinase family protein	-0.909532	-1.16727	-0.118148	0.15976	-0.153003	-0.0194644	0.033595	0.0134359	0.998766	0.998895	0.998766	0.998895
AT2G37040.1	Lus10023531.g	PHE ammonia lyase 1	0.217556	-1.16722	0.199709	-0.0160939	0.40776	0.142306	0.998766	0.00478908	0.998766	0.998895	0.998766	0.998895
AT3G61060.1	Lus10005769.g	phloem protein 2-A13	-0.330136	-1.16679	0.0913464	0.133185	0.0594832	0.061749	0.998766	0.00179706	0.998766	0.998895	0.998766	0.998895
AT5G20885.1	Lus10043353.g	RING/U-box superfamily protein	-0.583679	-1.16426	0.0142284	0.22152	-0.452385	-0.0526817	0.547876	0.00179706	0.998766	0.998895	0.95311	0.998895
AT2G14610.1	Lus10020481.g	pathogenesis-related gene 1	0.524546	-1.1635	0.631662	0.334263	0.973472	0.245981	0.998766	0.0122956	0.784331	0.942743	0.13614	0.998895
AT5G08180.2	Lus10000421.g	Ribosomal protein L7Ae/L30e/S12e/Gadd45 family protein	-0.587533	-1.16256	0.356656	-0.226155	0.195546	-0.20827	0.652493	0.00478908	0.998766	0.998895	0.998766	0.998895
AT5G61840.1	Lus10032530.g	Exostosin family protein	0.0253591	-1.1615	0.157962	-0.0314906	0.0452669	-0.0306785	0.998766	0.00179706	0.998766	0.998895	0.998766	0.998895
AT3G08900.1	Lus10004640.g	reversibly glycosylated polypeptide 3	-0.647144	-1.16096	0.0801491	-0.280593	-0.199298	-0.375175	0.465561	0.00179706	0.998766	0.968125	0.998766	0.861559
AT1G76540.1	Lus10021611.g	cyclin-dependent kinase B2;1	-0.453152	-1.16027	-0.118906	-0.218193	-0.150466	0.0315791	0.998766	0.0369764	0.998766	0.998895	0.998766	0.998895
AT1G66150.1	Lus10039038.g	transmembrane kinase 1	-0.229061	-1.15809	-0.243582	-0.0143436	0.127862	-0.171966	0.998766	0.0306012	0.998766	0.998895	0.998766	0.998895
AT2G03550.1	Lus10019885.g	alpha/beta-Hydrolases superfamily protein	0.0889286	-1.15598	0.302154	0.265342	0.771963	0.23845	0.998766	0.0111184	0.998766	0.998895	0.221924	0.998895
AT1G31070.2	Lus10036227.g	N-acetylglucosamine-1-phosphate uridylyltransferase 1	-0.155565	-1.15528	-0.0276954	-0.272365	-0.338707	-0.342881	0.998766	0.0248403	0.998766	0.998895	0.998766	0.954061
AT2G40890.1	Lus10020847.g	cytochrome P450, family 98, subfamily A, polypeptide 3	-0.237083	-1.15272	0.220068	-0.102134	0.214784	-0.095784	0.998766	0.00179706	0.998766	0.998895	0.998766	0.998895
AT5G47450.1	Lus10007796.g	tonoplast intrinsic protein 2;3	-0.0124027	-1.15188	0.785155	0.100101	0.767869	0.151747	0.998766	0.00478908	0.704672	0.998895	0.652615	0.998895
AT5G03670.1	Lus10023875.g		-0.396124	-1.15105	0.0288354	0.208744	0.03886	0.0118144	0.998766	0.0134359	0.998766	0.998895	0.998766	0.998895
AT1G01225.1	Lus10030231.g	NC domain-containing protein-related	-0.308148	-1.15085	0.212487	-0.112063	0.181318	-0.0288642	0.998766	0.00994494	0.998766	0.998895	0.998766	0.998895
	Lus10029150.g		-1.18943	-1.15075	0.0862639	0.245856	0.119572	0.28314	0.0377796	0.0325618	0.998766	0.998895	0.998766	0.998895
AT1G01090.1	Lus10002678.g	pyruvate dehydrogenase E1 alpha	-0.280087	-1.14932	0.0558901	0.302882	0.330774	0.309508	0.998766	0.00179706	0.998766	0.93425	0.998766	0.926679
AT3G08900.1	Lus10026676.g	reversibly glycosylated polypeptide 3	-0.567867	-1.14923	0.122225	-0.189954	-0.119784	-0.197582	0.998766	0.0342975	0.998766	0.998895	0.998766	0.998895
AT5G22580.1	Lus10020555.g	Stress responsive A/B Barrel Domain	-0.561744	-1.1433	0.440537	-0.338755	-0.33249	-0.281377	0.998766	0.0306012	0.998766	0.990571	0.998766	0.998895
AT4G35790.2	Lus10041855.g	phospholipase D delta	-0.170818	-1.14272	-0.0321559	0.0904066	-0.073124	-0.197882	0.998766	0.0122956	0.998766	0.998895	0.998766	0.998895
AT5G01090.1	Lus10017194.g	Concanavalin A-like lectin family protein	-0.46225	-1.13921	0.121923	0.153829	0.190069	-0.0498867	0.96059	0.00478908	0.998766	0.998895	0.998766	0.998895
AT5G01520.1	Lus10004821.g	RING/U-box superfamily protein	0.0238003	-1.13856	0.407134	0.0075235	0.292495	-0.0651189	0.998766	0.00612892	0.998766	0.998895	0.998766	0.998895
AT2G39700.1	Lus10040286.g	expansin A4	-1.02545	-1.13776	-0.158431	0.0188401	-0.484003	0.127311	0.0726986	0.0378546	0.998766	0.998895	0.998766	0.998895
AT5G25090.1	Lus10026880.g	early nodulin-like protein 13	-0.646123	-1.13331	0.0924932	0.254456	0.288555	0.449401	0.511055	0.0238918	0.998766	0.998895	0.998766	0.77676
AT5G28540.1	Lus10020977.g	heat shock protein 70 (Hsp 70) family protein	-0.594433	-1.1303	-0.064027	-0.0324222	0.27194	-0.0063052	0.697112	0.0145417	0.998766	0.998895	0.998766	0.998895
AT3G62550.1	Lus10010013.g	Adenine nucleotide alpha hydrolases-like superfamily protein	-0.537527	-1.12877	0.383719	-0.696745	-0.114175	-0.972813	0.998766	0.0198757	0.998766	0.33788	0.998766	0.0483368
AT2G27140.1	Lus10008426.g	HSP20-like chaperones superfamily protein	-0.527162	-1.12766	0.0703682	0.0268486	-0.176727	0.0484988	0.816912	0.0134359	0.998766	0.998895	0.998766	0.998895
AT4G13940.3	Lus10022560.g	S-adenosyl-L-homocysteine hydrolase	-0.236184	-1.12711	0.131082	0.0283943	0.278444	0.0300499	0.998766	0.00179706	0.998766	0.998895	0.998766	0.998895
AT4G11820.2	Lus10002961.g	hydroxymethylglutaryl-CoA synthase / HMG-CoA synthase / 3-hydroxy-3-methylglutaryl coenzyme A synthase	-0.414726	-1.12619	0.180694	-0.387979	-0.298519	-0.41609	0.998766	0.0334885	0.998766	0.858235	0.998766	0.785812
AT5G15200.1	Lus10008624.g	Ribosomal protein S4	-0.660137	-1.12374	0.0628438	-0.210315	-0.0303023	-0.118241	0.326576	0.00179706	0.998766	0.998895	0.998766	0.998895
AT1G77380.1	Lus10018852.g	amino acid permease 3	-0.193928	-1.12217	-0.142856	-0.360408	0.0421698	-0.30922	0.998766	0.00179706	0.998766	0.896041	0.998766	0.9544
AT5G66390.1	Lus10041784.g	Peroxidase superfamily protein	-0.334832	-1.11952	0.00539863	0.201515	0.0756208	-0.0626146	0.998766	0.0033501	0.998766	0.998895	0.998766	0.998895
AT4G37470.1	Lus10014859.g	alpha/beta-Hydrolases superfamily protein	-0.44118	-1.11768	0.202208	0.233115	0.469994	0.272916	0.998766	0.0122956	0.998766	0.998895	0.920353	0.989617
AT1G10940.1	Lus10019225.g	Protein kinase superfamily protein	-0.49084	-1.11646	0.0861955	-0.0866905	0.113557	-0.195288	0.887448	0.00612892	0.998766	0.998895	0.998766	0.998895
AT1G28110.1	Lus10042287.g	serine carboxypeptidase-like 45	-0.118435	-1.11606	0.144225	-0.0379488	0.0570084	-0.0235403	0.998766	0.00179706	0.998766	0.998895	0.998766	0.998895
AT5G07720.1	Lus10021631.g	Galactosyl transferase GMA12/MNN10 family protein	-0.287117	-1.11556	-0.050317	0.21677	0.215009	0.0270649	0.998766	0.015656	0.998766	0.998895	0.998766	0.998895
AT1G61590.1	Lus10034757.g	Protein kinase superfamily protein	-0.500594	-1.1152	0.322475	0.13608	0.0181961	-0.121504	0.738296	0.00179706	0.998766	0.998895	0.998766	0.998895
AT2G38080.1	Lus10018208.g	Laccase/Diphenol oxidase family protein	0.231397	-1.11334	0.270288	0.303823	0.390265	0.319539	0.998766	0.00869442	0.998766	0.941194	0.998766	0.911165
AT1G73590.1	Lus10009054.g	Auxin efflux carrier family protein	-0.531787	-1.11323	-0.00735003	0.409514	0.243465	0.466757	0.784331	0.015656	0.998766	0.802258	0.998766	0.633818
AT5G65270.1	Lus10000637.g	RAB GTPase homolog A4A	-0.331086	-1.11302	0.211981	-0.101103	0.490216	0.0915417	0.998766	0.00743264	0.998766	0.998895	0.792232	0.998895
AT1G55760.1	Lus10027101.g	BTB/POZ domain-containing protein	-0.110077	-1.11297	0.40688	-0.305879	-0.0089279	-0.235491	0.998766	0.015656	0.998766	0.96136	0.998766	0.998895
AT1G18650.1	Lus10037071.g	plasmodesmata callose-binding protein 3	-0.232788	-1.11001	0.317101	0.214809	0.464052	0.1189	0.998766	0.00612892	0.998766	0.998895	0.998766	0.998895
AT2G17870.1	Lus10005066.g	cold shock domain protein 3	-0.297605	-1.10916	0.162854	0.307196	1.00221	0.45116	0.998766	0.0134359	0.998766	0.948372	0.0107665	0.66732
AT2G38310.1	Lus10012231.g	PYR1-like 4	-0.159805	-1.10915	0.484216	0.158798	0.860398	0.207201	0.998766	0.00612892	0.998766	0.998895	0.356472	0.998895
AT3G52870.1	Lus10003257.g	IQ calmodulin-binding motif family protein	-0.576862	-1.10807	0.0224288	-0.710546	-0.437448	-0.802746	0.859466	0.0198757	0.998766	0.203595	0.998766	0.120324
AT2G34790.1	Lus10023361.g	FAD-binding Berberine family protein	-0.0861026	-1.10439	-0.00995793	0.0499015	0.126518	0.212852	0.998766	0.00478908	0.998766	0.998895	0.998766	0.998895
AT2G22840.1	Lus10011558.g	growth-regulating factor 1	-0.53944	-1.10275	0.126812	0.0117886	-0.136581	-0.259178	0.687825	0.00179706	0.998766	0.998895	0.998766	0.992772
AT3G23730.1	Lus10031393.g	xyloglucan endotransglucosylase/hydrolase 16	-0.54377	-1.09846	0.179323	-0.322322	0.197978	-0.127014	0.874635	0.0277694	0.998766	0.95211	0.998766	0.998895
AT1G15520.1	Lus10034020.g	pleiotropic drug resistance 12	0.651579	-1.09196	0.138264	0.60783	0.646811	0.713816	0.467157	0.0248403	0.998766	0.38774	0.332832	0.15608
AT2G16850.1	Lus10027467.g	plasma membrane intrinsic protein 2;8	-0.376261	-1.08921	0.0552397	0.0515532	-0.165114	-0.114278	0.998766	0.00179706	0.998766	0.998895	0.998766	0.998895
AT3G52610.1	Lus10014214.g		-0.394545	-1.08339	0.0791638	-0.249813	-0.0707448	-0.218913	0.998766	0.0361147	0.998766	0.998895	0.998766	0.998895
AT3G61260.1	Lus10018840.g	Remorin family protein	-0.524513	-1.07837	0.367884	0.188103	0.12462	0.0775283	0.652736	0.0033501	0.998766	0.998895	0.998766	0.998895
AT1G14630.1	Lus10039139.g		-0.939102	-1.07689	0.0158088	0.254271	-0.257482	0.0894273	0.159585	0.040519	0.998766	0.998895	0.998766	0.998895
AT3G49220.1	Lus10022412.g	Plant invertase/pectin methylesterase inhibitor superfamily	-0.168698	-1.07679	0.0511071	0.120055	0.0519762	0.221851	0.998766	0.00743264	0.998766	0.998895	0.998766	0.998895
AT5G45920.1	Lus10000525.g	SGNH hydrolase-type esterase superfamily protein	-0.208364	-1.07379	0.506374	0.128304	0.521862	0.0658384	0.998766	0.0378546	0.98631	0.998895	0.944705	0.998895
AT3G13510.1	Lus10013410.g	Protein of Unknown Function (DUF239)	-0.343473	-1.07368	-0.25348	-0.445704	-0.64877	-0.674773	0.998766	0.00869442	0.998766	0.781836	0.396712	0.196034
AT2G30970.1	Lus10020720.g	aspartate aminotransferase 1	-0.188362	-1.07326	0.0927243	-0.386226	0.14483	-0.483243	0.998766	0.015656	0.998766	0.897588	0.998766	0.720622
AT2G36460.1	Lus10014373.g	Aldolase superfamily protein	-0.330382	-1.07291	0.161677	0.00941698	0.470009	-0.00137139	0.998766	0.0033501	0.998766	0.998895	0.998766	0.998895
AT1G53310.2	Lus10033610.g	phosphoenolpyruvate carboxylase 1	-0.461363	-1.06986	-0.139642	-0.41211	-0.132874	-0.415342	0.998766	0.00743264	0.998766	0.856912	0.998766	0.853712
AT4G23820.1	Lus10032374.g	Pectin lyase-like superfamily protein	-0.474568	-1.06936	0.0198802	-0.180296	-0.202748	-0.117538	0.998766	0.0188877	0.998766	0.998895	0.998766	0.998895
AT1G79060.1	Lus10031795.g		-0.646094	-1.06924	0.0995952	0.252561	0.152942	-0.126903	0.438682	0.0188877	0.998766	0.998895	0.998766	0.998895
AT5G17630.1	Lus10004312.g	Nucleotide/sugar transporter family protein	-0.295087	-1.06879	-0.299754	0.291413	0.24634	0.322458	0.998766	0.015656	0.998766	0.969871	0.998766	0.95179
AT1G72230.1	Lus10025580.g	Cupredoxin superfamily protein	0.108216	-1.06809	0.638744	0.0922444	0.490987	0.0735919	0.998766	0.00179706	0.643141	0.998895	0.951947	0.998895
AT3G13160.1	Lus10007619.g	Tetratricopeptide repeat (TPR)-like superfamily protein	-0.37219	-1.06331	0.0293221	0.0211381	-0.0199952	-0.074322	0.998766	0.0033501	0.998766	0.998895	0.998766	0.998895
AT5G66440.1	Lus10042306.g		-0.622445	-1.06193	0.251884	0.0688586	-0.16869	0.498513	0.525596	0.0145417	0.998766	0.998895	0.998766	0.579952
AT4G40060.1	Lus10023159.g	homeobox protein 16	-0.7547	-1.05991	0.0655616	0.383844	0.338925	0.0743352	0.112003	0.0033501	0.998766	0.813654	0.998766	0.998895
AT1G62710.1	Lus10032236.g	beta vacuolar processing enzyme	-0.717647	-1.05005	0.0175607	-0.0900197	-0.0394866	0.0351401	0.323527	0.0188877	0.998766	0.998895	0.998766	0.998895
	Lus10023559.g		0.0793961	-1.04668	0.292581	0.143507	0.469783	0.13349	0.998766	0.00179706	0.998766	0.998895	0.972394	0.998895
AT1G21830.1	Lus10025658.g		-0.319943	-1.0428	0.0226195	0.156332	-0.295775	-0.0574885	0.998766	0.0491556	0.998766	0.998895	0.998766	0.998895
AT5G65270.1	Lus10023153.g	RAB GTPase homolog A4A	-0.416451	-1.03995	0.259867	-0.00664741	0.499409	0.0752052	0.998766	0.0167676	0.998766	0.998895	0.782902	0.998895
AT5G20650.1	Lus10040925.g	copper transporter 5	-0.463918	-1.03357	0.217309	0.0784502	0.0827668	0.0607774	0.947393	0.00743264	0.998766	0.998895	0.998766	0.998895
AT5G62440.1	Lus10021669.g	Protein of unknown function (DUF3223)	-0.425031	-1.0324	0.180482	-0.0777427	0.254837	-0.0490303	0.998766	0.0198757	0.998766	0.998895	0.998766	0.998895
AT5G05320.1	Lus10034475.g	FAD/NAD(P)-binding oxidoreductase family protein	-0.213094	-1.02929	0.207529	0.115376	-0.038756	-0.109625	0.998766	0.0122956	0.998766	0.998895	0.998766	0.998895
AT1G11530.1	Lus10007630.g	C-terminal cysteine residue is changed to a serine 1	0.10146	-1.02919	0.706538	-0.262308	0.395188	-0.247016	0.998766	0.00478908	0.257585	0.992736	0.998766	0.998895
AT3G57950.1	Lus10021036.g		-0.54056	-1.02802	-0.00964418	-0.229659	-0.187681	-0.120909	0.92547	0.0499539	0.998766	0.998895	0.998766	0.998895
AT4G32480.1	Lus10033683.g	Protein of unknown function (DUF506)	0.24602	-1.02485	-0.116087	0.182072	-0.381471	-0.121886	0.998766	0.0122956	0.998766	0.998895	0.998766	0.998895
AT5G10840.1	Lus10026254.g	Endomembrane protein 70 protein family	-0.337308	-1.02422	-0.260257	0.0440135	0.0648494	-0.0526036	0.998766	0.0188877	0.998766	0.998895	0.998766	0.998895
AT4G39400.1	Lus10005784.g	Leucine-rich receptor-like protein kinase family protein	-0.0803241	-1.02358	0.148458	0.337475	0.430644	0.292814	0.998766	0.0248403	0.998766	0.932293	0.998766	0.967823
AT4G16720.1	Lus10007805.g	Ribosomal protein L23/L15e family protein	-0.331067	-1.02143	0.0676857	-0.159923	0.122393	-0.0338615	0.998766	0.00179706	0.998766	0.998895	0.998766	0.998895
AT2G36460.1	Lus10023870.g	Aldolase superfamily protein	-0.382013	-1.01969	0.247458	-0.0557753	0.553582	-0.0196599	0.998766	0.0122956	0.998766	0.998895	0.998766	0.998895
AT5G55730.1	Lus10016617.g	FASCICLIN-like arabinogalactan 1	-0.482224	-1.01844	0.119843	0.263187	0.119034	0.288889	0.93198	0.0208923	0.998766	0.980873	0.998766	0.957413
AT2G36570.1	Lus10021131.g	Leucine-rich repeat protein kinase family protein	-0.976184	-1.01774	-0.213319	0.116716	-0.206381	0.00662292	0.0239833	0.0238918	0.998766	0.998895	0.998766	0.998895
AT5G15080.1	Lus10006643.g	Protein kinase superfamily protein	-0.676271	-1.01529	-0.147373	-0.273555	-0.507457	-0.401607	0.344326	0.0248403	0.998766	0.989617	0.814104	0.872739
AT5G60670.1	Lus10019935.g	Ribosomal protein L11 family protein	-0.436021	-1.01219	0.0890764	-0.118357	0.249654	0.0171896	0.998766	0.00994494	0.998766	0.998895	0.998766	0.998895
AT3G45600.1	Lus10038473.g	tetraspanin3	-0.406355	-1.00859	0.25705	0.196181	0.308844	0.149937	0.998766	0.00478908	0.998766	0.998895	0.998766	0.998895
AT1G34430.1	Lus10009432.g	2-oxoacid dehydrogenases acyltransferase family protein	-0.495643	-1.00596	0.382076	-0.00531616	0.357455	0.012555	0.998766	0.0422777	0.998766	0.998895	0.998766	0.998895
AT1G70230.1	Lus10029188.g	TRICHOME BIREFRINGENCE-LIKE 27	-0.255499	-1.00347	0.09209	0.12815	0.401162	0.0397695	0.998766	0.0145417	0.998766	0.998895	0.998766	0.998895
AT1G04520.1	Lus10014475.g	plasmodesmata-located protein 2	-0.451341	-0.998386	-0.074906	0.0264842	-0.101035	-0.0492491	0.99629	0.0178237	0.998766	0.998895	0.998766	0.998895
AT1G61100.1	Lus10011217.g	disease resistance protein (TIR class), putative	-0.453864	-0.99779	0.0954851	0.0522747	0.13761	0.0111631	0.982745	0.00179706	0.998766	0.998895	0.998766	0.998895
AT3G25290.2	Lus10025877.g	Auxin-responsive family protein	-0.662816	-0.991925	0.0817909	0.20834	0.0393983	0.113135	0.435436	0.0188877	0.998766	0.998895	0.998766	0.998895
AT1G75780.1	Lus10021094.g	tubulin beta-1 chain	-0.421388	-0.991772	-0.017693	-0.313056	-0.0103298	-0.324402	0.998766	0.00869442	0.998766	0.938946	0.998766	0.912832
AT5G15740.1	Lus10007975.g	O-fucosyltransferase family protein	-0.0729732	-0.990455	0.107226	-0.0789713	0.0242579	-0.165752	0.998766	0.00612892	0.998766	0.998895	0.998766	0.998895
AT1G06040.1	Lus10027041.g	B-box zinc finger family protein	-0.790973	-0.989345	0.538544	-0.491234	0.152619	-0.0352464	0.284429	0.0188877	0.808969	0.679084	0.998766	0.998895
AT2G40890.1	Lus10033524.g	cytochrome P450, family 98, subfamily A, polypeptide 3	-0.0631337	-0.986752	0.40116	-0.117343	0.373105	0.0123185	0.998766	0.00179706	0.998766	0.998895	0.998766	0.998895
AT5G03670.1	Lus10027723.g		-0.414491	-0.986192	-0.110052	0.107782	-0.117428	0.150077	0.998766	0.0440738	0.998766	0.998895	0.998766	0.998895
AT4G36130.1	Lus10041923.g	Ribosomal protein L2 family	-0.455032	-0.985675	0.240238	-0.126415	0.346543	0.00782344	0.998766	0.00869442	0.998766	0.998895	0.998766	0.998895
AT1G76490.1	Lus10026567.g	hydroxy methylglutaryl CoA reductase 1	-0.240728	-0.983467	0.0405245	0.176135	0.357794	0.114111	0.998766	0.00869442	0.998766	0.998895	0.998766	0.998895
AT5G60860.1	Lus10002178.g	RAB GTPase homolog A1F	-0.329276	-0.981753	0.313229	0.0928304	0.374963	-0.048075	0.998766	0.0491556	0.998766	0.998895	0.998766	0.998895
AT3G26040.1	Lus10004441.g	HXXXD-type acyl-transferase family protein	0.449387	-0.981328	0.588004	0.504312	0.499102	0.35365	0.998766	0.0286955	0.412854	0.502844	0.693506	0.896178
AT3G48310.1	Lus10029787.g	cytochrome P450, family 71, subfamily A, polypeptide 22	-0.671606	-0.980797	0.0635393	0.101049	-0.428537	0.112247	0.453692	0.0316099	0.998766	0.998895	0.998766	0.998895
AT1G69040.2	Lus10003136.g	ACT domain repeat 4	-0.299322	-0.979924	-0.179631	-0.529847	-0.459191	-0.441	0.998766	0.0361147	0.998766	0.560237	0.985439	0.794533
AT4G34610.1	Lus10000184.g	BEL1-like homeodomain 6	-0.436028	-0.979873	-0.053005	-0.150356	-0.108097	-0.128279	0.998766	0.0134359	0.998766	0.998895	0.998766	0.998895
AT4G10840.1	Lus10003201.g	Tetratricopeptide repeat (TPR)-like superfamily protein	-0.302255	-0.974676	0.0724909	0.33558	0.24139	0.382377	0.998766	0.00612892	0.998766	0.89913	0.998766	0.833343
AT1G63220.1	Lus10029565.g	Calcium-dependent lipid-binding (CaLB domain) family protein	-0.0527087	-0.97406	0.663509	-0.243563	0.255996	-0.244169	0.998766	0.0122956	0.441915	0.998895	0.998766	0.998895
AT1G05000.1	Lus10031529.g	Phosphotyrosine protein phosphatases superfamily protein	-0.451845	-0.96956	0.00599926	-0.151615	0.22169	-0.165954	0.998766	0.0111184	0.998766	0.998895	0.998766	0.998895
AT5G23860.1	Lus10027476.g	tubulin beta 8	-0.461269	-0.966749	0.0766222	0.0956623	-0.0812017	0.169833	0.956258	0.00612892	0.998766	0.998895	0.998766	0.998895
AT1G64230.1	Lus10027846.g	ubiquitin-conjugating enzyme 28	0.0488944	-0.962598	0.137067	-0.22728	-0.153978	-0.106318	0.998766	0.0208923	0.998766	0.998895	0.998766	0.998895
AT5G57685.1	Lus10006987.g	glutamine dumper 3	-0.483485	-0.960033	0.275659	-0.0615438	-0.243059	-0.202212	0.90643	0.0369764	0.998766	0.998895	0.998766	0.998895
AT5G04200.1	Lus10012106.g	metacaspase 9	-0.0424902	-0.960019	0.370457	0.0793377	0.404554	0.0340105	0.998766	0.0413611	0.998766	0.998895	0.998766	0.998895
AT2G27190.1	Lus10006126.g	purple acid phosphatase 12	-0.116387	-0.959276	-0.0698484	-0.169137	-0.113667	-0.397406	0.998766	0.00478908	0.998766	0.998895	0.998766	0.805866
AT5G51550.1	Lus10031130.g	EXORDIUM like 3	-1.09656	-0.958074	-0.391059	0.558278	-0.152599	0.570879	0.00758036	0.0396506	0.998766	0.366741	0.998766	0.314736
AT4G25340.1	Lus10031121.g	FK506 BINDING PROTEIN 53	-0.752026	-0.957627	-0.346134	0.229961	0.154402	0.250118	0.215171	0.0342975	0.998766	0.998895	0.998766	0.998895
AT1G10370.1	Lus10036688.g	Glutathione S-transferase family protein	-0.471098	-0.95708	0.398698	-0.256756	0.200327	-0.35567	0.981702	0.0178237	0.998766	0.995628	0.998766	0.900797
AT5G03300.1	Lus10040417.g	adenosine kinase 2	-0.2371	-0.952026	0.0976407	-0.0107092	0.0521723	0.0712772	0.998766	0.0208923	0.998766	0.998895	0.998766	0.998895
AT1G63300.1	Lus10027462.g	Myosin heavy chain-related protein	-0.680927	-0.950665	-0.0283278	0.0556341	-0.127891	-0.145602	0.277833	0.00478908	0.998766	0.998895	0.998766	0.998895
AT3G49720.2	Lus10019279.g		-0.400392	-0.949718	0.112248	0.0123726	0.264528	-0.0606339	0.998766	0.0122956	0.998766	0.998895	0.998766	0.998895
AT2G01570.1	Lus10033583.g	GRAS family transcription factor family protein	-0.467242	-0.947207	0.409152	0.28277	0.352597	0.103279	0.997854	0.0483368	0.998766	0.972712	0.998766	0.998895
AT4G09160.1	Lus10009458.g	SEC14 cytosolic factor family protein / phosphoglyceride transfer family protein	-0.579271	-0.947125	-0.0288947	0.115376	0.156186	0.038896	0.46144	0.0134359	0.998766	0.998895	0.998766	0.998895
AT1G05010.1	Lus10035334.g	ethylene-forming enzyme	-0.17583	-0.946733	-0.840363	-0.059906	-0.20698	0.387983	0.998766	0.0369764	0.0808684	0.998895	0.998766	0.878666
AT1G75390.1	Lus10041780.g	basic leucine-zipper 44	-0.447288	-0.94396	0.280675	-0.159239	0.130032	-0.198087	0.982031	0.00743264	0.998766	0.998895	0.998766	0.998895
AT5G57620.1	Lus10016139.g	myb domain protein 36	-0.384024	-0.943299	0.224858	0.0825476	0.189701	0.00239632	0.998766	0.0499539	0.998766	0.998895	0.998766	0.998895
AT1G05805.1	Lus10025518.g	basic helix-loop-helix (bHLH) DNA-binding superfamily protein	-0.0800507	-0.939345	0.0596986	-0.276645	0.0489678	-0.146674	0.998766	0.0122956	0.998766	0.961473	0.998766	0.998895
AT1G70090.1	Lus10029215.g	glucosyl transferase family 8	-0.651572	-0.938046	0.169505	0.0231465	0.480794	0.196373	0.365498	0.0198757	0.998766	0.998895	0.815571	0.998895
AT5G22090.1	Lus10013353.g	Protein of unknown function (DUF3049)	-0.856608	-0.936054	0.190258	0.476522	0.0254473	0.188295	0.0795314	0.0422777	0.998766	0.621331	0.998766	0.998895
AT5G17490.1	Lus10028511.g	RGA-like protein 3	-0.531957	-0.934878	0.0647098	0.32775	0.199686	0.181558	0.609104	0.0145417	0.998766	0.9268	0.998766	0.998895
AT3G23820.1	Lus10016640.g	UDP-D-glucuronate 4-epimerase 6	-0.253624	-0.934182	-0.0467599	-0.0109726	0.0765651	0.0810093	0.998766	0.0316099	0.998766	0.998895	0.998766	0.998895
AT5G55180.1	Lus10032562.g	O-Glycosyl hydrolases family 17 protein	-0.337441	-0.932829	-0.26003	0.381314	0.132786	0.519279	0.998766	0.0396506	0.998766	0.838121	0.998766	0.401075
AT1G56110.1	Lus10017214.g	homolog of nucleolar protein NOP56	-0.526159	-0.931905	-0.0818886	-0.157793	-0.125543	-0.234468	0.660299	0.00869442	0.998766	0.998895	0.998766	0.998895
AT1G10200.1	Lus10004230.g	GATA type zinc finger transcription factor family protein	-0.439904	-0.926733	0.191074	-0.13841	-0.231292	-0.285365	0.998766	0.0122956	0.998766	0.998895	0.998766	0.95843
AT1G09590.1	Lus10030607.g	Translation protein SH3-like family protein	-0.378082	-0.923653	0.122703	-0.0744251	0.231521	0.00117811	0.998766	0.00612892	0.998766	0.998895	0.998766	0.998895
AT4G08300.1	Lus10003738.g	nodulin MtN21 /EamA-like transporter family protein	-0.16776	-0.923523	0.112062	0.0210654	-0.20976	-0.000806671	0.998766	0.0122956	0.998766	0.998895	0.998766	0.998895
AT2G32560.1	Lus10036061.g	F-box family protein	-0.389629	-0.918868	-0.0152034	0.349765	-0.160068	0.115704	0.998766	0.040519	0.998766	0.90867	0.998766	0.998895
AT5G02050.1	Lus10024351.g	Mitochondrial glycoprotein family protein	-0.25883	-0.918743	0.227729	0.0283414	0.394157	-0.00415349	0.998766	0.0306012	0.998766	0.998895	0.998766	0.998895
AT5G02800.1	Lus10019897.g	Protein kinase superfamily protein	-0.274782	-0.916469	0.0482261	-0.523958	-0.131345	-0.394974	0.998766	0.040519	0.998766	0.54007	0.998766	0.8775
AT3G08860.1	Lus10009086.g	PYRIMIDINE 4	0.27599	-0.913217	0.0748922	0.184689	-0.068042	-0.198767	0.998766	0.00869442	0.998766	0.998895	0.998766	0.998895
AT5G11110.1	Lus10008056.g	sucrose phosphate synthase 2F	-0.115651	-0.909126	-0.0132782	-0.0743303	0.0343789	-0.17734	0.998766	0.0145417	0.998766	0.998895	0.998766	0.998895
AT4G09320.1	Lus10024286.g	Nucleoside diphosphate kinase family protein	-0.368766	-0.908202	0.133725	0.106592	0.179765	-0.0473775	0.998766	0.0238918	0.998766	0.998895	0.998766	0.998895
AT4G39980.1	Lus10000636.g	3-deoxy-D-arabino-heptulosonate 7-phosphate synthase 1	0.105423	-0.904763	0.148614	0.214643	0.401195	0.257612	0.998766	0.0238918	0.998766	0.998895	0.998766	0.982037
AT3G04730.1	Lus10015907.g	indoleacetic acid-induced protein 16	-0.325885	-0.899337	0.201294	-0.101511	0.119184	-0.0625184	0.998766	0.0361147	0.998766	0.998895	0.998766	0.998895
AT2G09990.1	Lus10031970.g	Ribosomal protein S5 domain 2-like superfamily protein	-0.264917	-0.88541	0.174273	0.0678061	0.471808	0.233066	0.998766	0.015656	0.998766	0.998895	0.808969	0.998895
AT2G46290.1	Lus10021857.g	Transducin/WD40 repeat-like superfamily protein	-0.180024	-0.885338	0.0674066	-0.251132	-0.113876	-0.241239	0.998766	0.0286955	0.998766	0.998895	0.998766	0.998895
AT2G37270.1	Lus10013381.g	ribosomal protein 5B	-0.318477	-0.884547	0.0484252	0.0526943	0.237546	0.118777	0.998766	0.0167676	0.998766	0.998895	0.998766	0.998895
AT4G03210.1	Lus10039715.g	xyloglucan endotransglucosylase/hydrolase 9	-0.13464	-0.882761	0.571336	0.226148	0.0805005	0.231306	0.998766	0.0188877	0.526372	0.998895	0.998766	0.998895
AT3G10950.1	Lus10006414.g	Zinc-binding ribosomal protein family protein	-0.399721	-0.880628	0.17829	0.264853	0.403918	0.390248	0.998766	0.0277694	0.998766	0.983673	0.998766	0.847319
AT4G34110.1	Lus10010370.g	poly(A) binding protein 2	-0.196864	-0.879238	-0.112654	-0.0484459	0.00834535	0.0486668	0.998766	0.0277694	0.998766	0.998895	0.998766	0.998895
AT5G42080.1	Lus10003873.g	dynamin-like protein	-0.344652	-0.877429	0.000221107	-0.0370747	0.0193376	-0.0921088	0.998766	0.0334885	0.999506	0.998895	0.998766	0.998895
	Lus10020249.g		-0.936669	-0.876876	-1.22663	-2.20433	-1.42098	-1.23695	0.0946099	0.0369764	0.00410974	0.00179706	0.00410974	0.00179706
AT3G55440.1	Lus10040807.g	triosephosphate isomerase	-0.314757	-0.872195	0.188301	-0.119407	0.0895219	-0.0505427	0.998766	0.0238918	0.998766	0.998895	0.998766	0.998895
AT3G04770.2	Lus10013183.g	40s ribosomal protein SA B	-0.428722	-0.871148	0.157117	-0.0565595	0.328261	-0.0322149	0.998766	0.0208923	0.998766	0.998895	0.998766	0.998895
AT5G60670.1	Lus10023186.g	Ribosomal protein L11 family protein	-0.438925	-0.870653	0.215533	0.028628	0.212407	0.0235499	0.921165	0.00994494	0.998766	0.998895	0.998766	0.998895
AT4G16720.1	Lus10004743.g	Ribosomal protein L23/L15e family protein	-0.353713	-0.869405	0.139965	-0.168163	0.173965	-0.0415116	0.998766	0.0111184	0.998766	0.998895	0.998766	0.998895
AT1G66230.1	Lus10027197.g	myb domain protein 20	-0.414543	-0.867189	0.029387	-0.0180193	-0.253965	0.062742	0.998766	0.0369764	0.998766	0.998895	0.998766	0.998895
AT4G34200.1	Lus10027868.g	D-3-phosphoglycerate dehydrogenase	-0.374391	-0.864289	-0.261791	0.0295138	0.356366	0.18964	0.998766	0.0499539	0.998766	0.998895	0.998766	0.998895
AT3G12120.2	Lus10004180.g	fatty acid desaturase 2	-0.02689	-0.863175	0.369122	0.327635	0.0275046	0.229173	0.998766	0.0188877	0.998766	0.912866	0.998766	0.998895
AT1G13130.1	Lus10006461.g	Cellulase (glycosyl hydrolase family 5) protein	-0.206742	-0.851543	0.224006	-0.110417	0.00608327	-0.140813	0.998766	0.0422777	0.998766	0.998895	0.998766	0.998895
AT4G34110.1	Lus10010042.g	poly(A) binding protein 2	-0.110707	-0.850709	-0.188384	-0.0530237	-0.0122292	-0.0248943	0.998766	0.0458571	0.998766	0.998895	0.998766	0.998895
AT5G62390.1	Lus10031147.g	BCL-2-associated athanogene 7	-0.614048	-0.849041	0.0130872	0.106922	0.191098	0.127155	0.327422	0.0361147	0.998766	0.998895	0.998766	0.998895
AT2G40890.1	Lus10020850.g	cytochrome P450, family 98, subfamily A, polypeptide 3	-0.221739	-0.84373	0.352038	-0.0922728	0.0448517	-0.0709427	0.998766	0.0483368	0.998766	0.998895	0.998766	0.998895
AT1G30110.1	Lus10003714.g	nudix hydrolase homolog 25	-0.491865	-0.840124	0.199122	-0.112	-0.0205198	-0.032079	0.842388	0.0387791	0.998766	0.998895	0.998766	0.998895
AT2G36540.1	Lus10019759.g	Haloacid dehalogenase-like hydrolase (HAD) superfamily protein	-0.72772	-0.828081	-0.354112	0.136932	-0.246006	-0.0724621	0.180632	0.0342975	0.998766	0.998895	0.998766	0.998895
AT1G70600.1	Lus10006207.g	Ribosomal protein L18e/L15 superfamily protein	-0.33711	-0.824905	0.230636	-0.105583	0.325801	0.0977337	0.998766	0.0440738	0.998766	0.998895	0.998766	0.998895
AT1G05070.1	Lus10030034.g	Protein of unknown function (DUF1068)	-0.209692	-0.823099	0.505472	-0.154586	0.285405	-0.0315195	0.998766	0.0474979	0.816126	0.998895	0.998766	0.998895
AT1G75780.1	Lus10017217.g	tubulin beta-1 chain	-0.368184	-0.822485	0.037135	-0.275147	0.00490675	-0.425846	0.998766	0.0325618	0.998766	0.970224	0.998766	0.735912
AT2G30620.2	Lus10042541.g	winged-helix DNA-binding transcription factor family protein	-0.200448	-0.822156	0.349002	-0.228554	0.522328	-0.0561004	0.998766	0.0198757	0.998766	0.998895	0.653517	0.998895
AT3G06050.1	Lus10021932.g	peroxiredoxin IIF	-0.236303	-0.816856	0.119307	-0.277963	-0.0190771	-0.123556	0.998766	0.0325618	0.998766	0.966417	0.998766	0.998895
AT5G58590.1	Lus10035656.g	RAN binding protein 1	-0.164948	-0.812992	0.168902	-0.0267203	0.300881	0.0454431	0.998766	0.0369764	0.998766	0.998895	0.998766	0.998895
AT5G01600.1	Lus10002865.g	ferretin 1	-0.0414296	-0.801037	0.582386	-0.0291315	0.317439	-0.0565535	0.998766	0.0483368	0.462079	0.998895	0.998766	0.998895
AT2G23810.1	Lus10023216.g	tetraspanin8	-0.358348	-0.793604	0.185989	-0.172382	0.335311	-0.132558	0.998766	0.0491556	0.998766	0.998895	0.998766	0.998895
AT1G04690.1	Lus10011751.g	potassium channel beta subunit 1	-0.273415	-0.78994	0.136221	-0.140822	-0.162257	-0.142735	0.998766	0.0352007	0.998766	0.998895	0.998766	0.998895
AT5G56710.1	Lus10015698.g	Ribosomal protein L31e family protein	-0.460394	-0.78877	-0.00832667	-0.148213	-0.0991733	-0.134094	0.860654	0.0458571	0.998766	0.998895	0.998766	0.998895
AT4G20260.3	Lus10038383.g	plasma-membrane associated cation-binding protein 1	-0.0367678	-0.762322	0.457278	0.0278985	0.328717	0.1796	0.998766	0.046717	0.893104	0.998895	0.998766	0.998895
AT3G05500.1	Lus10020648.g	Rubber elongation factor protein (REF)	-0.065283	-0.748502	0.530883	-0.176252	0.54575	-0.0267923	0.998766	0.0491556	0.657525	0.998895	0.540864	0.998895
AT1G50480.1	Lus10013741.g	10-formyltetrahydrofolate synthetase	0.609644	0.768507	-0.116934	-0.0658574	-0.00213685	0.139751	0.367772	0.043182	0.998766	0.998895	0.998766	0.998895
AT2G05830.1	Lus10001970.g	NagB/RpiA/CoA transferase-like superfamily protein	0.663065	0.774805	0.318075	-0.1262	0.166475	0.00578688	0.262495	0.0474979	0.998766	0.998895	0.998766	0.998895
AT5G67400.1	Lus10032035.g	root hair specific 19	1.06568	0.778477	0.567555	-0.263516	0.392614	0.240346	0.0136373	0.0342975	0.568678	0.967425	0.998766	0.992933
AT1G17100.1	Lus10042093.g	SOUL heme-binding family protein	0.410092	0.784359	0.191019	-0.229052	-0.11209	-0.103738	0.998766	0.0474979	0.998766	0.998895	0.998766	0.998895
AT2G28380.1	Lus10000721.g	dsRNA-binding protein 2	0.263147	0.789149	0.0388696	-0.151009	-0.1933	-0.0290824	0.998766	0.0396506	0.998766	0.998895	0.998766	0.998895
AT3G24050.1	Lus10011762.g	GATA transcription factor 1	0.664474	0.812148	-0.00311374	0.0992052	0.0362422	0.305075	0.310058	0.0369764	0.998766	0.998895	0.998766	0.951988
AT1G76360.1	Lus10013223.g	Protein kinase superfamily protein	0.660239	0.834503	0.216753	-0.179043	0.204006	-0.0756027	0.574322	0.0474979	0.998766	0.998895	0.998766	0.998895
AT5G24690.1	Lus10022966.g	Protein of unknown function (DUF3411)	0.555455	0.835149	-0.0976708	0.0726193	-0.0481961	0.0887014	0.614569	0.0167676	0.998766	0.998895	0.998766	0.998895
AT2G31200.1	Lus10022933.g	actin depolymerizing factor 6	0.400367	0.837532	0.606417	0.0678667	0.460588	0.303328	0.998766	0.0352007	0.354285	0.998895	0.819661	0.93815
AT1G47710.1	Lus10002792.g	Serine protease inhibitor (SERPIN) family protein	0.533205	0.844829	0.211071	-0.0642254	0.158685	0.0768089	0.614334	0.0267906	0.998766	0.998895	0.998766	0.998895
AT2G30933.1	Lus10031443.g	Carbohydrate-binding X8 domain superfamily protein	1.14521	0.84593	-0.0314198	0.340639	-0.177613	0.24775	0.0136373	0.0277694	0.998766	0.897588	0.998766	0.997825
AT4G04770.1	Lus10025788.g	ATP binding cassette protein 1	0.663732	0.856291	-0.132237	-0.159702	-0.0981639	-0.140509	0.250886	0.0248403	0.998766	0.998895	0.998766	0.998895
AT2G38640.1	Lus10010681.g	Protein of unknown function (DUF567)	0.513953	0.865987	0.00949321	0.123378	0.121083	0.349656	0.840051	0.0396506	0.998766	0.998895	0.998766	0.920475
AT1G61560.1	Lus10036519.g	Seven transmembrane MLO family protein	0.849601	0.866718	0.0301355	-0.0280591	0.244966	-0.0606778	0.0625962	0.0238918	0.998766	0.998895	0.998766	0.998895
AT1G25400.1	Lus10041438.g		0.350988	0.868031	-0.175335	-0.138282	-0.034279	-0.0799729	0.998766	0.0361147	0.998766	0.998895	0.998766	0.998895
AT1G77660.1	Lus10008325.g	Histone H3 K4-specific methyltransferase SET7/9 family protein	0.625818	0.872082	-0.0512213	0.0834869	-0.0148016	0.169921	0.492352	0.0352007	0.998766	0.998895	0.998766	0.998895
AT1G79870.1	Lus10037552.g	D-isomer specific 2-hydroxyacid dehydrogenase family protein	0.652972	0.878486	-0.00134604	-0.357141	0.177376	-0.0634849	0.314654	0.0188877	0.998766	0.880054	0.998766	0.998895
AT1G67330.1	Lus10015780.g	Protein of unknown function (DUF579)	1.11481	0.881947	0.161666	-0.00941314	0.312852	0.19319	0.00410974	0.029634	0.998766	0.998895	0.998766	0.998895
AT3G63010.1	Lus10008188.g	alpha/beta-Hydrolases superfamily protein	0.558032	0.881951	-0.0270971	0.159094	-0.053281	0.0546433	0.481048	0.0178237	0.998766	0.998895	0.998766	0.998895
AT1G49570.1	Lus10020994.g	Peroxidase superfamily protein	1.03467	0.881965	0.336161	0.174772	0.236213	0.195189	0.08569	0.0449465	0.998766	0.998895	0.998766	0.998895
AT3G54020.1	Lus10017199.g	Arabidopsis Inositol phosphorylceramide synthase 1	0.558426	0.883577	0.0397316	-0.239232	-0.380817	-0.165681	0.596738	0.0188877	0.998766	0.998895	0.998766	0.998895
AT3G56310.1	Lus10029046.g	Melibiase family protein	0.703046	0.885907	0.0475891	-0.189311	-0.0933109	-0.280987	0.283321	0.00478908	0.998766	0.998895	0.998766	0.955574
AT5G61820.1	Lus10015933.g		1.10294	0.895302	0.306186	0.314412	0.173456	0.198778	0.0136373	0.015656	0.998766	0.921565	0.998766	0.998895
AT1G22380.1	Lus10014831.g	UDP-glucosyl transferase 85A3	0.665756	0.898554	-0.278708	-0.389831	-0.41103	-0.254297	0.363866	0.0134359	0.998766	0.87548	0.998766	0.998895
AT1G47710.1	Lus10032754.g	Serine protease inhibitor (SERPIN) family protein	0.51753	0.902386	0.0598078	-0.287101	0.0827808	0.00388674	0.828289	0.029634	0.998766	0.992589	0.998766	0.998895
AT1G03070.1	Lus10022085.g	Bax inhibitor-1 family protein	0.462288	0.90733	0.0573639	0.124906	0.0137013	0.357108	0.998766	0.0208923	0.998766	0.998895	0.998766	0.91249
AT3G05200.1	Lus10004460.g	RING/U-box superfamily protein	0.966069	0.911826	-0.146692	0.045955	0.431791	0.286327	0.0439061	0.0499539	0.998766	0.998895	0.998766	0.998547
AT5G59030.1	Lus10016464.g	copper transporter 1	0.90962	0.917024	-0.835072	-1.13308	-0.474856	-0.372292	0.087165	0.0316099	0.32262	0.0238918	0.998766	0.942521
AT4G15480.1	Lus10014105.g	UDP-Glycosyltransferase superfamily protein	1.29851	0.918714	0.104124	0.522238	-0.174419	0.162593	0.0107665	0.0198757	0.998766	0.61118	0.998766	0.998895
AT3G11820.1	Lus10016173.g	syntaxin of plants 121	0.615451	0.926293	0.0429873	-0.249862	-0.0506716	-0.172143	0.501083	0.0218909	0.998766	0.998895	0.998766	0.998895
	Lus10038520.g		1.48137	0.928017	0.1065	-0.0915712	0.234053	0.125044	0.00410974	0.0458571	0.998766	0.998895	0.998766	0.998895
AT3G44735.2	Lus10027716.g	PHYTOSULFOKINE 3 PRECURSOR	0.442178	0.928057	0.11548	0.0280882	-0.524491	0.13514	0.998766	0.0145417	0.998766	0.998895	0.756234	0.998895
AT2G32190.1	Lus10010460.g		0.429673	0.936844	0.505857	0.236929	0.458079	0.482299	0.998766	0.0325618	0.902278	0.998895	0.998766	0.705842
AT4G29270.1	Lus10043042.g	HAD superfamily, subfamily IIIB acid phosphatase	0.584958	0.937785	0.209813	0.168804	-0.0209071	0.285654	0.664908	0.0229206	0.998766	0.998895	0.998766	0.98672
AT1G13260.1	Lus10021707.g	related to ABI3/VP1 1	1.22937	0.938217	-0.0108402	-0.220184	0.086776	0.270895	0.00410974	0.00994494	0.998766	0.998895	0.998766	0.993994
AT3G48890.1	Lus10038868.g	membrane-associated progesterone binding protein 3	0.585076	0.940182	0.345183	-0.220125	0.000436323	-0.0944182	0.466074	0.00994494	0.998766	0.998895	0.999298	0.998895
AT1G10500.1	Lus10012683.g	chloroplast-localized ISCA-like protein	0.953207	0.94132	0.159957	-0.16738	-0.0122499	0.0834084	0.0357067	0.0111184	0.998766	0.998895	0.998766	0.998895
AT5G51040.1	Lus10043024.g		1.10557	0.942396	0.495722	-0.174012	-0.0357269	0.116983	0.0573858	0.0167676	0.998766	0.998895	0.998766	0.998895
AT1G28280.1	Lus10041929.g	VQ motif-containing protein	-0.292585	0.943187	-0.194193	0.191195	-0.175536	-0.0291581	0.998766	0.0483368	0.998766	0.998895	0.998766	0.998895
AT1G78380.1	Lus10026198.g	glutathione S-transferase TAU 19	0.687092	0.951454	0.0700375	-0.261545	-0.140054	-0.0310084	0.281815	0.00869442	0.998766	0.996245	0.998766	0.998895
AT3G11400.1	Lus10028823.g	eukaryotic translation initiation factor 3G1	0.321292	0.962871	0.181795	-0.00300096	0.0231391	-0.0187254	0.998766	0.0198757	0.998766	0.998895	0.998766	0.998895
AT2G39420.1	Lus10040328.g	alpha/beta-Hydrolases superfamily protein	0.741961	0.963801	0.257448	0.0386958	0.21542	0.229639	0.250886	0.00612892	0.998766	0.998895	0.998766	0.998895
AT5G20900.1	Lus10027639.g	jasmonate-zim-domain protein 12	1.04549	0.972285	0.375658	0.0279195	0.335334	0.175978	0.0136373	0.00179706	0.998766	0.998895	0.998766	0.998895
AT4G01070.1	Lus10005951.g	UDP-Glycosyltransferase superfamily protein	0.564815	0.974259	-0.818423	0.422423	0.116092	0.638007	0.526412	0.0033501	0.0808684	0.805866	0.998766	0.191039
AT3G48890.1	Lus10005746.g	membrane-associated progesterone binding protein 3	0.622206	0.976616	0.354217	-0.0997871	0.203197	0.0418471	0.356472	0.00612892	0.998766	0.998895	0.998766	0.998895
AT2G38360.1	Lus10012224.g	prenylated RAB acceptor 1.B4	0.424022	0.97911	-0.319906	-0.188212	0.457866	0.19022	0.998766	0.00612892	0.998766	0.998895	0.961791	0.998895
AT1G60870.1	Lus10022977.g	maternal effect embryo arrest 9	0.789492	0.980883	0.262902	0.162188	0.00813536	0.0555766	0.316254	0.0440738	0.998766	0.998895	0.998766	0.998895
AT1G73500.1	Lus10040127.g	MAP kinase kinase 9	0.75593	0.981126	0.000909553	0.396491	-0.0401288	0.702714	0.168208	0.0122956	0.999029	0.875409	0.998766	0.1402
AT4G37320.1	Lus10041643.g	cytochrome P450, family 81, subfamily D, polypeptide 5	0.487534	0.982072	0.0109011	-0.313152	-0.169107	0.0115658	0.952094	0.0134359	0.998766	0.97969	0.998766	0.998895
AT4G30780.1	Lus10036602.g		0.807606	0.990451	0.096869	-0.255809	-0.113734	-0.13432	0.152441	0.00179706	0.998766	0.994763	0.998766	0.998895
AT1G06620.1	Lus10002888.g	2-oxoglutarate (2OG) and Fe(II)-dependent oxygenase superfamily protein	1.49357	0.994738	0.783247	0.745467	0.781172	0.668745	0.00410974	0.00612892	0.0808684	0.0739802	0.0726986	0.142298
AT3G15360.1	Lus10014798.g	thioredoxin M-type 4	0.64507	1.0042	0.271533	-0.00663692	-0.0819002	-0.00933423	0.446117	0.0033501	0.998766	0.998895	0.998766	0.998895
AT3G20660.1	Lus10014801.g	organic cation/carnitine transporter4	1.15422	1.00521	0.0868582	0.0877494	0.398895	0.236531	0.00758036	0.0033501	0.998766	0.998895	0.998766	0.998895
AT4G36810.1	Lus10028509.g	geranylgeranyl pyrophosphate synthase 1	1.37759	1.00745	0.911279	0.517848	0.983331	0.749412	0.00410974	0.00612892	0.0591888	0.564172	0.0107665	0.106419
AT2G29380.1	Lus10040270.g	highly ABA-induced PP2C gene 3	0.777949	1.0101	0.292945	0.0819425	0.326168	0.376511	0.147187	0.00994494	0.998766	0.998895	0.998766	0.889912
AT1G16670.1	Lus10026503.g	Protein kinase superfamily protein	0.362214	1.01954	0.0129804	-0.125695	-0.245631	-0.0697436	0.998766	0.0122956	0.998766	0.998895	0.998766	0.998895
AT4G17900.1	Lus10030968.g	PLATZ transcription factor family protein	0.80266	1.02166	0.0273836	-0.338344	-0.183598	-0.226997	0.281815	0.00743264	0.998766	0.902368	0.998766	0.998895
AT2G39210.1	Lus10037948.g	Major facilitator superfamily protein	0.461332	1.02663	-0.433596	0.659599	-0.0256284	0.313186	0.998766	0.00179706	0.998766	0.28641	0.998766	0.960512
AT4G28240.1	Lus10039758.g	Wound-responsive family protein	0.473296	1.03001	0.448614	0.343216	0.492302	0.293341	0.998766	0.0229206	0.985973	0.908651	0.804207	0.957973
AT5G41330.1	Lus10032277.g	BTB/POZ domain with WD40/YVTN repeat-like protein	0.97696	1.03349	0.217217	-0.0122825	0.756011	0.23831	0.0398361	0.0111184	0.998766	0.998895	0.203314	0.998895
AT5G05140.1	Lus10027295.g	Transcription elongation factor (TFIIS) family protein	0.635451	1.03472	0.0168905	0.217734	-0.0863696	0.0660283	0.318714	0.00179706	0.998766	0.998895	0.998766	0.998895
AT3G44620.1	Lus10043376.g	protein tyrosine phosphatases;protein tyrosine phosphatases	0.15121	1.0359	0.221485	-0.158686	-0.173854	-0.341065	0.998766	0.0277694	0.998766	0.998895	0.998766	0.982224
AT1G60950.1	Lus10001369.g	2Fe-2S ferredoxin-like superfamily protein	0.568813	1.04008	0.074858	0.305345	-0.813223	0.225583	0.998766	0.0352007	0.998766	0.998895	0.503642	0.998895
AT3G09880.1	Lus10021511.g	Protein phosphatase 2A regulatory B subunit family protein	0.86676	1.04337	-0.043966	-0.0716267	-0.331076	0.0852452	0.13084	0.0033501	0.998766	0.998895	0.998766	0.998895
AT5G24530.1	Lus10024882.g	2-oxoglutarate (2OG) and Fe(II)-dependent oxygenase superfamily protein	0.695271	1.04834	0.178924	-0.271311	-0.111887	-0.172967	0.198187	0.00179706	0.998766	0.964613	0.998766	0.998895
AT1G31330.1	Lus10018273.g	photosystem I subunit F	0.13636	1.05004	-0.197314	0.432288	-1.11941	0.410197	0.998766	0.0458571	0.998766	0.921387	0.116011	0.94468
AT1G18260.1	Lus10009680.g	HCP-like superfamily protein	0.704127	1.05436	-0.066611	-0.0596988	0.0302364	-0.000386263	0.216844	0.00179706	0.998766	0.998895	0.998766	0.999141
AT2G36930.1	Lus10023928.g	zinc finger (C2H2 type) family protein	0.342755	1.05572	0.44145	-0.278389	-0.0753743	-0.170768	0.998766	0.00612892	0.998766	0.988001	0.998766	0.998895
AT1G46480.1	Lus10024808.g	WUSCHEL related homeobox 4	-0.637477	1.05619	-0.163157	0.473971	-0.825562	0.475241	0.489193	0.00869442	0.998766	0.805086	0.181703	0.788626
AT5G61430.1	Lus10021659.g	NAC domain containing protein 100	0.407212	1.06031	0.0748896	-0.00854424	-0.11013	-0.211038	0.998766	0.0325618	0.998766	0.998895	0.998766	0.998895
AT2G47140.1	Lus10035258.g	NAD(P)-binding Rossmann-fold superfamily protein	1.3723	1.06181	0.253392	0.17331	0.744863	0.570497	0.00410974	0.0033501	0.998766	0.998895	0.186381	0.486335
AT2G29420.1	Lus10040727.g	glutathione S-transferase tau 7	0.590497	1.06973	0.148272	0.236611	0.135582	0.431158	0.759626	0.0134359	0.998766	0.998895	0.998766	0.88377
AT2G03090.1	Lus10020257.g	expansin A15	0.308548	1.07038	0.00573536	-0.23551	-0.318435	-0.137629	0.998766	0.0033501	0.998766	0.998895	0.998766	0.998895
AT2G36690.1	Lus10001711.g	2-oxoglutarate (2OG) and Fe(II)-dependent oxygenase superfamily protein	0.288401	1.07544	0.200565	0.00453211	-0.0605282	-0.0188954	0.998766	0.00478908	0.998766	0.998895	0.998766	0.998895
AT4G15545.1	Lus10034001.g		0.692239	1.08554	0.0580136	-0.264429	-0.114337	0.0538984	0.33891	0.00179706	0.998766	0.998895	0.998766	0.998895
AT5G22300.1	Lus10013313.g	nitrilase 4	1.03829	1.08588	0.20979	-0.0754432	0.0437551	0.304879	0.0289536	0.00179706	0.998766	0.998895	0.998766	0.941194
AT5G17820.1	Lus10013631.g	Peroxidase superfamily protein	0.40056	1.08914	0.101573	0.411247	0.0000900996	0.38596	0.998766	0.0111184	0.998766	0.912313	0.998766	0.933342
AT2G39570.1	Lus10005157.g	ACT domain-containing protein	0.542632	1.09018	0.0630321	-0.198811	-0.375587	-0.271654	0.998766	0.0342975	0.998766	0.998895	0.998766	0.998895
AT4G34950.1	Lus10025053.g	Major facilitator superfamily protein	0.28349	1.09158	-0.0588242	0.344925	1.0862	0.701076	0.998766	0.0178237	0.998766	0.962338	0.00410974	0.266066
AT1G22400.1	Lus10031388.g	UDP-Glycosyltransferase superfamily protein	0.79916	1.09364	-0.087316	0.550195	-0.0554401	0.467293	0.266177	0.00179706	0.998766	0.354034	0.998766	0.54179
AT3G05290.1	Lus10015188.g	peroxisomal adenine nucleotide carrier 1	1.02019	1.0946	0.165833	0.0277995	0.146915	-0.0262185	0.0313423	0.0033501	0.998766	0.998895	0.998766	0.998895
AT3G26040.1	Lus10012759.g	HXXXD-type acyl-transferase family protein	2.23328	1.09822	1.42426	0.657958	1.03737	0.522615	0.00410974	0.0188877	0.00410974	0.358957	0.0239833	0.687914
AT1G30070.1	Lus10038500.g	SGS domain-containing protein	0.68604	1.09926	0.654474	0.309235	-0.183657	0.536174	0.466074	0.0033501	0.422728	0.957973	0.998766	0.524734
AT2G46220.1	Lus10012651.g	Uncharacterized conserved protein (DUF2358)	0.826275	1.10563	0.36925	0.0383258	-0.025082	0.143033	0.185372	0.00179706	0.998766	0.998895	0.998766	0.998895
AT3G48700.1	Lus10012073.g	carboxyesterase 13	0.764968	1.10828	0.548194	0.259558	0.461366	0.827899	0.234206	0.00179706	0.747245	0.998895	0.998766	0.0564694
AT2G19460.1	Lus10011939.g	Protein of unknown function (DUF3511)	0.862316	1.11129	0.455632	0.0658835	0.389286	0.470958	0.211312	0.00994494	0.998766	0.998895	0.998766	0.841294
AT4G25800.2	Lus10020686.g	Calmodulin-binding protein	-0.241691	1.11691	-1.80276	-2.12614	-0.301427	-1.25158	0.998766	0.00179706	0.00410974	0.00179706	0.998766	0.0033501
AT5G44390.1	Lus10001965.g	FAD-binding Berberine family protein	1.07827	1.1174	0.00265704	0.199158	0.341943	0.370612	0.0165059	0.00478908	0.998766	0.998895	0.998766	0.942743
AT1G14870.1	Lus10019478.g	PLANT CADMIUM RESISTANCE 2	0.733403	1.11934	-0.115472	-0.828149	-0.416105	-0.504728	0.291768	0.00869442	0.998766	0.155474	0.998766	0.795935
AT5G47070.1	Lus10040135.g	Protein kinase superfamily protein	1.21254	1.12029	-0.506696	-0.431758	-0.289742	0.0457488	0.0673025	0.0369764	0.998766	0.973623	0.998766	0.998895
AT1G06450.1	Lus10035078.g	Polynucleotidyl transferase, ribonuclease H-like superfamily protein	-0.220519	1.12222	-2.18975	-1.58124	0.442802	-0.8583	0.998766	0.00994494	0.00410974	0.00179706	0.998766	0.244724
AT5G59350.1	Lus10040839.g		1.26299	1.12272	0.307097	-0.304402	0.720066	-0.0652978	0.0673025	0.040519	0.998766	0.998895	0.794961	0.998895
AT4G23610.1	Lus10039662.g	Late embryogenesis abundant (LEA) hydroxyproline-rich glycoprotein family	0.713114	1.12369	0.0317538	0.0451899	0.108641	0.559566	0.392092	0.0277694	0.998766	0.998895	0.998766	0.727377
AT3G59710.1	Lus10035736.g	NAD(P)-binding Rossmann-fold superfamily protein	1.22205	1.1262	-0.938951	-0.519164	-0.559347	-0.427965	0.0239833	0.0198757	0.335216	0.890497	0.998766	0.959143
AT3G63010.1	Lus10027969.g	alpha/beta-Hydrolases superfamily protein	0.748428	1.12863	0.131647	0.293861	0.244561	0.347884	0.358483	0.0167676	0.998766	0.998895	0.998766	0.966881
AT5G21920.1	Lus10008993.g	YGGT family protein	0.632358	1.13532	0.367743	-0.28058	0.168453	-0.107039	0.816368	0.0218909	0.998766	0.998895	0.998766	0.998895
	Lus10027917.g		0.0803691	1.13559	-0.211313	0.226732	0.18898	0.553042	0.998766	0.0248403	0.998766	0.998895	0.998766	0.794704
AT4G22360.1	Lus10016581.g	SWIB complex BAF60b domain-containing protein	0.317541	1.13658	-0.215259	0.161581	0.137312	0.147204	0.998766	0.00179706	0.998766	0.998895	0.998766	0.998895
AT5G42060.1	Lus10032409.g	DEK, chromatin associated protein	0.128049	1.14145	0.104487	-0.0119656	0.260696	0.54231	0.998766	0.0499539	0.998766	0.998895	0.998766	0.868376
AT1G10150.1	Lus10011718.g	Carbohydrate-binding protein	0.446318	1.14396	-0.0662665	0.0328059	-0.248815	0.120386	0.998766	0.0122956	0.998766	0.998895	0.998766	0.998895
AT1G65660.1	Lus10022931.g	Pre-mRNA splicing Prp18-interacting factor	0.623565	1.15439	0.325843	-0.183299	-0.26985	-0.338718	0.544187	0.00743264	0.998766	0.998895	0.998766	0.900342
AT2G15580.2	Lus10001688.g	RING/U-box superfamily protein	1.00909	1.15444	0.0234572	0.0398603	0.224336	0.187309	0.087165	0.0198757	0.998766	0.998895	0.998766	0.998895
	Lus10010378.g		0.666375	1.15448	0.226017	0.366421	0.00122119	0.986392	0.235924	0.00179706	0.998766	0.856912	0.998766	0.00179706
AT2G06050.1	Lus10028663.g	oxophytodienoate-reductase 3	1.33512	1.15592	0.606209	-0.112373	0.281778	0.142404	0.00410974	0.00179706	0.495769	0.998895	0.998766	0.998895
AT3G17800.2	Lus10017989.g	Protein of unknown function (DUF760)	0.907125	1.15674	0.270885	-0.103184	0.442814	0.280919	0.0265066	0.00179706	0.998766	0.998895	0.989168	0.965264
AT1G70420.1	Lus10029153.g	Protein of unknown function (DUF1645)	0.387446	1.15901	-0.804359	-0.699681	0.0127078	-0.332056	0.998766	0.00179706	0.229104	0.2068	0.998766	0.95573
AT5G64230.1	Lus10010617.g		1.04918	1.15988	0.0367392	0.206619	0.123896	0.24158	0.0709013	0.00743264	0.998766	0.998895	0.998766	0.998895
AT5G10530.1	Lus10007079.g	Concanavalin A-like lectin protein kinase family protein	0.504355	1.16393	-0.264698	-0.223834	0.500241	0.104783	0.998766	0.0208923	0.998766	0.998895	0.998766	0.998895
AT1G08290.1	Lus10004887.g	WIP domain protein 3	0.801985	1.1647	-0.226663	-0.150844	-0.517711	0.0195798	0.290774	0.0188877	0.998766	0.998895	0.998766	0.998895
AT3G48360.1	Lus10013670.g	BTB and TAZ domain protein 2	0.71925	1.16483	-0.127319	-0.20163	-0.00869733	-0.28039	0.998766	0.00179706	0.998766	0.998895	0.998766	0.96591
AT5G42820.1	Lus10009389.g	Zinc finger C-x8-C-x5-C-x3-H type family protein	0.572244	1.16517	0.544874	0.617148	-0.305276	1.09531	0.998766	0.0413611	0.998766	0.687316	0.998766	0.0668757
AT5G57370.1	Lus10001311.g		0.36602	1.16663	0.281418	-0.286298	0.0437021	-0.223866	0.998766	0.00478908	0.998766	0.998895	0.998766	0.998895
AT3G16990.1	Lus10037751.g	Haem oxygenase-like, multi-helical	0.63541	1.1692	0.22143	-0.288523	0.176932	-0.159669	0.99523	0.0352007	0.998766	0.998895	0.998766	0.998895
AT5G51570.1	Lus10038907.g	SPFH/Band 7/PHB domain-containing membrane-associated protein family	0.814429	1.17231	-0.0175709	-0.0638006	-0.0844988	0.149484	0.218747	0.0033501	0.998766	0.998895	0.998766	0.998895
AT5G61520.1	Lus10009656.g	Major facilitator superfamily protein	1.63832	1.17358	-0.236722	-0.281074	0.36408	0.420511	0.00410974	0.0316099	0.998766	0.998895	0.998766	0.953469
AT1G77120.1	Lus10042787.g	alcohol dehydrogenase 1	0.585168	1.17587	0.291977	-0.439845	-0.332709	0.197942	0.704672	0.00743264	0.998766	0.912832	0.998766	0.998895
AT3G51520.1	Lus10013796.g	diacylglycerol acyltransferase family	0.734505	1.18168	-0.0617022	0.0398266	-0.210659	0.218652	0.850567	0.00869442	0.998766	0.998895	0.998766	0.998895
AT3G20310.1	Lus10043182.g	ethylene response factor 7	0.256358	1.18587	-0.514285	-0.494221	0.805217	-0.0796312	0.998766	0.0440738	0.998766	0.948762	0.492352	0.998895
AT1G06570.1	Lus10020740.g	phytoene desaturation 1	1.02159	1.19684	0.160706	-0.174355	-0.0933026	-0.103804	0.0709013	0.00179706	0.998766	0.998895	0.998766	0.998895
AT1G13360.1	Lus10041461.g		0.819152	1.19799	-0.459283	-0.0911578	-0.222214	0.232503	0.521388	0.0483368	0.998766	0.998895	0.998766	0.998895
AT1G49820.1	Lus10002806.g	S-methyl-5-thioribose kinase	1.0863	1.20173	0.0998645	0.0957332	0.0918484	0.47274	0.00758036	0.00179706	0.998766	0.998895	0.998766	0.681842
AT5G66190.1	Lus10028451.g	ferredoxin-NADP(+)-oxidoreductase 1	0.791675	1.20698	-0.374526	0.212882	-1.31292	0.0643452	0.2987	0.00179706	0.998766	0.998895	0.0439061	0.998895
AT2G41835.1	Lus10012196.g	zinc finger (C2H2 type, AN1-like) family protein	0.47125	1.21134	0.133386	-0.337761	0.0139659	-0.108546	0.923086	0.00179706	0.998766	0.938443	0.998766	0.998895
AT2G48010.1	Lus10027970.g	receptor-like kinase in in flowers 3	0.88209	1.21336	0.00381636	0.21413	0.409778	0.532652	0.12146	0.00179706	0.998766	0.998895	0.998766	0.742591
AT4G16820.1	Lus10004364.g	alpha/beta-Hydrolases superfamily protein	0.269772	1.21698	-1.97181	-1.82687	-0.951103	-0.357404	0.998766	0.029634	0.00758036	0.00179706	0.433619	0.998895
AT1G68300.1	Lus10041436.g	Adenine nucleotide alpha hydrolases-like superfamily protein	1.03559	1.21708	0.163572	0.043904	0.0930437	0.0406274	0.0357067	0.00179706	0.998766	0.998895	0.998766	0.998895
AT1G25400.1	Lus10034335.g		0.720454	1.21852	-0.0576	-0.00429878	0.0329389	-0.18163	0.411864	0.00179706	0.998766	0.998895	0.998766	0.998895
AT4G00050.1	Lus10042874.g	basic helix-loop-helix (bHLH) DNA-binding superfamily protein	0.651714	1.21853	-0.292095	-0.537187	-0.455031	-0.521182	0.879693	0.00612892	0.998766	0.855	0.998766	0.880154
AT5G14440.1	Lus10022288.g	Surfeit locus protein 2 (SURF2)	0.0972308	1.21899	0.032354	0.048547	-0.123285	0.287756	0.998766	0.00478908	0.998766	0.998895	0.998766	0.998895
AT4G38520.2	Lus10005054.g	Protein phosphatase 2C family protein	1.06498	1.22107	0.155161	-0.168888	0.134773	0.043044	0.0959707	0.0198757	0.998766	0.998895	0.998766	0.998895
AT5G56550.1	Lus10034985.g	oxidative stress 3	1.03985	1.22537	-0.00180716	-0.0522955	-0.714419	-0.359233	0.11863	0.00179706	0.998766	0.998895	0.357708	0.916623
AT2G19570.1	Lus10018355.g	cytidine deaminase 1	1.0613	1.23275	0.244016	-0.124775	0.169212	0.0381674	0.0357067	0.00179706	0.998766	0.998895	0.998766	0.998895
AT5G13640.1	Lus10017165.g	phospholipid:diacylglycerol acyltransferase	0.802677	1.23287	-0.174979	0.0222439	-0.178291	-0.077422	0.137309	0.00179706	0.998766	0.998895	0.998766	0.998895
AT3G56400.1	Lus10012870.g	WRKY DNA-binding protein 70	0.931702	1.24447	-1.14404	-1.61075	-0.539912	-0.368497	0.0239833	0.00179706	0.00410974	0.00179706	0.718089	0.899469
AT4G14430.1	Lus10021207.g	indole-3-butyric acid response 10	0.719632	1.24745	0.29322	-0.183017	0.299224	0.0544175	0.627287	0.0122956	0.998766	0.998895	0.998766	0.998895
AT1G76600.1	Lus10037249.g		-0.10198	1.2505	-1.12663	-0.246711	0.168728	0.236463	0.998766	0.0033501	0.0289536	0.998895	0.998766	0.998895
AT5G08790.1	Lus10002083.g	NAC (No Apical Meristem) domain transcriptional regulator superfamily protein	0.4371	1.25532	-0.916268	0.178634	-0.294543	0.0268342	0.998766	0.0167676	0.356472	0.998895	0.998766	0.998895
AT1G24095.1	Lus10030833.g	Putative thiol-disulphide oxidoreductase DCC	0.772687	1.2562	0.211487	0.0869678	0.0662159	0.081985	0.44745	0.00743264	0.998766	0.998895	0.998766	0.998895
AT2G38050.1	Lus10017183.g	3-oxo-5-alpha-steroid 4-dehydrogenase family protein	0.59058	1.25667	0.369037	0.226304	0.265846	0.522918	0.998766	0.0188877	0.998766	0.998895	0.998766	0.875957
AT3G53990.1	Lus10017207.g	Adenine nucleotide alpha hydrolases-like superfamily protein	1.52448	1.26145	0.277875	-0.224245	0.129431	0.0648568	0.00410974	0.00179706	0.998766	0.998895	0.998766	0.998895
AT3G62150.1	Lus10000052.g	P-glycoprotein 21	0.284449	1.26788	0.231332	-0.467073	-0.60769	-0.499489	0.998766	0.0033501	0.998766	0.85335	0.906253	0.808074
AT3G28210.1	Lus10039448.g	zinc finger (AN1-like) family protein	0.527194	1.26826	0.00973479	-0.500724	-0.19585	0.136534	0.998766	0.00179706	0.998766	0.831961	0.998766	0.998895
AT5G42680.2	Lus10021759.g	Protein of unknown function, DUF617	1.19586	1.27054	0.0821586	0.712044	-0.521658	0.857846	0.0191108	0.0033501	0.998766	0.343256	0.998766	0.144035
AT1G65980.1	Lus10023662.g	thioredoxin-dependent peroxidase 1	1.14808	1.27197	0.506523	-0.055711	0.174803	0.174704	0.00410974	0.00179706	0.726252	0.998895	0.998766	0.998895
AT3G63420.2	Lus10042727.g	Ggamma-subunit 1	0.411071	1.2747	0.432887	-0.142716	0.0841709	-0.0771927	0.998766	0.00179706	0.998766	0.998895	0.998766	0.998895
AT4G35160.1	Lus10015311.g	O-methyltransferase family protein	1.05189	1.27483	-0.521271	0.0962124	-0.521785	0.215959	0.0191108	0.00179706	0.673856	0.998895	0.670791	0.998895
AT5G07990.1	Lus10013150.g	Cytochrome P450 superfamily protein	1.33907	1.2835	-0.836247	-0.800226	-0.292671	0.0638188	0.00410974	0.00179706	0.0377796	0.0532118	0.998766	0.998895
AT1G20050.1	Lus10027993.g	C-8,7 sterol isomerase	1.09987	1.28531	0.00595306	-0.157477	0.101613	0.0476243	0.0478363	0.0134359	0.998766	0.998895	0.998766	0.998895
AT5G37150.1	Lus10035775.g	P-loop containing nucleoside triphosphate hydrolases superfamily protein	1.21837	1.298	-2.10308	-1.55473	-1.07724	-0.205726	0.0107665	0.0033501	0.00410974	0.00612892	0.117369	0.998895
AT4G15450.1	Lus10012957.g	Senescence/dehydration-associated protein-related	0.94988	1.30094	0.321519	-0.040271	-0.0605167	0.560561	0.133277	0.0111184	0.998766	0.998895	0.998766	0.577388
AT5G24910.1	Lus10008423.g	cytochrome P450, family 714, subfamily A, polypeptide 1	1.24153	1.3081	0.46711	-0.177167	0.0697894	-0.079444	0.00410974	0.00179706	0.998766	0.998895	0.998766	0.998895
AT5G59730.1	Lus10004917.g	exocyst subunit exo70 family protein H7	0.729228	1.30866	-0.473832	-0.246787	0.517556	0.11919	0.369978	0.00179706	0.998766	0.998895	0.998766	0.998895
AT3G48890.1	Lus10014988.g	membrane-associated progesterone binding protein 3	0.658141	1.30962	0.106633	-0.02939	-0.048083	0.134973	0.387837	0.00179706	0.998766	0.998895	0.998766	0.998895
AT2G40000.1	Lus10040215.g	ortholog of sugar beet HS1 PRO-1 2	0.661366	1.31004	-1.05277	-0.94682	-0.0603727	-0.307716	0.816912	0.00179706	0.0573858	0.0334885	0.998766	0.981378
AT4G03280.1	Lus10018521.g	photosynthetic electron transfer C	0.997746	1.31108	0.00844152	0.0193145	-0.00974975	0.399883	0.252648	0.00743264	0.998766	0.998895	0.998766	0.964733
AT1G11260.1	Lus10018422.g	sugar transporter 1	1.28612	1.31125	0.0947895	-0.00551753	0.445367	0.0967238	0.00410974	0.00179706	0.998766	0.998895	0.951511	0.998895
AT3G45970.1	Lus10023968.g	expansin-like A1	-0.0257864	1.31171	0.518778	-0.0635892	0.207956	0.434514	0.998766	0.0167676	0.998766	0.998895	0.998766	0.95843
AT1G03475.1	Lus10021087.g	Coproporphyrinogen III oxidase	0.701474	1.31299	0.183091	-0.310904	-0.356138	-0.0444882	0.524376	0.015656	0.998766	0.998895	0.998766	0.998895
AT5G05140.1	Lus10039000.g	Transcription elongation factor (TFIIS) family protein	0.814778	1.31438	-0.00186237	-0.325714	0.0666181	-0.0859404	0.128391	0.00179706	0.998766	0.950973	0.998766	0.998895
AT4G02340.1	Lus10010293.g	alpha/beta-Hydrolases superfamily protein	1.07768	1.3244	0.366098	0.00787535	0.214485	0.102483	0.0357067	0.00179706	0.998766	0.998895	0.998766	0.998895
AT3G52380.1	Lus10029372.g	chloroplast RNA-binding protein 33	1.05122	1.33113	0.40214	-0.472489	-0.0680989	-0.126848	0.412303	0.0238918	0.998766	0.94001	0.998766	0.998895
AT4G36810.1	Lus10023259.g	geranylgeranyl pyrophosphate synthase 1	2.27093	1.33126	0.729618	0.772007	1.53049	1.41969	0.00410974	0.0306012	0.73915	0.603201	0.00758036	0.0167676
AT1G72210.1	Lus10029950.g	basic helix-loop-helix (bHLH) DNA-binding superfamily protein	0.676533	1.33343	-0.189421	0.064269	-0.0490625	-0.316642	0.998766	0.0474979	0.998766	0.998895	0.998766	0.998895
AT3G10020.1	Lus10003372.g		2.20029	1.33436	1.89335	-0.0797053	0.568622	1.35552	0.00758036	0.00743264	0.0215732	0.998895	0.998766	0.00612892
AT4G12800.1	Lus10002143.g	photosystem I subunit l	0.922375	1.33721	-0.0758291	0.194357	-0.970098	0.609964	0.379172	0.015656	0.998766	0.998895	0.495243	0.796391
AT5G54840.1	Lus10040044.g	Ras-related small GTP-binding family protein	0.488117	1.33729	-0.17011	0.0324002	-0.262455	-0.0893324	0.996411	0.00179706	0.998766	0.998895	0.998766	0.998895
AT4G32480.1	Lus10011174.g	Protein of unknown function (DUF506)	1.11232	1.33773	-0.153298	0.0880012	-0.300462	-0.0818543	0.175697	0.00179706	0.998766	0.998895	0.998766	0.998895
AT4G32190.1	Lus10006190.g	Myosin heavy chain-related protein	1.05114	1.33785	-0.0843761	-0.0972873	-0.183684	-0.0510334	0.033595	0.00179706	0.998766	0.998895	0.998766	0.998895
AT2G02040.1	Lus10011055.g	peptide transporter 2	0.751916	1.34265	0.106275	-0.289989	0.0478061	-0.280386	0.230029	0.00179706	0.998766	0.984297	0.998766	0.990402
AT5G05840.1	Lus10040241.g	Protein of unknown function (DUF620)	0.650102	1.34577	-0.124124	0.595031	-0.0565063	0.836347	0.93251	0.0208923	0.998766	0.870574	0.998766	0.41669
AT5G06860.1	Lus10023824.g	polygalacturonase inhibiting protein 1	0.968006	1.34579	0.23536	-0.305192	0.57229	0.264573	0.0136373	0.00179706	0.998766	0.950899	0.542943	0.978641
AT2G33580.1	Lus10008586.g	Protein kinase superfamily protein	1.26916	1.35671	-0.132746	0.147567	0.814217	0.395586	0.00410974	0.00179706	0.998766	0.998895	0.190627	0.927142
AT5G25930.1	Lus10005491.g	Protein kinase family protein with leucine-rich repeat domain	1.4318	1.35755	-0.323021	-0.339971	-0.0147945	0.193619	0.00758036	0.0369764	0.998766	0.998895	0.998766	0.998895
AT3G48990.1	Lus10039232.g	AMP-dependent synthetase and ligase family protein	1.17337	1.35811	0.0527834	0.144227	0.212755	0.323465	0.00410974	0.00179706	0.998766	0.998895	0.998766	0.928962
AT5G40780.1	Lus10022329.g	lysine histidine transporter 1	0.74475	1.36299	0.309843	0.0115606	0.38078	0.279511	0.194861	0.00179706	0.998766	0.998895	0.998766	0.989983
AT2G31880.1	Lus10033041.g	Leucine-rich repeat protein kinase family protein	1.12658	1.36923	-0.595855	-0.0153847	0.0536848	0.292354	0.00410974	0.00179706	0.562569	0.998895	0.998766	0.985937
AT1G47480.1	Lus10042662.g	alpha/beta-Hydrolases superfamily protein	1.07861	1.37452	0.205346	0.373756	0.154246	0.475152	0.0289536	0.00179706	0.998766	0.961176	0.998766	0.880544
AT3G09350.1	Lus10023786.g	Fes1A	0.685331	1.37493	0.518507	-0.0631964	-0.254248	0.805674	0.876656	0.0325618	0.998766	0.998895	0.998766	0.318778
AT2G35270.1	Lus10000519.g	Predicted AT-hook DNA-binding family protein	1.00683	1.37735	-0.311459	0.204982	-0.202962	0.362937	0.168208	0.0122956	0.998766	0.998895	0.998766	0.998895
AT5G23850.1	Lus10039226.g	Arabidopsis thaliana protein of unknown function (DUF821)	1.07148	1.37931	-0.418675	0.14471	0.22971	0.727948	0.0289536	0.00612892	0.998766	0.998895	0.998766	0.461838
AT4G32190.1	Lus10041037.g	Myosin heavy chain-related protein	0.900388	1.38112	-0.127845	0.0558576	-0.120972	0.130239	0.114697	0.00179706	0.998766	0.998895	0.998766	0.998895
AT1G24480.1	Lus10006247.g	S-adenosyl-L-methionine-dependent methyltransferases superfamily protein	1.3103	1.3838	0.542366	0.109114	0.795168	0.301366	0.139523	0.0229206	0.998766	0.998895	0.901032	0.998895
AT1G73500.1	Lus10040128.g	MAP kinase kinase 9	0.881926	1.38385	0.228863	0.264425	-0.0306981	0.461605	0.0959707	0.00179706	0.998766	0.998895	0.998766	0.820649
AT5G08370.1	Lus10024401.g	alpha-galactosidase 2	0.288426	1.38386	0.176723	-0.231945	-0.0405569	-0.226269	0.998766	0.0111184	0.998766	0.998895	0.998766	0.998895
AT2G32030.1	Lus10039344.g	Acyl-CoA N-acyltransferases (NAT) superfamily protein	0.913053	1.38449	-1.03699	-0.233114	-0.067359	0.160451	0.339727	0.00743264	0.234206	0.998895	0.998766	0.998895
AT4G15560.1	Lus10012789.g	Deoxyxylulose-5-phosphate synthase	0.718669	1.38561	-0.0400188	-0.155991	-0.193431	0.0632713	0.377576	0.00179706	0.998766	0.998895	0.998766	0.998895
AT2G16700.1	Lus10025049.g	actin depolymerizing factor 5	0.9205	1.38745	-0.146231	0.288915	0.0434793	0.259272	0.116011	0.00179706	0.998766	0.998895	0.998766	0.998895
AT5G05320.1	Lus10034838.g	FAD/NAD(P)-binding oxidoreductase family protein	0.310653	1.39728	-0.662544	0.00356694	0.139865	0.390945	0.998766	0.0277694	0.998766	0.998895	0.998766	0.998895
AT2G31820.1	Lus10008329.g	Ankyrin repeat family protein	0.9513	1.39741	-0.0203139	0.18788	-0.012392	0.369134	0.033595	0.00179706	0.998766	0.998895	0.998766	0.929677
AT5G14860.1	Lus10022222.g	UDP-Glycosyltransferase superfamily protein	2.66599	1.40311	-0.715574	1.0671	0.67378	1.18348	0.0377796	0.0440738	0.998766	0.256973	0.998766	0.138895
AT1G80460.1	Lus10035914.g	Actin-like ATPase superfamily protein	1.37137	1.4039	0.22201	0.0413473	0.175919	-0.0857621	0.00410974	0.00179706	0.998766	0.998895	0.998766	0.998895
AT1G68620.1	Lus10041473.g	alpha/beta-Hydrolases superfamily protein	0.911674	1.40814	-0.114267	0.289317	-0.0806798	0.011977	0.132233	0.0033501	0.998766	0.998895	0.998766	0.998895
AT2G10950.1	Lus10027706.g	BSD domain-containing protein	0.938314	1.41159	0.12053	-0.204844	-0.0177105	-0.0255276	0.101931	0.00179706	0.998766	0.998895	0.998766	0.998895
AT1G07400.1	Lus10016456.g	HSP20-like chaperones superfamily protein	1.26571	1.41547	0.982632	-0.478652	-0.157434	0.633076	0.0107665	0.00179706	0.0418852	0.695419	0.998766	0.270944
AT5G24490.1	Lus10032935.g	30S ribosomal protein, putative	1.48316	1.41872	0.0152431	-0.0957296	-0.269603	0.0234493	0.11863	0.0208923	0.998766	0.998895	0.998766	0.998895
AT5G17280.1	Lus10028356.g		0.961333	1.41891	-0.0257456	0.319751	0.213072	0.254128	0.414296	0.0342975	0.998766	0.998895	0.998766	0.998895
AT2G39710.1	Lus10000514.g	Eukaryotic aspartyl protease family protein	1.20857	1.42379	0.212574	0.471017	0.39373	0.22242	0.139523	0.015656	0.998766	0.998895	0.998766	0.998895
AT2G05830.1	Lus10008417.g	NagB/RpiA/CoA transferase-like superfamily protein	1.38912	1.42539	-0.00686119	-0.13249	0.105755	0.207131	0.00410974	0.00179706	0.998766	0.998895	0.998766	0.998895
AT4G17260.1	Lus10004350.g	Lactate/malate dehydrogenase family protein	0.7087	1.42643	0.216913	-0.089479	0.424762	0.626426	0.390512	0.0145417	0.998766	0.998895	0.998766	0.381881
AT2G41835.1	Lus10007540.g	zinc finger (C2H2 type, AN1-like) family protein	0.532149	1.43073	0.161598	-0.0275303	0.0329167	0.0219132	0.998766	0.0198757	0.998766	0.998895	0.998766	0.998895
AT1G70170.1	Lus10029207.g	matrix metalloproteinase	1.15053	1.43303	-0.161958	0.738181	1.31075	1.01455	0.144632	0.00179706	0.998766	0.666273	0.0591888	0.114357
AT1G06620.1	Lus10027586.g	2-oxoglutarate (2OG) and Fe(II)-dependent oxygenase superfamily protein	0.716585	1.43353	-0.358956	-0.456275	-0.209763	0.0882811	0.573971	0.00179706	0.998766	0.957235	0.998766	0.998895
AT2G26530.2	Lus10032881.g	Protein of unknown function (DUF1645)	0.48049	1.43455	-1.07356	-0.670256	0.171355	-0.390879	0.998766	0.0033501	0.0398361	0.292723	0.998766	0.902874
AT5G47550.1	Lus10010495.g	Cystatin/monellin superfamily protein	1.36542	1.44284	0.27912	-0.00164733	0.228411	0.318128	0.00758036	0.00179706	0.998766	0.998895	0.998766	0.925943
AT1G61215.1	Lus10011227.g	bromodomain 4	0.546982	1.44311	0.229898	-0.336012	-0.173682	-0.212118	0.998766	0.00179706	0.998766	0.998895	0.998766	0.998895
AT3G22740.1	Lus10039356.g	homocysteine S-methyltransferase 3	0.972131	1.44444	0.30173	-0.179828	0.182894	0.0542898	0.316976	0.00612892	0.998766	0.998895	0.998766	0.998895
AT4G13780.1	Lus10010450.g	methionine--tRNA ligase, putative / methionyl-tRNA synthetase, putative / MetRS, putative	1.11205	1.44641	0.0431762	0.152001	-0.0232537	0.741227	0.0554422	0.0316099	0.998766	0.998895	0.998766	0.504829
AT5G19530.1	Lus10026457.g	S-adenosyl-L-methionine-dependent methyltransferases superfamily protein	0.694137	1.44828	-0.491883	-0.386985	-0.296538	-0.0933878	0.608466	0.00179706	0.998766	0.928626	0.998766	0.998895
AT3G51550.1	Lus10032976.g	Malectin/receptor-like protein kinase family protein	1.31768	1.45108	-1.1578	-0.272476	-0.258125	-0.0122355	0.00410974	0.00179706	0.0165059	0.998895	0.998766	0.998895
AT3G49930.1	Lus10018696.g	C2H2 and C2HC zinc fingers superfamily protein	0.905298	1.45228	-1.47459	-0.864768	-0.0924587	-0.351715	0.588095	0.015656	0.0107665	0.267821	0.998766	0.995137
	Lus10003556.g		0.731461	1.45244	0.138471	-0.186729	-0.339823	0.329814	0.703444	0.00612892	0.998766	0.998895	0.998766	0.998895
AT1G77210.1	Lus10022421.g	sugar transporter 14	1.21598	1.46303	-0.215984	-0.40029	-0.0644279	-0.396013	0.299523	0.0458571	0.998766	0.998895	0.998766	0.998895
AT2G01410.1	Lus10031240.g	NHL domain-containing protein	1.28256	1.46331	0.059695	0.145379	0.274871	0.426335	0.00410974	0.00179706	0.998766	0.998895	0.998766	0.879584
AT2G31880.1	Lus10013675.g	Leucine-rich repeat protein kinase family protein	0.961836	1.46355	-0.478545	0.263841	0.155831	0.518425	0.0418852	0.00179706	0.998766	0.998895	0.998766	0.825974
	Lus10033890.g		0.980536	1.46596	0.202674	-0.144287	0.188225	0.0139314	0.217652	0.00179706	0.998766	0.998895	0.998766	0.998895
AT1G29860.1	Lus10004612.g	WRKY DNA-binding protein 71	1.23975	1.46737	-0.352109	0.0981076	0.165578	0.148768	0.0313423	0.00869442	0.998766	0.998895	0.998766	0.998895
AT2G33150.1	Lus10011879.g	peroxisomal 3-ketoacyl-CoA thiolase 3	1.2888	1.46754	0.0418993	-0.26543	0.123646	0.222873	0.00410974	0.00612892	0.998766	0.998895	0.998766	0.998895
AT2G19810.1	Lus10035006.g	CCCH-type zinc finger family protein	1.26921	1.47008	0.219979	0.691342	0.601071	0.957139	0.00410974	0.00179706	0.998766	0.293105	0.63163	0.0352007
AT1G27730.1	Lus10032848.g	salt tolerance zinc finger	-0.270929	1.47117	-2.53322	-1.38859	0.0288541	-0.71555	0.998766	0.00179706	0.00410974	0.00179706	0.998766	0.33045
AT4G33070.1	Lus10015291.g	Thiamine pyrophosphate dependent pyruvate decarboxylase family protein	0.661248	1.47402	-0.0672551	-0.711354	-0.28555	0.148042	0.497804	0.00179706	0.998766	0.147163	0.998766	0.998895
AT3G59080.1	Lus10007335.g	Eukaryotic aspartyl protease family protein	0.26932	1.47415	-0.7267	-0.312365	0.404053	-0.177341	0.998766	0.00179706	0.556831	0.998895	0.998766	0.998895
AT5G36110.1	Lus10014175.g	cytochrome P450, family 716, subfamily A, polypeptide 1	0.459622	1.48069	0.734375	0.0413212	0.209372	-0.100122	0.998766	0.00179706	0.313976	0.998895	0.998766	0.998895
AT1G20225.1	Lus10017254.g	Thioredoxin superfamily protein	0.486696	1.4907	-0.166437	-0.156883	0.0313324	0.0410078	0.998766	0.015656	0.998766	0.998895	0.998766	0.998895
AT5G12080.2	Lus10006347.g	mechanosensitive channel of small conductance-like 10	1.27119	1.49126	-0.117453	-0.198555	0.0219553	0.490997	0.0478363	0.0422777	0.998766	0.998895	0.998766	0.978331
AT3G05200.1	Lus10000333.g	RING/U-box superfamily protein	0.990731	1.49186	-0.307792	0.0223479	-0.126885	0.686896	0.11863	0.00179706	0.998766	0.998895	0.998766	0.420225
	Lus10013609.g		0.774343	1.4951	0.0761417	-0.174823	-0.230177	-0.338053	0.350973	0.00179706	0.998766	0.998895	0.998766	0.998895
AT1G73500.1	Lus10001081.g	MAP kinase kinase 9	1.38713	1.49627	0.136217	0.252176	0.208286	0.509156	0.00410974	0.00179706	0.998766	0.998895	0.998766	0.535255
AT2G36630.1	Lus10020733.g	Sulfite exporter TauE/SafE family protein	1.43997	1.50342	-0.827824	-0.190376	-0.682857	0.156789	0.00410974	0.00478908	0.407325	0.998895	0.738296	0.998895
AT5G24090.1	Lus10027560.g	chitinase A	3.18199	1.5049	1.56821	-0.640873	-0.589465	-0.659951	0.998766	0.0167676	0.998766	0.953469	0.998766	0.865198
AT3G63540.1	Lus10016419.g	Mog1/PsbP/DUF1795-like photosystem II reaction center PsbP family protein	0.98123	1.50554	-0.0304272	0.149426	-0.39227	0.552625	0.543529	0.00743264	0.998766	0.998895	0.998766	0.89399
AT5G13200.1	Lus10031986.g	GRAM domain family protein	0.382836	1.50563	-0.803533	-0.404305	0.1074	0.327546	0.998766	0.029634	0.978883	0.998895	0.998766	0.998895
AT5G19890.1	Lus10026748.g	Peroxidase superfamily protein	1.70705	1.50598	0.19923	-0.560058	0.226589	0.119797	0.00410974	0.00179706	0.998766	0.435179	0.998766	0.998895
AT2G27310.1	Lus10013309.g	F-box family protein	1.16129	1.50745	-0.459354	-0.367195	0.765394	0.208654	0.0418852	0.00179706	0.998766	0.9544	0.277833	0.998895
AT1G55790.1	Lus10039534.g	Domain of unknown function (DUF2431)	1.79108	1.51274	-1.01482	-0.295214	-0.234106	0.483245	0.00410974	0.00179706	0.217652	0.998895	0.998766	0.88377
AT1G20340.1	Lus10034554.g	Cupredoxin superfamily protein	0.489403	1.51928	0.564956	0.489584	0.241415	0.586188	0.998766	0.0033501	0.998766	0.950899	0.998766	0.88377
AT5G42050.1	Lus10023059.g	DCD (Development and Cell Death) domain protein	1.14954	1.5241	-0.0396401	-0.100968	0.176026	0.171699	0.0761893	0.00179706	0.998766	0.998895	0.998766	0.998895
AT3G50310.1	Lus10012668.g	mitogen-activated protein kinase kinase kinase 20	1.06641	1.52931	-0.172303	-0.094403	0.421015	0.207637	0.52389	0.0369764	0.998766	0.998895	0.998766	0.998895
AT2G43990.1	Lus10008351.g		0.721317	1.52974	-0.0147509	-0.178496	-0.325233	-0.0013407	0.295336	0.00179706	0.998766	0.998895	0.998766	0.998895
AT1G28600.1	Lus10011338.g	GDSL-like Lipase/Acylhydrolase superfamily protein	1.43942	1.53082	-0.0523961	-0.0547899	-0.235171	0.308459	0.0709013	0.00994494	0.998766	0.998895	0.998766	0.998895
AT1G49570.1	Lus10023858.g	Peroxidase superfamily protein	1.71242	1.53887	0.0738779	0.222614	0.201996	0.544666	0.0136373	0.0111184	0.998766	0.998895	0.998766	0.831017
AT5G43430.1	Lus10021198.g	electron transfer flavoprotein beta	0.899601	1.53982	0.0264838	0.0305292	-0.144869	-0.0613852	0.857499	0.046717	0.998766	0.998895	0.998766	0.998895
AT1G12900.1	Lus10041502.g	glyceraldehyde 3-phosphate dehydrogenase A subunit 2	1.58636	1.54064	-0.766248	0.99264	-2.8533	1.01755	0.00410974	0.0325618	0.870278	0.358682	0.00758036	0.33444
AT2G41410.1	Lus10027261.g	Calcium-binding EF-hand family protein	1.46897	1.54152	-0.142655	-0.168853	0.0987055	0.332957	0.0136373	0.00179706	0.998766	0.998895	0.998766	0.934195
AT5G52450.1	Lus10001318.g	MATE efflux family protein	0.750058	1.54179	-0.299778	0.557667	-0.212621	0.653816	0.639787	0.0033501	0.998766	0.897007	0.998766	0.795215
AT2G15490.3	Lus10014086.g	UDP-glycosyltransferase 73B4	0.424793	1.54484	-0.127193	0.0912209	0.453965	0.0918462	0.998766	0.0178237	0.998766	0.998895	0.998766	0.998895
AT3G06500.1	Lus10017095.g	Plant neutral invertase family protein	1.22898	1.54576	-0.103937	-0.00286583	-0.254601	0.0942531	0.216844	0.0334885	0.998766	0.998895	0.998766	0.998895
AT3G25710.1	Lus10041493.g	basic helix-loop-helix 32	0.436377	1.54734	-0.448956	0.5525	-0.224249	0.33439	0.998766	0.0238918	0.998766	0.95179	0.998766	0.998895
AT3G19450.1	Lus10019811.g	GroES-like zinc-binding alcohol dehydrogenase family protein	1.27159	1.54859	0.235289	-0.142908	0.150955	0.405675	0.00410974	0.00179706	0.998766	0.998895	0.998766	0.737465
AT5G40690.1	Lus10003797.g		-0.087624	1.55003	0.390563	0.146218	0.57435	0.455432	0.998766	0.040519	0.998766	0.998895	0.998766	0.998895
AT3G17800.2	Lus10041984.g	Protein of unknown function (DUF760)	1.17934	1.55029	0.170784	0.00468424	0.40189	0.384135	0.00410974	0.00179706	0.998766	0.998895	0.998766	0.865846
	Lus10006401.g		1.85295	1.55265	-0.0348738	0.0730621	0.0118727	0.369702	0.00410974	0.00179706	0.998766	0.998895	0.998766	0.867825
AT1G07350.1	Lus10040705.g	RNA-binding (RRM/RBD/RNP motifs) family protein	1.08642	1.55326	0.988277	0.193025	-0.108611	0.900586	0.527913	0.00612892	0.390512	0.998895	0.998766	0.184856
AT2G19130.1	Lus10032944.g	S-locus lectin protein kinase family protein	1.33102	1.55609	-1.29693	-0.495268	0.655759	0.203404	0.0136373	0.00179706	0.0990948	0.93871	0.781809	0.998895
AT4G04480.1	Lus10020028.g		-0.214984	1.55787	-0.845502	-0.541672	0.635848	-0.553943	0.998766	0.00179706	0.54665	0.897929	0.812562	0.896062
AT2G35900.1	Lus10021249.g		0.839104	1.56219	0.395289	-0.274545	-0.0853926	0.132107	0.162245	0.00179706	0.998766	0.998895	0.998766	0.998895
AT4G13830.2	Lus10003150.g	DNAJ-like 20	1.33769	1.56251	-0.328218	0.192901	-0.229103	0.456888	0.00410974	0.00179706	0.998766	0.998895	0.998766	0.618242
AT1G71890.1	Lus10014821.g	Major facilitator superfamily protein	0.333512	1.56392	0.0477602	0.00719008	0.337675	0.555405	0.998766	0.00179706	0.998766	0.998895	0.998766	0.353587
AT1G02820.1	Lus10008169.g	Late embryogenesis abundant 3 (LEA3) family protein	0.721602	1.56542	0.436229	-0.172634	0.747361	0.12617	0.561772	0.0033501	0.998766	0.998895	0.419418	0.998895
AT5G53830.1	Lus10005543.g	VQ motif-containing protein	-0.314839	1.5655	-0.383088	0.730228	0.0346662	0.483325	0.998766	0.0145417	0.998766	0.757548	0.998766	0.960861
AT2G28790.1	Lus10016572.g	Pathogenesis-related thaumatin superfamily protein	0.501388	1.56703	0.178902	0.504429	0.416996	0.937452	0.834205	0.00179706	0.998766	0.535255	0.998766	0.00612892
AT1G06450.1	Lus10000327.g	Polynucleotidyl transferase, ribonuclease H-like superfamily protein	0.075197	1.56738	-2.45839	-1.67165	0.422778	-0.861773	0.998766	0.00179706	0.00410974	0.00179706	0.998766	0.265511
AT5G10600.1	Lus10009909.g	cytochrome P450, family 81, subfamily K, polypeptide 2	1.29759	1.57716	-0.0914281	0.102972	-0.208944	0.0545539	0.0377796	0.00179706	0.998766	0.998895	0.998766	0.998895
	Lus10039856.g		1.07674	1.57825	-0.455979	0.287428	0.239454	0.589285	0.0398361	0.00179706	0.998766	0.998895	0.998766	0.606817
AT1G72610.1	Lus10002795.g	germin-like protein 1	2.18345	1.58706	0.281914	0.807607	0.164529	0.856886	0.00410974	0.0277694	0.998766	0.72364	0.998766	0.575942
AT3G05170.1	Lus10031518.g	Phosphoglycerate mutase family protein	0.743519	1.58855	0.675526	-0.378123	-0.0981073	-0.127508	0.783312	0.0033501	0.947393	0.998895	0.998766	0.998895
AT5G53110.1	Lus10019018.g	RING/U-box superfamily protein	1.37523	1.58925	-1.35888	-0.0916504	0.0281811	0.864042	0.114697	0.0413611	0.370674	0.998895	0.998766	0.717842
AT2G29420.1	Lus10035241.g	glutathione S-transferase tau 7	0.438452	1.59197	-0.340223	0.293567	-0.497304	0.0919521	0.998766	0.0286955	0.998766	0.998895	0.998766	0.998895
AT3G10020.1	Lus10002842.g		1.93131	1.592	1.21368	-0.050855	0.127406	1.23103	0.0657873	0.00994494	0.52389	0.998895	0.998766	0.0700881
AT3G08940.2	Lus10035512.g	light harvesting complex photosystem II	1.15194	1.59382	0.0589522	0.332508	-0.76714	0.662354	0.0439061	0.00179706	0.998766	0.998379	0.756818	0.451577
AT2G47710.1	Lus10007043.g	Adenine nucleotide alpha hydrolases-like superfamily protein	1.02437	1.59608	0.102529	-0.405884	-0.328962	0.133368	0.154841	0.00179706	0.998766	0.995411	0.998766	0.998895
AT2G36780.1	Lus10023939.g	UDP-Glycosyltransferase superfamily protein	1.14816	1.59725	-0.268086	-0.0662095	-0.245409	0.100476	0.00410974	0.00179706	0.998766	0.998895	0.998766	0.998895
AT5G24490.1	Lus10015569.g	30S ribosomal protein, putative	1.30052	1.60279	-0.0880255	-0.106585	-0.292176	0.162459	0.0398361	0.00179706	0.998766	0.998895	0.998766	0.998895
AT4G21620.1	Lus10011230.g	glycine-rich protein	1.48726	1.60813	-0.0366281	-0.013976	0.0102873	0.452184	0.0591888	0.0111184	0.998766	0.998895	0.998766	0.987384
AT2G30860.1	Lus10020735.g	glutathione S-transferase PHI 9	1.77528	1.6114	0.29462	0.0226094	0.139607	0.304291	0.0136373	0.00179706	0.998766	0.998895	0.998766	0.989239
AT4G32480.1	Lus10015437.g	Protein of unknown function (DUF506)	1.39855	1.61437	0.022661	0.313657	0.121025	0.111959	0.00410974	0.00179706	0.998766	0.95717	0.998766	0.998895
AT3G54040.1	Lus10021114.g	PAR1 protein	1.09719	1.61447	-0.150406	0.0673566	0.270997	0.659683	0.00410974	0.00179706	0.998766	0.998895	0.998766	0.247533
AT5G47910.1	Lus10043017.g	respiratory burst oxidase homologue D	1.15663	1.61726	-0.664163	0.170138	0.0857168	0.332362	0.00410974	0.00179706	0.281815	0.998895	0.998766	0.93767
AT5G19980.1	Lus10018311.g	golgi nucleotide sugar transporter 4	1.01041	1.62022	-0.0217563	-0.00207099	-0.0170045	0.459055	0.0795314	0.00179706	0.998766	0.998895	0.998766	0.893061
AT5G40010.1	Lus10015349.g	AAA-ATPase 1	0.880508	1.6207	-0.284849	-0.0948794	0.662218	0.383694	0.652736	0.0218909	0.998766	0.998895	0.998766	0.998895
AT4G36990.1	Lus10019348.g	heat shock factor 4	1.30753	1.62251	0.0664692	0.249785	0.21864	0.61811	0.00410974	0.00179706	0.998766	0.99495	0.998766	0.171126
AT4G09040.1	Lus10041138.g	RNA-binding (RRM/RBD/RNP motifs) family protein	0.826666	1.6227	-0.0241369	0.240935	-0.34765	0.104483	0.442706	0.00179706	0.998766	0.998895	0.998766	0.998895
AT1G78860.1	Lus10022495.g	D-mannose binding lectin protein with Apple-like carbohydrate-binding domain	1.81626	1.62289	-0.18801	0.0157721	0.281893	0.485534	0.00410974	0.00179706	0.998766	0.998895	0.998766	0.558961
AT3G15210.1	Lus10018623.g	ethylene responsive element binding factor 4	0.819203	1.62571	-0.0710853	-0.183414	0.356333	0.335272	0.674359	0.00743264	0.998766	0.998895	0.998766	0.998895
AT5G01370.1	Lus10002480.g	ALC-interacting protein 1	1.40418	1.62704	-0.344367	-0.0510655	-0.220846	0.356368	0.0573858	0.00478908	0.998766	0.998895	0.998766	0.998895
	Lus10018997.g		0.530732	1.62727	0.268435	0.394893	0.321263	0.475475	0.998766	0.00994494	0.998766	0.988895	0.998766	0.95179
AT4G05440.1	Lus10027955.g	temperature sensing protein-related	0.264036	1.6293	0.0936897	0.320907	-0.596826	0.312337	0.998766	0.0248403	0.998766	0.998895	0.998766	0.998895
	Lus10000298.g		0.501191	1.62955	0.0234503	0.303851	1.3672	0.978878	0.90643	0.00179706	0.998766	0.957543	0.00410974	0.0167676
AT5G40470.1	Lus10002515.g	RNI-like superfamily protein	0.993222	1.62977	-0.12945	0.17243	-0.182776	0.234415	0.0900299	0.00478908	0.998766	0.998895	0.998766	0.998895
AT3G56770.1	Lus10038306.g	basic helix-loop-helix (bHLH) DNA-binding superfamily protein	0.901744	1.63717	-0.134269	0.199681	-0.420281	0.230052	0.272354	0.00179706	0.998766	0.998895	0.998766	0.998895
AT1G21550.1	Lus10028657.g	Calcium-binding EF-hand family protein	1.57039	1.64045	0.50737	0.198592	0.679844	0.63851	0.0313423	0.0033501	0.998766	0.998895	0.998766	0.708481
	Lus10008052.g		1.33916	1.64045	-0.401192	-0.373573	-0.363816	-0.1163	0.00758036	0.00179706	0.998766	0.96136	0.998766	0.998895
AT1G44350.1	Lus10025668.g	IAA-leucine resistant (ILR)-like gene 6	1.52958	1.64273	0.153771	0.154421	0.0582605	0.545767	0.0640851	0.0198757	0.998766	0.998895	0.998766	0.957973
AT5G38410.1	Lus10017597.g	Ribulose bisphosphate carboxylase (small chain) family protein	1.63857	1.6428	-0.650912	1.24825	-2.94727	1.30382	0.00410974	0.00179706	0.726432	0.00743264	0.00410974	0.00179706
	Lus10033847.g		-0.00018869	1.646	0.365882	0.274043	-0.163851	0.742497	0.998766	0.0267906	0.998766	0.998895	0.998766	0.823731
AT5G57500.1	Lus10019998.g	Galactosyltransferase family protein	1.47244	1.64951	-0.113699	0.275655	-0.186643	0.299464	0.00758036	0.0033501	0.998766	0.998895	0.998766	0.998895
AT4G32020.1	Lus10001936.g		0.518936	1.65338	-0.972478	-0.229872	0.519294	0.30007	0.998766	0.0208923	0.705012	0.998895	0.998766	0.998895
AT1G10740.1	Lus10013048.g	alpha/beta-Hydrolases superfamily protein	1.85197	1.65476	1.01766	-0.141218	0.382527	0.166186	0.00410974	0.00179706	0.152441	0.998895	0.998766	0.998895
AT4G15490.1	Lus10019809.g	UDP-Glycosyltransferase superfamily protein	1.42626	1.65605	0.287492	0.178445	0.09491	0.627917	0.0608641	0.00179706	0.998766	0.998895	0.998766	0.326373
AT1G62760.1	Lus10024595.g	Plant invertase/pectin methylesterase inhibitor superfamily protein	1.26663	1.65895	0.748187	0.101788	0.635433	0.62156	0.00758036	0.00179706	0.351976	0.998895	0.721175	0.613882
AT4G32260.1	Lus10041039.g	ATPase, F0 complex, subunit B/B\\', bacterial/chloroplast	1.02195	1.66095	0.0570838	0.537001	-0.183569	0.590201	0.143359	0.00179706	0.998766	0.825203	0.998766	0.725793
AT3G05170.1	Lus10015164.g	Phosphoglycerate mutase family protein	0.692656	1.66337	0.0794136	-0.688991	0.0875694	-0.171173	0.567997	0.00179706	0.998766	0.485959	0.998766	0.998895
AT3G47570.1	Lus10037840.g	Leucine-rich repeat protein kinase family protein	1.7689	1.66539	-0.263698	0.381399	0.00201709	0.473705	0.00410974	0.0198757	0.998766	0.998895	0.998766	0.998895
AT1G19210.1	Lus10033420.g	Integrase-type DNA-binding superfamily protein	-0.805176	1.67264	-4.60576	-1.72345	-0.62877	-0.394433	0.638164	0.00179706	0.00410974	0.0145417	0.926196	0.998895
AT2G43020.1	Lus10005021.g	polyamine oxidase 2	1.50182	1.67703	0.164305	-0.163138	-0.0525718	0.259503	0.00410974	0.00179706	0.998766	0.998895	0.998766	0.998895
AT5G23160.1	Lus10010194.g		0.941682	1.67757	0.411475	0.284119	0.136817	0.326556	0.33599	0.00478908	0.998766	0.998895	0.998766	0.998895
AT4G10270.1	Lus10039752.g	Wound-responsive family protein	0.707318	1.67965	0.442124	-0.795328	-0.581071	0.389037	0.742711	0.00179706	0.998766	0.586048	0.998766	0.97016
AT1G08315.1	Lus10026170.g	ARM repeat superfamily protein	0.993071	1.68123	0.0812559	-0.547935	-0.441935	-0.753835	0.997026	0.0422777	0.998766	0.998895	0.998766	0.939449
AT3G23730.1	Lus10007349.g	xyloglucan endotransglucosylase/hydrolase 16	0.351124	1.68872	-0.03962	-0.976009	0.645378	-0.386108	0.998766	0.00869442	0.998766	0.5917	0.983353	0.998895
AT2G05940.1	Lus10013148.g	Protein kinase superfamily protein	2.0085	1.68952	0.33242	0.0329255	0.276607	0.559825	0.00410974	0.00743264	0.998766	0.998895	0.998766	0.933397
AT5G03230.1	Lus10019936.g	Protein of unknown function, DUF584	1.13648	1.69198	-0.469012	0.614312	-0.376233	0.839063	0.0165059	0.00179706	0.998766	0.411028	0.998766	0.075381
AT2G26530.1	Lus10021757.g	Protein of unknown function (DUF1645)	0.869358	1.69617	-0.772763	-0.756293	0.0578836	-0.144048	0.100405	0.00179706	0.237933	0.196617	0.998766	0.998895
AT2G46620.1	Lus10008834.g	P-loop containing nucleoside triphosphate hydrolases superfamily protein	1.06707	1.69922	-0.0902073	0.147608	0.142826	0.178943	0.226263	0.00179706	0.998766	0.998895	0.998766	0.998895
AT3G27250.1	Lus10014610.g		0.160309	1.70376	0.114836	0.150155	-0.343893	0.273986	0.998766	0.0369764	0.998766	0.998895	0.998766	0.998895
AT2G23340.1	Lus10010043.g	DREB and EAR motif protein 3	1.40732	1.70752	0.278999	0.544742	0.160431	0.959118	0.0726986	0.0334885	0.998766	0.989617	0.998766	0.614845
AT2G32510.1	Lus10035284.g	mitogen-activated protein kinase kinase kinase 17	0.869443	1.70945	0.0450049	0.523656	0.402872	0.482901	0.498449	0.00179706	0.998766	0.891393	0.998766	0.925943
AT2G42910.1	Lus10007345.g	Phosphoribosyltransferase family protein	1.44401	1.71277	-0.0934256	-0.2398	-0.0843473	0.291334	0.17338	0.00994494	0.998766	0.998895	0.998766	0.998895
AT2G38470.1	Lus10026409.g	WRKY DNA-binding protein 33	1.29836	1.71329	-0.664103	-0.224539	0.483419	0.34106	0.00410974	0.00179706	0.819114	0.998895	0.998766	0.982833
AT4G37000.1	Lus10009352.g	accelerated cell death 2 (ACD2)	1.66537	1.71419	0.350765	0.491801	-0.420202	0.208849	0.0136373	0.00612892	0.998766	0.956014	0.998766	0.998895
AT1G34300.1	Lus10013252.g	lectin protein kinase family protein	1.3006	1.71445	-0.76484	-0.586446	0.255659	-0.0380068	0.00410974	0.00179706	0.11351	0.307705	0.998766	0.998895
AT1G44790.1	Lus10003737.g	ChaC-like family protein	1.18153	1.71536	-0.031688	-0.17829	-0.255214	0.00996225	0.575824	0.00612892	0.998766	0.998895	0.998766	0.998895
AT5G39150.1	Lus10003116.g	RmlC-like cupins superfamily protein	1.01662	1.71598	-1.0081	0.844459	-0.633361	-0.620418	0.00758036	0.00179706	0.0377796	0.202737	0.450709	0.542191
AT3G50930.1	Lus10041918.g	cytochrome BC1 synthesis	1.32189	1.71806	-0.346987	-0.220276	-0.168519	0.265453	0.00410974	0.00179706	0.998766	0.998895	0.998766	0.980873
AT4G24220.1	Lus10000076.g	NAD(P)-binding Rossmann-fold superfamily protein	0.964108	1.7195	-0.0317876	-0.0541698	-0.396406	-0.188996	0.0517054	0.00179706	0.998766	0.998895	0.998766	0.998895
AT1G71696.1	Lus10028694.g	carboxypeptidase D, putative	0.680397	1.72156	-0.168673	-0.40353	-0.532662	-0.549866	0.998766	0.0198757	0.998766	0.998895	0.998766	0.998895
	Lus10017210.g		1.36251	1.72238	0.719579	0.326114	0.200227	0.29673	0.00410974	0.00179706	0.310651	0.947674	0.998766	0.964613
AT2G05940.1	Lus10027638.g	Protein kinase superfamily protein	1.26427	1.72711	0.0996725	0.227497	0.092064	0.420884	0.00410974	0.00179706	0.998766	0.998895	0.998766	0.704691
AT2G38640.1	Lus10007423.g	Protein of unknown function (DUF567)	1.08066	1.72786	0.505492	0.150941	0.245005	0.236576	0.0886907	0.00179706	0.998766	0.998895	0.998766	0.998895
AT1G61820.1	Lus10007656.g	beta glucosidase 46	0.841366	1.73379	-0.042761	-0.342713	0.00140175	-0.222585	0.643141	0.00179706	0.998766	0.947017	0.998766	0.998895
AT1G49310.1	Lus10040476.g		1.12089	1.73506	1.02267	-0.0609113	0.816081	0.417733	0.0640851	0.00179706	0.0808684	0.998895	0.317795	0.912587
AT3G15810.1	Lus10032602.g	Protein of unknown function (DUF567)	1.55597	1.73566	-0.689939	0.0356189	-0.530112	0.284014	0.00410974	0.00179706	0.641402	0.998895	0.998766	0.998895
AT1G58170.1	Lus10042488.g	Disease resistance-responsive (dirigent-like protein) family protein	0.788619	1.73602	0.0543384	0.511746	0.312609	0.767931	0.998766	0.0449465	0.998766	0.998895	0.998766	0.859118
	Lus10000299.g		0.0175908	1.73928	-0.0588014	-0.283229	0.467687	0.450514	0.998766	0.00179706	0.998766	0.955786	0.929479	0.595194
	Lus10039442.g		0.876554	1.74169	-0.322603	0.0132832	0.381562	0.630208	0.217652	0.00179706	0.998766	0.998895	0.998766	0.527946
AT2G15760.1	Lus10012069.g	Protein of unknown function (DUF1645)	0.939898	1.7435	-0.120701	0.456792	0.292447	0.699109	0.613266	0.0361147	0.998766	0.998895	0.998766	0.89937
AT3G09270.1	Lus10017208.g	glutathione S-transferase TAU 8	1.02883	1.74462	-0.446286	0.67626	-0.383575	0.845795	0.0136373	0.00179706	0.970951	0.235116	0.998766	0.0413611
AT3G23250.1	Lus10003557.g	myb domain protein 15	1.25285	1.74582	-0.0592989	0.294185	0.189219	0.60112	0.0439061	0.00179706	0.998766	0.98013	0.998766	0.387077
AT3G21690.1	Lus10001142.g	MATE efflux family protein	1.40086	1.74617	0.0796781	0.0608697	-0.022461	0.353314	0.00410974	0.00179706	0.998766	0.998895	0.998766	0.889241
AT4G36040.1	Lus10017263.g	Chaperone DnaJ-domain superfamily protein	0.294364	1.75362	-0.58134	-0.00795712	-0.236625	0.483532	0.998766	0.00179706	0.80338	0.998895	0.998766	0.805866
AT5G37670.1	Lus10020815.g	HSP20-like chaperones superfamily protein	1.32556	1.75435	0.958289	0.18964	-0.531955	0.945836	0.00758036	0.00179706	0.116011	0.998895	0.998766	0.0532118
AT3G48280.1	Lus10017961.g	cytochrome P450, family 71, subfamily A, polypeptide 25	1.35211	1.75713	-0.613987	0.16257	-0.404871	0.52314	0.0357067	0.00179706	0.998766	0.998895	0.998766	0.911998
AT5G07990.1	Lus10008112.g	Cytochrome P450 superfamily protein	2.07291	1.75982	-0.72402	-0.422665	-0.0491041	0.674472	0.00410974	0.00179706	0.611825	0.94687	0.998766	0.478276
AT1G06930.1	Lus10034209.g		1.45436	1.76059	0.809392	0.585198	0.48638	0.638519	0.0377796	0.0325618	0.76098	0.964613	0.998766	0.949489
AT1G30380.1	Lus10007399.g	photosystem I subunit K	0.806821	1.76423	0.0461708	0.362045	-0.962156	-0.226664	0.968859	0.00179706	0.998766	0.998895	0.886216	0.998895
AT5G06570.2	Lus10015989.g	alpha/beta-Hydrolases superfamily protein	3.29559	1.77318	-0.0734	0.364847	1.17682	1.01305	0.00410974	0.00478908	0.998766	0.998895	0.56201	0.189964
AT4G11170.1	Lus10006732.g	Disease resistance protein (TIR-NBS-LRR class) family	0.62631	1.77713	-0.638925	-1.33071	-1.29906	-0.000948137	0.998766	0.0277694	0.998766	0.364162	0.408842	0.998895
AT2G30570.1	Lus10018771.g	photosystem II reaction center W	0.846986	1.78137	0.666076	0.662827	-0.000194423	0.482276	0.998766	0.00478908	0.998766	0.875657	0.998766	0.973028
AT1G72310.1	Lus10019686.g	RING/U-box superfamily protein	1.61394	1.78147	0.190307	0.348217	0.118674	0.593948	0.157108	0.0342975	0.998766	0.998895	0.998766	0.94333
AT2G47140.1	Lus10021258.g	NAD(P)-binding Rossmann-fold superfamily protein	1.64246	1.78369	0.647456	0.20699	0.946432	0.853274	0.0377796	0.00179706	0.578402	0.998895	0.0990948	0.101723
AT5G60900.1	Lus10042940.g	receptor-like protein kinase 1	1.35272	1.78748	-0.720508	0.387099	-0.412674	0.275296	0.00410974	0.00179706	0.605154	0.981432	0.998766	0.998895
AT3G04310.1	Lus10003583.g		0.727955	1.78802	0.200072	-0.380589	-0.500647	-0.301321	0.513944	0.00179706	0.998766	0.958742	0.998766	0.998895
AT3G14630.1	Lus10017775.g	cytochrome P450, family 72, subfamily A, polypeptide 9	0.617784	1.79144	-0.227614	-0.203033	-0.449153	0.0104329	0.998766	0.00179706	0.998766	0.998895	0.998766	0.998895
AT1G28220.1	Lus10015832.g	purine permease 3	1.06257	1.79217	-0.23086	-0.736084	0.099668	0.452151	0.415446	0.0248403	0.998766	0.94001	0.998766	0.998895
AT3G23250.1	Lus10033889.g	myb domain protein 15	1.42059	1.79529	-0.194881	0.25595	0.100515	0.698395	0.00410974	0.00179706	0.998766	0.998895	0.998766	0.248529
AT5G49920.1	Lus10037350.g	Octicosapeptide/Phox/Bem1p family protein	0.312906	1.79662	-0.0534838	0.109633	-0.120774	-0.118509	0.998766	0.00994494	0.998766	0.998895	0.998766	0.998895
AT4G00950.1	Lus10030238.g	Protein of unknown function (DUF688)	1.04249	1.80149	0.207689	-0.133728	-0.333631	-0.12076	0.159585	0.00179706	0.998766	0.998895	0.998766	0.998895
AT3G44110.1	Lus10013364.g	DNAJ homologue 3	1.07033	1.80855	0.598661	-0.146791	-0.262441	0.640676	0.658948	0.00743264	0.998766	0.998895	0.998766	0.755383
AT1G50680.1	Lus10036282.g	AP2/B3 transcription factor family protein	1.19421	1.81076	0.447451	-0.338617	-0.046615	-0.225305	0.806558	0.0449465	0.998766	0.998895	0.998766	0.998895
AT1G79160.1	Lus10031179.g		1.91464	1.81162	0.076269	0.0243095	0.311199	0.218884	0.00410974	0.00179706	0.998766	0.998895	0.998766	0.998895
AT4G06536.1	Lus10018730.g	SPla/RYanodine receptor (SPRY) domain-containing protein	2.20987	1.81643	0.442287	-0.286159	0.692117	0.0271551	0.0215732	0.0334885	0.998766	0.998895	0.998766	0.998895
AT1G12940.1	Lus10030588.g	nitrate transporter2.5	1.43009	1.81658	0.448755	0.185638	0.918104	1.12499	0.168208	0.0342975	0.998766	0.998895	0.834815	0.448027
AT5G65660.1	Lus10032818.g	hydroxyproline-rich glycoprotein family protein	0.724826	1.82096	0.144267	-0.235893	-0.131836	-0.168763	0.986367	0.00179706	0.998766	0.998895	0.998766	0.998895
AT1G32100.1	Lus10010403.g	pinoresinol reductase 1	1.12042	1.82261	0.0740104	0.283903	-0.0910402	0.977849	0.00758036	0.00179706	0.998766	0.976514	0.998766	0.00869442
AT1G64720.1	Lus10033247.g	Polyketide cyclase/dehydrase and lipid transport superfamily protein	1.10732	1.82731	0.025799	-0.330684	0.192069	0.118333	0.164812	0.00179706	0.998766	0.961644	0.998766	0.998895
AT1G53670.1	Lus10005593.g	methionine sulfoxide reductase B 1	1.6831	1.82948	0.289377	-0.353684	-0.104875	0.0747707	0.0107665	0.00179706	0.998766	0.998895	0.998766	0.998895
AT2G28080.1	Lus10016126.g	UDP-Glycosyltransferase superfamily protein	1.34172	1.83813	0.386575	0.0847341	0.186969	0.229316	0.517931	0.00478908	0.998766	0.998895	0.998766	0.998895
AT3G51680.1	Lus10029438.g	NAD(P)-binding Rossmann-fold superfamily protein	0.904134	1.84311	0.297466	0.491414	0.639216	1.43112	0.310651	0.00179706	0.998766	0.953855	0.875852	0.0134359
	Lus10002266.g		1.38133	1.84978	-0.0749573	1.55716	1.05905	0.183086	0.0591888	0.0145417	0.998766	0.0474979	0.297826	0.998895
AT5G36970.1	Lus10020783.g	NDR1/HIN1-like 25	0.832726	1.87286	-1.38331	-0.17488	0.349486	0.152545	0.217652	0.00179706	0.0136373	0.998895	0.998766	0.998895
AT1G28220.1	Lus10020950.g	purine permease 3	1.86249	1.87303	0.264457	0.947875	0.792631	0.996782	0.0265066	0.00179706	0.998766	0.418147	0.998766	0.172919
AT3G08920.1	Lus10002485.g	Rhodanese/Cell cycle control phosphatase superfamily protein	0.597277	1.87428	-0.0516232	-0.255262	-0.256587	-0.0874152	0.998766	0.00179706	0.998766	0.998895	0.998766	0.998895
AT2G16790.1	Lus10041345.g	P-loop containing nucleoside triphosphate hydrolases superfamily protein	0.661624	1.87447	0.164148	0.00959888	-0.190384	-0.043976	0.998766	0.00179706	0.998766	0.998895	0.998766	0.998895
AT3G14260.1	Lus10001484.g	Protein of unknown function (DUF567)	0.751269	1.8775	0.163847	0.65652	0.0436408	0.241155	0.524376	0.00179706	0.998766	0.522971	0.998766	0.998895
AT2G37430.1	Lus10030330.g	C2H2 and C2HC zinc fingers superfamily protein	0.758991	1.88071	-0.408069	-0.774908	0.22819	-0.788941	0.828289	0.0033501	0.998766	0.766783	0.998766	0.805213
AT3G27880.1	Lus10014541.g	Protein of unknown function (DUF1645)	1.2385	1.88662	-0.163791	-0.282484	-0.160055	0.0285101	0.193859	0.00179706	0.998766	0.998895	0.998766	0.998895
AT5G06710.1	Lus10021064.g	homeobox from Arabidopsis thaliana	0.933549	1.89252	-0.0691973	0.320843	-0.772922	-0.391414	0.924882	0.0178237	0.998766	0.998895	0.998766	0.998895
AT5G42020.1	Lus10003202.g	Heat shock protein 70 (Hsp 70) family protein	2.16857	1.89604	0.725712	0.666097	0.315427	0.851743	0.00410974	0.00994494	0.998766	0.888911	0.998766	0.674978
AT4G22240.1	Lus10001099.g	Plastid-lipid associated protein PAP / fibrillin family protein	1.15697	1.90349	0.0442804	-0.3947	-0.451632	-0.168569	0.142014	0.00179706	0.998766	0.9544	0.998766	0.998895
AT3G14420.2	Lus10005590.g	Aldolase-type TIM barrel family protein	1.3133	1.90542	-1.42439	1.70726	-3.81445	1.22424	0.0990948	0.0491556	0.182994	0.0894335	0.0535852	0.41669
AT3G16510.1	Lus10006523.g	Calcium-dependent lipid-binding (CaLB domain) family protein	1.68111	1.90654	0.0359884	0.156675	0.185287	0.454709	0.00758036	0.00179706	0.998766	0.998895	0.998766	0.958973
AT2G35200.1	Lus10036051.g		0.843395	1.9069	-1.26953	-0.822772	-0.170502	-0.106164	0.544261	0.00179706	0.163619	0.613354	0.998766	0.998895
AT2G23450.2	Lus10019657.g	Protein kinase superfamily protein	0.905329	1.91658	-0.243038	-0.273176	0.321029	0.129421	0.0625962	0.00179706	0.998766	0.998895	0.998766	0.998895
AT5G02580.1	Lus10024432.g	Plant protein 1589 of unknown function	0.667271	1.92164	0.186401	0.37475	-0.104974	0.661482	0.998766	0.0286955	0.998766	0.998895	0.998766	0.900305
AT4G36500.1	Lus10025997.g		0.949541	1.93263	-1.04742	-0.463166	0.220747	-0.105212	0.202555	0.00179706	0.293859	0.974862	0.998766	0.998895
	Lus10028488.g		1.49222	1.93399	-0.0806672	0.389316	0.854503	0.540737	0.0165059	0.00179706	0.998766	0.998895	0.589482	0.897588
AT5G03340.1	Lus10023018.g	ATPase, AAA-type, CDC48 protein	1.41223	1.93766	0.387833	0.0274802	-0.448866	0.556157	0.0191108	0.00179706	0.998766	0.998895	0.998766	0.842748
AT2G36430.1	Lus10027719.g	Plant protein of unknown function (DUF247)	1.81264	1.94027	-1.22975	-0.977509	-0.0318074	0.790171	0.00410974	0.029634	0.468985	0.829574	0.998766	0.888911
AT5G01210.1	Lus10027779.g	HXXXD-type acyl-transferase family protein	2.04106	1.95057	-0.00536333	-0.284468	0.0877821	0.6054	0.00410974	0.00179706	0.998766	0.998895	0.998766	0.487902
AT2G47485.1	Lus10009157.g		2.59288	1.95087	2.17824	0.257179	2.21694	0.929777	0.0215732	0.0396506	0.087165	0.998895	0.0761893	0.837546
	Lus10016821.g		2.21136	1.95324	0.899805	0.898402	0.365042	0.839478	0.00410974	0.00179706	0.517436	0.142298	0.998766	0.180687
AT5G64810.1	Lus10035841.g	WRKY DNA-binding protein 51	1.73449	1.95601	-1.31874	-1.20987	-0.666845	0.0237097	0.0215732	0.0134359	0.330584	0.276596	0.998766	0.998895
AT1G68300.1	Lus10034337.g	Adenine nucleotide alpha hydrolases-like superfamily protein	1.82998	1.9568	-0.115853	-0.199134	-0.103192	-0.0750376	0.0107665	0.0033501	0.998766	0.998895	0.998766	0.998895
AT2G30570.1	Lus10024858.g	photosystem II reaction center W	1.41303	1.95756	0.142448	0.144706	-0.477665	0.155323	0.0640851	0.00179706	0.998766	0.998895	0.998766	0.998895
AT2G02870.1	Lus10037196.g	Galactose oxidase/kelch repeat superfamily protein	1.50224	1.96399	0.152641	-0.198768	0.335058	0.199163	0.279368	0.0286955	0.998766	0.998895	0.998766	0.998895
AT2G15760.1	Lus10019892.g	Protein of unknown function (DUF1645)	1.54365	1.96603	-0.342642	0.18232	-0.122752	0.383915	0.00410974	0.00179706	0.998766	0.998895	0.998766	0.993551
AT2G15220.1	Lus10019806.g	Plant basic secretory protein (BSP) family protein	1.86643	1.97398	-0.7393	0.598434	-0.241031	0.887999	0.00410974	0.00179706	0.359204	0.708481	0.998766	0.136314
AT4G14450.1	Lus10041157.g		2.17703	1.97783	0.494683	-0.640913	0.994142	0.516694	0.0743909	0.0396506	0.998766	0.998895	0.998766	0.998895
AT2G26530.1	Lus10006479.g	Protein of unknown function (DUF1645)	1.2628	1.98088	-0.766312	-0.68435	0.595102	-0.124847	0.033595	0.00179706	0.638303	0.590143	0.92643	0.998895
AT5G67320.1	Lus10010384.g	WD-40 repeat family protein	0.22876	1.98418	-0.0804668	0.338552	-0.380347	0.0817313	0.998766	0.00478908	0.998766	0.998895	0.998766	0.998895
AT3G51680.1	Lus10022756.g	NAD(P)-binding Rossmann-fold superfamily protein	2.50159	1.98852	0.0502234	-0.752959	0.531098	0.641702	0.00410974	0.00612892	0.998766	0.938366	0.998766	0.93132
AT5G17230.2	Lus10001416.g	PHYTOENE SYNTHASE	0.489606	1.98865	-0.159946	-0.113132	-1.05379	0.308088	0.998766	0.00612892	0.998766	0.998895	0.581175	0.998895
AT2G04240.1	Lus10034407.g	RING/U-box superfamily protein	1.48324	1.98985	1.15087	-0.0591006	0.712448	-0.307537	0.636406	0.0440738	0.980561	0.998895	0.998766	0.998895
AT5G36930.2	Lus10014671.g	Disease resistance protein (TIR-NBS-LRR class) family	1.89003	1.98986	-0.117432	-0.296939	0.283539	0.50325	0.00410974	0.00612892	0.998766	0.998895	0.998766	0.900467
AT5G02500.1	Lus10005953.g	heat shock cognate protein 70-1	1.56894	1.99202	1.09976	0.44521	-0.264556	1.42914	0.00410974	0.00179706	0.0608641	0.799812	0.998766	0.00179706
AT5G11840.1	Lus10027492.g	Protein of unknown function (DUF1230)	0.567598	1.99319	0.831344	0.518857	0.25858	0.156084	0.998766	0.00743264	0.998766	0.998895	0.998766	0.998895
AT1G74100.1	Lus10033718.g	sulfotransferase 16	0.554385	1.99336	-0.544943	-0.0347409	-0.480561	0.071007	0.940341	0.00179706	0.998766	0.998895	0.998766	0.998895
AT1G45063.1	Lus10038098.g	copper ion binding;electron carriers	1.84534	2.00333	0.0970612	0.458633	0.72907	1.07786	0.00410974	0.00179706	0.998766	0.597304	0.148634	0.00478908
AT3G13600.1	Lus10025173.g	calmodulin-binding family protein	0.59881	2.00443	-0.675845	0.141222	-0.394394	0.500331	0.998766	0.00869442	0.998766	0.998895	0.998766	0.998895
AT4G36810.1	Lus10033581.g	geranylgeranyl pyrophosphate synthase 1	2.9108	2.0087	2.272	0.142284	1.55672	1.26219	0.00410974	0.0458571	0.0398361	0.998895	0.289875	0.473728
AT1G02360.1	Lus10009968.g	Chitinase family protein	1.70323	2.00964	0.120681	0.326745	0.526405	0.972401	0.00410974	0.00179706	0.998766	0.968125	0.811298	0.0267906
AT5G61640.1	Lus10033039.g	peptidemethionine sulfoxide reductase 1	1.08016	2.01558	-0.0819527	-0.136061	-0.228852	0.405662	0.312663	0.00179706	0.998766	0.998895	0.998766	0.953469
AT1G01490.2	Lus10028762.g	Heavy metal transport/detoxification superfamily protein	2.54791	2.01724	0.0646262	0.355695	0.323952	0.0818243	0.0459191	0.0248403	0.998766	0.998895	0.998766	0.998895
AT1G72460.1	Lus10008128.g	Leucine-rich repeat protein kinase family protein	2.04032	2.02003	0.610586	-0.10614	0.143174	0.598237	0.0517054	0.0422777	0.998766	1	1	0.998895
AT5G52390.1	Lus10012788.g	PAR1 protein	2.86177	2.02027	-0.815029	0.832971	0.633877	1.63972	0.00410974	0.0033501	0.998766	0.685526	0.998766	0.0178237
AT1G76080.1	Lus10017245.g	chloroplastic drought-induced stress protein of 32 kD	0.913402	2.02249	0.306716	1.47235	-1.41175	1.36437	0.998766	0.040519	0.998766	0.223146	0.782902	0.313255
AT3G03050.1	Lus10002134.g	cellulose synthase-like D3	1.54499	2.02828	-1.16646	-0.601521	0.113549	-0.229306	0.0691631	0.00179706	0.661781	0.959162	0.998766	0.998895
AT3G08690.2	Lus10009422.g	ubiquitin-conjugating enzyme 11	0.831184	2.03166	0.478885	0.198241	-0.504728	-0.00547344	0.973215	0.00179706	0.998766	0.998895	0.998766	0.998895
AT3G23880.1	Lus10023239.g	F-box and associated interaction domains-containing protein	1.05019	2.04606	-0.478245	-0.138309	-0.45522	0.254526	0.317795	0.00179706	0.998766	0.998895	0.998766	0.998895
AT5G07990.1	Lus10017742.g	Cytochrome P450 superfamily protein	0.452635	2.04636	0.261385	1.01399	-0.329176	1.19297	0.998766	0.029634	0.998766	0.728675	0.998766	0.488243
AT3G56400.1	Lus10034244.g	WRKY DNA-binding protein 70	1.71762	2.04743	-1.74585	-1.7482	-0.494015	0.0658344	0.00410974	0.00179706	0.00410974	0.0111184	0.998766	0.998895
AT1G76070.1	Lus10021840.g		0.56068	2.05612	-1.0938	-1.45349	0.224822	-0.578886	0.998766	0.00179706	0.595502	0.111892	0.998766	0.95717
AT4G35070.1	Lus10019790.g	SBP (S-ribonuclease binding protein) family protein	1.23907	2.05851	-0.884938	-0.00565711	-0.521318	0.404553	0.104837	0.00179706	0.75319	0.998895	0.998766	0.998895
AT1G14550.1	Lus10024208.g	Peroxidase superfamily protein	1.07011	2.06033	0.666068	-0.0617282	1.00823	0.474499	0.570719	0.0342975	0.998766	0.998895	0.690909	0.998895
AT1G14185.1	Lus10026607.g	Glucose-methanol-choline (GMC) oxidoreductase family protein	0.246235	2.0612	0.158698	-0.081232	-0.321191	-0.0914766	0.998766	0.00179706	0.998766	0.998895	0.998766	0.998895
AT2G15490.1	Lus10019832.g	UDP-glycosyltransferase 73B4	1.09505	2.06414	-0.434795	0.205507	0.094972	0.81498	0.0136373	0.00179706	0.998766	0.998895	0.998766	0.181656
AT5G62790.1	Lus10002379.g	1-deoxy-D-xylulose 5-phosphate reductoisomerase	1.77802	2.06739	0.299957	0.432512	0.615102	0.828883	0.00410974	0.00179706	0.998766	0.789148	0.371422	0.0378546
AT3G23250.1	Lus10011820.g	myb domain protein 15	1.11439	2.07228	-1.07289	-1.18872	-0.0584207	-0.436978	0.0215732	0.00179706	0.0289536	0.00179706	0.998766	0.861973
AT1G80840.1	Lus10024074.g	WRKY DNA-binding protein 40	1.17485	2.07631	-1.19339	-1.54463	0.775725	-0.56137	0.0136373	0.00179706	0.0215732	0.00179706	0.321054	0.656029
AT1G01470.1	Lus10036402.g	Late embryogenesis abundant protein	1.79212	2.07723	0.772356	-0.00519576	0.326879	0.113728	0.0795314	0.0238918	0.998766	0.998895	0.998766	0.998895
AT5G51720.1	Lus10031105.g	2 iron, 2 sulfur cluster binding	1.51945	2.08058	0.351543	0.0723397	0.938554	0.946975	0.248261	0.0342975	0.998766	0.998895	0.998766	0.789612
AT1G14860.1	Lus10001598.g	nudix hydrolase homolog 18	1.31554	2.08216	0.21233	-0.1948	-0.455077	-0.346281	0.00758036	0.00179706	0.998766	0.998895	0.998766	0.925824
AT5G65380.1	Lus10002645.g	MATE efflux family protein	0.923679	2.08336	-0.795292	0.151017	-0.374466	0.498627	0.0657873	0.00179706	0.313976	0.998895	0.998766	0.820085
AT2G24610.1	Lus10020122.g	cyclic nucleotide-gated channel 14	1.54559	2.08916	-0.0936044	-0.0340489	-0.326751	0.48157	0.134589	0.0334885	0.998766	1	0.998766	0.998895
AT3G50770.1	Lus10032734.g	calmodulin-like 41	1.77219	2.08945	0.0893277	0.0837099	0.0776891	0.513616	0.0418852	0.00869442	0.998766	0.998895	0.998766	0.995628
AT2G41480.1	Lus10020421.g	Peroxidase superfamily protein	1.71454	2.09271	-0.829399	0.654251	0.777419	1.20588	0.0107665	0.0145417	0.998766	0.955972	0.899776	0.358682
	Lus10027376.g		1.51209	2.09329	0.273918	0.539421	0.588947	0.80125	0.204509	0.00179706	0.998766	0.884407	0.998766	0.443472
AT4G09730.1	Lus10018946.g	RH39	1.57114	2.09625	0.389014	-0.226591	0.410525	-0.321036	0.00410974	0.00179706	0.998766	0.998895	0.998766	0.998895
AT4G11070.1	Lus10032372.g	WRKY family transcription factor	0.827103	2.10016	-1.28149	-0.775785	0.724851	-0.642314	0.832822	0.00179706	0.357038	0.778475	0.998766	0.856844
	Lus10012353.g		1.67216	2.10495	0.136893	-0.47455	-0.0642658	0.0167763	0.0191108	0.00179706	0.998766	0.643247	0.998766	0.998895
AT2G37970.1	Lus10027752.g	SOUL heme-binding family protein	1.0147	2.10689	-0.0956188	-0.426911	0.516766	0.225684	0.373495	0.00179706	0.998766	0.998895	0.998766	0.998895
AT5G58530.1	Lus10040949.g	Glutaredoxin family protein	1.8319	2.10879	0.344442	-0.128092	0.225005	0.486567	0.0165059	0.00179706	0.998766	0.998895	0.998766	0.967425
AT3G14360.1	Lus10003925.g	alpha/beta-Hydrolases superfamily protein	0.840762	2.11317	0.0148282	0.236501	0.0560033	-0.0577678	0.998766	0.00869442	0.998766	0.998895	0.998766	0.998895
AT4G13830.2	Lus10002355.g	DNAJ-like 20	1.21593	2.11926	0.3189	-0.138845	-0.0150461	0.480805	0.0107665	0.00179706	0.998766	0.998895	0.998766	0.540341
AT1G15670.1	Lus10013538.g	Galactose oxidase/kelch repeat superfamily protein	1.98908	2.11946	-0.0070355	0.0786151	-0.027416	0.535776	0.62623	0.00179706	0.998766	0.998895	0.998766	0.982037
AT5G25930.1	Lus10006028.g	Protein kinase family protein with leucine-rich repeat domain	1.95408	2.12235	-0.282593	-0.183886	0.178045	0.609218	0.00410974	0.00612892	0.998766	0.998895	0.998766	0.734004
AT1G11340.1	Lus10041679.g	S-locus lectin protein kinase family protein	2.17149	2.12333	-0.252227	-0.416563	-0.266083	0.0875119	0.0900299	0.00179706	0.998766	0.998895	0.998766	0.998895
AT1G01720.1	Lus10025690.g	NAC (No Apical Meristem) domain transcriptional regulator superfamily protein	1.79925	2.12572	-0.026585	-0.030321	0.339048	0.239157	0.00410974	0.00179706	0.998766	0.998895	0.998766	0.998895
AT1G48350.1	Lus10038770.g	Ribosomal L18p/L5e family protein	0.0323523	2.12935	0.702674	-0.66892	0.0790332	1.1383	0.998766	0.0352007	0.998766	0.962783	0.998766	0.94955
AT4G11070.1	Lus10023099.g	WRKY family transcription factor	1.05486	2.12991	-1.54188	-0.930687	0.558078	-0.967267	0.651899	0.00179706	0.234206	0.674482	0.998766	0.481072
AT5G55340.1	Lus10022293.g	MBOAT (membrane bound O-acyl transferase) family protein	1.66584	2.13143	0.262224	0.108739	0.794543	0.234699	0.324229	0.0178237	0.998766	0.998895	0.998766	0.998895
AT1G24140.1	Lus10039464.g	Matrixin family protein	1.60517	2.13416	-3.7325	0.109238	-2.00154	-0.149008	0.0916863	0.0122956	0.114697	0.998895	0.152441	0.998895
AT3G48410.1	Lus10014191.g	alpha/beta-Hydrolases superfamily protein	2.64175	2.13743	-0.25833	-0.00797478	0.904591	1.34776	0.00410974	0.040519	0.998766	0.998895	0.76098	0.212994
AT4G39230.1	Lus10040442.g	NmrA-like negative transcriptional regulator family protein	1.87092	2.14628	0.522641	0.0363514	0.645509	0.708559	0.00410974	0.00179706	0.998766	0.998895	0.556457	0.265511
AT1G68590.1	Lus10034302.g	Ribosomal protein PSRP-3/Ycf65	0.242642	2.1465	-0.543242	-0.856105	-0.464729	-0.965653	0.998766	0.0033501	0.998766	0.915256	0.998766	0.899286
AT1G68010.1	Lus10019793.g	hydroxypyruvate reductase	1.32574	2.15263	-0.329964	0.646313	-0.506603	0.269271	0.0215732	0.00179706	0.998766	0.806156	0.998766	0.998895
AT1G32640.1	Lus10035366.g	Basic helix-loop-helix (bHLH) DNA-binding family protein	2.3315	2.15612	1.26745	0.118387	1.59053	0.639629	0.00410974	0.00179706	0.0657873	0.998895	0.00758036	0.816003
AT1G47670.1	Lus10003338.g	Transmembrane amino acid transporter family protein	1.96518	2.16	0.349633	-0.300727	0.730331	0.678445	0.00410974	0.00179706	0.998766	0.998895	0.189488	0.283528
AT4G33300.1	Lus10021769.g	ADR1-like 1	1.76051	2.1628	-0.13946	0.072369	-0.260807	0.276822	0.00410974	0.00179706	0.998766	0.998895	0.998766	0.998895
AT3G20680.1	Lus10006344.g	Domain of unknown function (DUF1995)	1.56649	2.1634	-0.153473	-0.0536151	-0.0468148	0.179216	0.10635	0.00179706	0.998766	0.998895	0.998766	0.998895
AT5G47550.1	Lus10017567.g	Cystatin/monellin superfamily protein	1.94853	2.16445	0.19573	0.0000782758	0.0334811	0.464226	0.00410974	0.00179706	0.998766	0.999141	0.998766	0.618056
AT5G41330.1	Lus10024643.g	BTB/POZ domain with WD40/YVTN repeat-like protein	1.43194	2.16497	0.174417	0.0495887	0.906686	0.898549	0.00410974	0.00179706	0.998766	0.998895	0.0459191	0.046717
AT5G51970.2	Lus10031660.g	GroES-like zinc-binding alcohol dehydrogenase family protein	1.73157	2.16668	0.0233036	-0.476816	0.0238605	-0.218568	0.10635	0.00179706	0.998766	0.815204	0.998766	0.998895
AT5G23960.1	Lus10031590.g	terpene synthase 21	2.48888	2.17061	-1.77328	-1.11453	-0.163095	0.535573	0.00410974	0.046717	0.457534	0.800806	0.998766	0.998895
AT5G19120.1	Lus10021939.g	Eukaryotic aspartyl protease family protein	1.54237	2.17689	-0.583417	-0.04013	-0.171975	0.321435	0.00410974	0.00179706	0.831606	0.998895	0.998766	0.991008
AT5G54855.1	Lus10003874.g	Pollen Ole e 1 allergen and extensin family protein	0.638836	2.19179	0.255278	0.271	-0.324239	0.363613	0.998766	0.00179706	0.998766	0.998895	0.998766	0.998895
AT1G13790.1	Lus10032933.g	XH/XS domain-containing protein	0.816461	2.19309	0.390902	-0.039174	-0.564501	-0.331754	0.906748	0.0122956	0.998766	0.998895	0.998766	0.998895
AT3G11820.1	Lus10021263.g	syntaxin of plants 121	1.09249	2.1934	-0.484575	0.17548	0.248332	0.598103	0.0239833	0.00179706	0.998766	0.998895	0.998766	0.622357
AT1G60690.1	Lus10023701.g	NAD(P)-linked oxidoreductase superfamily protein	1.5677	2.19608	-0.161971	-0.0772789	0.133734	0.439875	0.00410974	0.00179706	0.998766	0.998895	0.998766	0.671105
AT1G45063.2	Lus10019405.g	copper ion binding;electron carriers	1.21896	2.19639	-0.628972	0.153346	0.321202	0.676945	0.0136373	0.00179706	0.357038	0.998895	0.998766	0.131295
AT4G08570.1	Lus10039419.g	Heavy metal transport/detoxification superfamily protein	2.74913	2.19647	0.860684	-0.326991	0.772339	-0.781832	0.32262	0.00179706	0.998766	0.998895	0.998766	0.900159
AT1G62760.1	Lus10032232.g	Plant invertase/pectin methylesterase inhibitor superfamily protein	2.07015	2.19863	0.783448	-0.0151043	0.449955	0.552587	0.00410974	0.00179706	0.366096	0.998895	0.998766	0.750552
AT5G19875.1	Lus10024507.g		1.70863	2.20236	0.0344601	0.235936	-0.0839754	0.505154	0.00410974	0.00179706	0.998766	0.998895	0.998766	0.651835
AT3G11180.1	Lus10004387.g	2-oxoglutarate (2OG) and Fe(II)-dependent oxygenase superfamily protein	1.40074	2.2038	0.266105	-0.398926	-0.216587	-0.0751892	0.0959707	0.00179706	0.998766	0.998895	0.998766	0.998895
AT1G71695.1	Lus10028735.g	Peroxidase superfamily protein	1.84907	2.20405	-0.501669	-0.473721	0.0944454	0.659253	0.34287	0.00179706	0.998766	0.857521	0.998766	0.544538
AT3G07970.1	Lus10029511.g	Pectin lyase-like superfamily protein	4.76756	2.20867	0.198726	-0.475431	0.82506	0.393249	0.00410974	0.00478908	1	0.998895	0.998766	0.998895
AT3G25882.1	Lus10041460.g	NIM1-interacting 2	2.49746	2.2089	-2.39363	-2.51615	-1.74049	0.314622	0.00410974	0.00179706	0.00410974	0.00179706	0.049865	0.998895
AT2G38470.1	Lus10012215.g	WRKY DNA-binding protein 33	0.984751	2.2101	-0.954201	-0.368924	0.916365	-0.256312	0.178138	0.00179706	0.166033	0.996296	0.164812	0.998895
AT3G23730.1	Lus10020772.g	xyloglucan endotransglucosylase/hydrolase 16	0.372139	2.21478	-0.365762	-0.287226	0.726297	0.402524	0.998766	0.00179706	0.998766	0.998895	0.538933	0.986805
AT2G02870.1	Lus10036735.g	Galactose oxidase/kelch repeat superfamily protein	1.48349	2.22013	0.290444	0.129039	0.577767	0.506604	0.142014	0.00179706	0.998766	0.998895	0.998766	0.905322
AT5G49190.1	Lus10010308.g	sucrose synthase 2	1.30932	2.22303	-0.0116262	-0.274858	-0.317855	0.18101	0.0191108	0.00179706	0.998766	0.998895	0.998766	0.998895
AT5G04760.1	Lus10036413.g	Duplicated homeodomain-like superfamily protein	2.13778	2.22734	-0.040597	-0.274328	-0.285064	-0.0674105	0.0726986	0.0134359	0.998766	0.998895	0.998766	0.998895
AT4G18540.1	Lus10013937.g		1.80317	2.23063	1.31739	0.610155	0.48922	0.829398	0.0289536	0.00179706	0.239663	0.976514	0.998766	0.874568
AT4G15630.1	Lus10033971.g	Uncharacterised protein family (UPF0497)	1.39832	2.2313	0.768186	0.185786	0.394839	0.172882	0.0215732	0.00179706	0.625502	0.998895	0.998766	0.998895
AT4G10270.1	Lus10033729.g	Wound-responsive family protein	0.690311	2.23223	0.202045	-0.0363392	-0.499187	0.240211	0.998766	0.0306012	0.998766	0.998895	0.998766	0.998895
AT4G28940.1	Lus10034939.g	Phosphorylase superfamily protein	2.07581	2.23401	0.659824	0.372454	0.757572	0.287392	0.00410974	0.00179706	0.998766	0.998895	0.998766	0.998895
AT1G17020.1	Lus10022292.g	senescence-related gene 1	1.46068	2.23648	-0.153817	0.150717	0.0816903	0.546312	0.00410974	0.00179706	0.998766	0.998895	0.998766	0.433968
AT5G62790.1	Lus10042118.g	1-deoxy-D-xylulose 5-phosphate reductoisomerase	2.05933	2.2387	0.661308	0.219897	0.559523	0.756125	0.00410974	0.0033501	0.88818	0.998895	0.936522	0.272744
AT2G39980.1	Lus10040222.g	HXXXD-type acyl-transferase family protein	2.00177	2.23907	1.32876	0.773113	0.951307	1.16923	0.00410974	0.00179706	0.0657873	0.63249	0.44405	0.127887
AT5G48490.1	Lus10016323.g	Bifunctional inhibitor/lipid-transfer protein/seed storage 2S albumin superfamily protein	2.23789	2.24035	-1.45336	-0.669437	-0.40317	0.539812	0.00410974	0.00179706	0.00410974	0.461447	0.998766	0.642285
AT1G77380.1	Lus10042744.g	amino acid permease 3	0.387068	2.24102	-0.125392	0.260392	0.196111	1.0291	0.998766	0.00179706	0.998766	0.998895	0.998766	0.0929269
AT3G50930.1	Lus10014284.g	cytochrome BC1 synthesis	1.0766	2.24532	-1.11017	-1.42318	0.332115	0.128573	0.0215732	0.00179706	0.0459191	0.0248403	0.998766	0.998895
AT1G78100.1	Lus10041123.g	F-box family protein	1.95059	2.24778	-0.615202	-0.0584495	-0.250554	0.821978	0.00410974	0.00179706	0.998766	0.998895	0.998766	0.589045
AT1G76690.1	Lus10013218.g	12-oxophytodienoate reductase 2	1.17939	2.2498	0.333159	-0.168383	0.292378	-0.0213784	0.00758036	0.00179706	0.998766	0.998895	0.998766	0.998895
AT1G74360.1	Lus10003478.g	Leucine-rich repeat protein kinase family protein	1.1008	2.25981	-0.507138	-0.0450265	0.244298	0.394435	0.144632	0.00179706	0.998766	0.998895	0.998766	0.998895
AT1G01720.1	Lus10018142.g	NAC (No Apical Meristem) domain transcriptional regulator superfamily protein	1.79171	2.26265	-0.198106	-0.0920806	0.0702459	0.260924	0.00410974	0.00179706	0.998766	0.998895	0.998766	0.998389
AT1G49320.1	Lus10040475.g	unknown seed protein like 1	1.0172	2.26632	0.442072	0.251636	0.516588	0.53144	0.408842	0.00179706	0.998766	0.998895	0.998766	0.953671
AT1G01720.1	Lus10042731.g	NAC (No Apical Meristem) domain transcriptional regulator superfamily protein	1.55389	2.26875	0.503363	0.16475	-0.242164	0.339743	0.00410974	0.00179706	0.998766	0.998895	0.998766	0.958249
AT3G29000.1	Lus10019090.g	Calcium-binding EF-hand family protein	1.69435	2.26972	-1.29159	-1.38515	-1.1779	-0.502318	0.0517054	0.0387791	0.62581	0.490354	0.715031	0.998895
AT4G09670.1	Lus10005674.g	Oxidoreductase family protein	1.38129	2.27376	-0.181418	0.0908744	0.0698352	0.336145	0.00410974	0.00179706	0.998766	0.998895	0.998766	0.957144
AT5G39130.1	Lus10000622.g	RmlC-like cupins superfamily protein	1.80959	2.27601	-0.969497	1.36325	-0.498345	-0.445661	0.00410974	0.00179706	0.503642	0.0532118	0.998766	0.989617
AT1G08230.2	Lus10009386.g	Transmembrane amino acid transporter family protein	1.63293	2.28057	-0.124464	0.0524896	0.0797202	0.990051	0.325728	0.00179706	0.998766	0.998895	0.998766	0.32279
AT1G45616.1	Lus10042239.g	receptor like protein 6	1.1235	2.28855	-1.60143	-0.69638	-0.953504	-0.407688	0.252648	0.00179706	0.195975	0.94001	0.896797	0.998895
AT1G76070.1	Lus10005623.g		1.74147	2.29035	0.340515	0.327768	0.123975	0.473354	0.0640851	0.00179706	0.998766	0.998895	0.998766	0.972728
AT1G26800.1	Lus10012819.g	RING/U-box superfamily protein	1.50397	2.29217	0.889248	0.358769	-0.132529	1.48217	0.464231	0.00179706	0.858202	0.998895	0.998766	0.029634
	Lus10025243.g		1.57896	2.29912	-1.05082	-1.64601	0.164677	-0.781098	0.133277	0.00179706	0.906253	0.142298	0.998766	0.908677
AT3G56710.1	Lus10039494.g	sigma factor binding protein 1	1.47591	2.30293	-0.484656	-1.58035	-0.844706	-0.822097	0.611388	0.00179706	0.998766	0.192626	0.998766	0.858789
AT5G65380.1	Lus10012741.g	MATE efflux family protein	1.53624	2.30382	-0.558004	-0.00993215	-0.41272	0.29142	0.00410974	0.00179706	0.576302	0.998895	0.998766	0.953486
AT5G67480.2	Lus10011523.g	BTB and TAZ domain protein 4	1.5223	2.3101	0.109717	-0.112951	0.168295	0.068854	0.73043	0.00179706	0.998766	0.998895	0.998766	0.998895
AT4G10270.1	Lus10018530.g	Wound-responsive family protein	1.1668	2.31012	0.827454	-1.04716	0.00771818	0.393119	0.0591888	0.00179706	0.38309	0.213473	0.998766	0.961778
AT1G32060.1	Lus10000674.g	phosphoribulokinase	0.702539	2.31111	-1.05072	1.85622	-2.7272	1.39411	0.998766	0.0111184	0.662364	0.0557149	0.226263	0.280952
AT2G05940.1	Lus10033429.g	Protein kinase superfamily protein	0.779937	2.31213	-0.838661	-0.395334	0.340504	0.335905	0.122801	0.00179706	0.103365	0.888213	0.998766	0.934195
AT4G01250.1	Lus10024676.g	WRKY family transcription factor	0.936891	2.31291	0.291114	0.499301	0.930397	-0.219055	0.891024	0.0145417	0.998766	0.998895	0.867385	0.998895
AT4G35180.1	Lus10022642.g	LYS/HIS transporter 7	1.62877	2.31353	-1.41869	-0.59919	-0.73974	1.31563	0.00410974	0.00179706	0.0239833	0.880054	0.610313	0.00612892
AT4G18210.1	Lus10038492.g	purine permease 10	0.720738	2.31662	-0.563984	0.955205	-0.54338	0.489956	0.998766	0.0033501	0.998766	0.922028	0.998766	0.998895
AT3G23250.1	Lus10021185.g	myb domain protein 15	1.20799	2.31889	-1.04683	-0.907564	0.333422	-0.253489	0.0136373	0.00179706	0.107715	0.142889	0.998766	0.998895
AT4G22030.1	Lus10020029.g	F-box family protein with a domain of unknown function (DUF295)	-0.141855	2.32065	-1.29547	0.280063	0.630881	0.158233	0.998766	0.00179706	0.270631	0.998895	0.998766	0.998895
AT3G06490.1	Lus10017096.g	myb domain protein 108	2.22897	2.32162	-0.229339	0.511766	0.039187	0.389217	0.00410974	0.00179706	0.998766	0.86288	0.998766	0.960861
AT2G32800.1	Lus10016674.g	protein kinase family protein	1.21936	2.32581	-0.297843	0.572563	0.814823	0.909532	0.492352	0.029634	0.998766	0.998895	0.998766	0.813852
	Lus10037168.g		2.18331	2.32759	0.429674	-0.0514366	0.0650445	0.136932	0.00410974	0.00179706	0.998766	0.998895	0.998766	0.998895
AT4G14746.1	Lus10039368.g		1.81862	2.32942	0.347526	-0.00397388	0.401643	0.756101	0.00410974	0.00179706	0.998766	0.998895	0.998766	0.342451
AT1G70420.1	Lus10030876.g	Protein of unknown function (DUF1645)	1.28985	2.33704	-0.184977	-0.337181	0.257601	0.14819	0.104837	0.00179706	0.998766	0.998895	0.998766	0.998895
AT4G36500.1	Lus10014291.g		1.28187	2.34235	-0.158626	-0.785178	1.22702	0.11856	0.0640851	0.00179706	0.998766	0.781442	0.0808684	0.998895
AT5G14780.1	Lus10032150.g	formate dehydrogenase	1.98182	2.34766	-0.190115	0.0589295	0.129765	1.24429	0.00410974	0.00179706	0.998766	0.998895	0.998766	0.00179706
AT5G01900.1	Lus10022736.g	WRKY DNA-binding protein 62	0.843826	2.34805	-1.34971	-1.58156	0.698122	-0.485862	0.998766	0.0122956	0.998766	0.754045	0.998766	0.998895
	Lus10016111.g		3.18359	2.34891	-0.450352	1.32906	0.98297	1.92572	0.00410974	0.00179706	0.998766	0.0915797	0.744879	0.00612892
AT4G34350.1	Lus10011310.g	4-hydroxy-3-methylbut-2-enyl diphosphate reductase	1.9693	2.35117	0.821086	0.0597907	0.407783	0.746854	0.00410974	0.00179706	0.144632	0.998895	0.998766	0.101723
AT1G51760.1	Lus10030828.g	peptidase M20/M25/M40 family protein	1.4805	2.35682	0.230027	-0.180237	0.557425	0.452186	0.592369	0.0483368	0.998766	0.998895	0.998766	0.998895
AT3G23110.1	Lus10006824.g	receptor like protein 37	2.99663	2.35839	-1.55624	-0.723965	-1.1873	0.0510691	0.302322	0.0248403	1	0.998895	1	0.998895
	Lus10028245.g		1.66956	2.35936	-0.0840322	-0.252367	0.455267	0.0886184	0.00410974	0.00179706	0.998766	0.998895	0.998766	0.998895
AT3G29000.1	Lus10034463.g	Calcium-binding EF-hand family protein	2.53289	2.36103	-0.839401	-2.33183	-0.766053	-0.583882	0.0215732	0.00743264	0.998766	0.37304	0.998766	0.998895
AT2G18570.1	Lus10041713.g	UDP-Glycosyltransferase superfamily protein	2.14976	2.36174	-0.203281	0.213042	-0.0772668	0.795662	0.00410974	0.00179706	0.998766	0.998895	0.998766	0.0791767
AT2G38470.1	Lus10001265.g	WRKY DNA-binding protein 33	1.15698	2.36175	-1.21726	-0.386596	0.737775	-0.252902	0.164812	0.0440738	0.250886	0.998895	0.754491	0.998895
AT5G17680.1	Lus10029722.g	disease resistance protein (TIR-NBS-LRR class), putative	1.6044	2.36598	-1.63733	-0.400554	-0.0449192	0.393006	0.00410974	0.00179706	0.117369	0.998895	0.998766	0.998895
AT1G16120.1	Lus10008105.g	wall associated kinase-like 1	1.74345	2.37148	-0.240437	0.118629	-0.112212	0.462919	0.172231	0.0277694	0.998766	0.998895	0.998766	0.998895
AT2G05940.1	Lus10034897.g	Protein kinase superfamily protein	0.965719	2.38093	-0.748868	-0.588233	0.239243	0.0669623	0.0265066	0.00179706	0.267008	0.501849	0.998766	0.998895
AT3G01640.1	Lus10003665.g	glucuronokinase G	1.21468	2.38578	0.0878752	-0.837076	-0.284118	-0.963314	0.998766	0.00478908	0.998766	0.683912	0.998766	0.419685
AT5G66740.1	Lus10014323.g	Protein of unknown function (DUF620)	3.59665	2.38685	0.492256	-0.86136	0.67136	0.601929	0.0107665	0.0491556	1	1	1	1
AT3G27010.1	Lus10015760.g	TEOSINTE BRANCHED 1, cycloidea, PCF (TCP)-domain family protein 20	1.15333	2.41138	-0.437212	0.276515	0.0616072	0.442499	0.244983	0.00179706	0.998766	0.998895	0.998766	0.998895
AT4G37370.1	Lus10027614.g	cytochrome P450, family 81, subfamily D, polypeptide 8	1.28384	2.4167	-0.981369	0.134945	0.183223	0.692356	0.0165059	0.00179706	0.246241	0.998895	0.998766	0.55529
AT1G01840.1	Lus10036553.g		1.74861	2.4169	0.683721	-0.169532	0.555316	-0.0218758	0.281815	0.00179706	0.998766	0.998895	0.998766	0.998895
AT1G49000.1	Lus10042953.g		1.44725	2.41847	0.000472758	0.306722	0.182874	1.40025	0.00410974	0.00179706	0.998766	0.998895	0.998766	0.0378546
AT5G01210.1	Lus10027778.g	HXXXD-type acyl-transferase family protein	2.62515	2.42425	0.613386	0.360184	0.436052	1.23678	0.00410974	0.00179706	0.998766	0.998895	0.998766	0.132478
AT2G18420.1	Lus10021098.g	Gibberellin-regulated family protein	2.18361	2.42824	0.226109	-0.14804	0.200223	0.340599	0.00410974	0.00179706	0.998766	0.998895	0.998766	0.925106
AT1G55230.1	Lus10013749.g	Family of unknown function (DUF716)	2.20948	2.42875	0.804937	0.122633	0.695841	1.12641	0.227029	0.0257906	0.998766	0.998895	0.998766	0.650569
AT2G18210.1	Lus10028324.g		1.40097	2.43223	-0.697813	-0.626232	0.208169	-0.0431616	0.122801	0.00179706	0.998766	0.912581	0.998766	0.998895
AT2G40000.1	Lus10028275.g	ortholog of sugar beet HS1 PRO-1 2	1.74365	2.43472	-1.0967	-1.06614	0.0759399	0.0319937	0.00410974	0.00179706	0.00758036	0.0134359	0.998766	0.998895
	Lus10041676.g		1.71786	2.44564	0.356632	-0.333961	0.201264	0.185068	0.00758036	0.00179706	0.998766	0.946794	0.998766	0.998895
	Lus10023285.g		2.09925	2.45133	-0.576362	0.21972	0.302601	0.614337	0.00410974	0.00179706	0.998766	0.998895	0.998766	0.898109
AT1G21400.1	Lus10028648.g	Thiamin diphosphate-binding fold (THDP-binding) superfamily protein	1.74885	2.45257	0.368389	-0.293717	0.44022	-0.119881	0.00410974	0.00179706	0.998766	0.998895	0.998766	0.998895
AT3G02130.1	Lus10004646.g	receptor-like protein kinase 2	1.83777	2.46923	0.283899	-0.25492	0.734838	0.584899	0.998766	0.0342975	0.998766	0.998895	0.998766	0.998895
AT2G46950.1	Lus10025756.g	cytochrome P450, family 709, subfamily B, polypeptide 2	0.77692	2.46976	-0.318669	-0.160865	-0.940749	0.191787	0.998766	0.00612892	0.998766	0.998895	0.998766	0.998895
AT1G20500.1	Lus10020473.g	AMP-dependent synthetase and ligase family protein	0.921951	2.47302	-0.302553	0.595772	-0.398863	0.479756	0.998766	0.0218909	0.998766	0.998895	0.998766	0.998895
AT5G57510.1	Lus10028472.g		1.30033	2.47304	0.331324	0.123393	0.459936	0.196322	0.448541	0.00179706	0.998766	0.998895	0.998766	0.998895
AT1G56300.1	Lus10029862.g	Chaperone DnaJ-domain superfamily protein	2.16533	2.47678	0.742059	0.189942	0.505369	0.745158	0.00410974	0.00179706	0.380631	0.998895	0.998766	0.217653
AT4G14440.1	Lus10041154.g	3-hydroxyacyl-CoA dehydratase 1	1.34248	2.47993	0.186271	0.136485	0.600963	0.292012	0.692378	0.00612892	0.998766	0.998895	0.998766	0.998895
AT4G37990.1	Lus10035956.g	elicitor-activated gene 3-2	1.9763	2.48323	0.314201	0.0479958	0.325807	0.913539	0.00410974	0.00179706	0.998766	0.998895	0.998766	0.0286955
AT1G29290.1	Lus10007309.g		2.13811	2.4879	-1.55666	-1.07691	0.338998	-0.00902729	0.205418	0.0267906	0.998766	0.930068	0.998766	0.998895
AT3G23240.1	Lus10042557.g	ethylene response factor 1	2.38839	2.49105	-0.18934	-1.04816	-0.1762	0.931598	0.00410974	0.00179706	0.998766	0.878136	0.998766	0.762239
AT5G11520.1	Lus10022137.g	aspartate aminotransferase 3	1.69705	2.49156	-0.194466	-0.220705	-0.201413	0.403589	0.194861	0.00179706	0.998766	0.998895	0.998766	0.998895
AT2G27690.1	Lus10019534.g	cytochrome P450, family 94, subfamily C, polypeptide 1	2.2813	2.5015	1.74623	-0.151415	0.295703	-0.251458	0.231251	0.0267906	0.570719	0.998895	0.998766	0.998895
AT5G62360.1	Lus10032233.g	Plant invertase/pectin methylesterase inhibitor superfamily protein	0.908462	2.50581	0.316744	-0.368188	-0.200986	0.298607	0.0808684	0.00179706	0.998766	0.954273	0.998766	0.985454
AT4G37640.1	Lus10011522.g	calcium ATPase 2	1.27513	2.50684	-0.417734	-0.020333	-0.158905	1.10237	0.293262	0.0458571	1	1	1	1
AT1G75170.2	Lus10016312.g	Sec14p-like phosphatidylinositol transfer family protein	2.22028	2.51025	0.552279	0.67963	0.361323	0.795259	0.0289536	0.0277694	0.998766	0.966546	0.998766	0.934797
AT5G53110.1	Lus10003401.g	RING/U-box superfamily protein	1.95762	2.51854	-0.861451	-0.775719	-0.551534	-0.0567919	0.114697	0.0134359	0.998766	0.998895	0.998766	0.998895
AT1G23850.1	Lus10030860.g		1.24164	2.52104	-2.45222	-1.38983	-2.38734	-0.0197065	0.696422	0.0257906	0.650787	0.911165	0.775465	0.998895
AT3G26510.2	Lus10026700.g	Octicosapeptide/Phox/Bem1p family protein	2.48784	2.52266	0.720331	0.483576	0.674122	1.11388	0.00410974	0.00179706	0.998766	0.966645	0.998766	0.150658
AT1G32640.1	Lus10030970.g	Basic helix-loop-helix (bHLH) DNA-binding family protein	1.76431	2.5273	0.592173	-0.301854	1.07352	0.468634	0.00410974	0.00179706	0.998766	0.998895	0.142014	0.964613
AT5G67480.2	Lus10019299.g	BTB and TAZ domain protein 4	1.41168	2.53434	0.285271	-0.11602	0.0244386	0.0637752	0.834518	0.00179706	0.998766	0.998895	0.998766	0.998895
AT3G57620.1	Lus10015949.g	glyoxal oxidase-related protein	1.22813	2.53613	-0.975768	0.647997	-0.473645	1.056	0.199326	0.00994494	0.923938	0.979696	0.998766	0.669759
AT5G47090.1	Lus10035063.g		2.3316	2.5364	-0.496729	-0.489436	-0.207372	-0.162754	0.310058	0.00179706	0.998766	0.998895	0.998766	0.998895
AT1G47890.1	Lus10006825.g	receptor like protein 7	2.13233	2.54744	-2.68577	-0.782605	-2.20084	0.0205895	0.0439061	0.00179706	1	1	1	1
AT1G62280.1	Lus10024306.g	SLAC1 homologue 1	0.85218	2.55419	-1.08463	-0.819802	0.227721	-0.518204	1	0.043182	1	1	1	1
AT1G17170.1	Lus10030362.g	glutathione S-transferase TAU 24	0.311755	2.55421	-1.71552	0.49427	-0.866268	1.40619	0.998766	0.00179706	0.00410974	0.94926	0.331215	0.0145417
AT2G27480.1	Lus10019545.g	Calcium-binding EF-hand family protein	1.61726	2.56112	-0.440299	0.0061966	-0.506371	0.056379	0.19293	0.0208923	0.998766	0.998895	0.998766	0.998895
AT3G48980.1	Lus10039227.g	Arabidopsis thaliana protein of unknown function (DUF821)	1.58189	2.565	0.52035	0.117432	-0.0909177	0.606012	0.0795314	0.00179706	0.998766	0.998895	0.998766	0.945634
AT3G21710.2	Lus10027176.g		1.96498	2.5749	0.0621623	-0.755491	-0.182622	0.0913125	0.00758036	0.00179706	0.998766	0.804187	0.998766	0.998895
AT4G21380.1	Lus10033743.g	receptor kinase 3	2.01811	2.58098	-0.230586	-0.0675427	-0.0380656	0.498015	0.00410974	0.00179706	0.998766	0.998895	0.998766	0.803319
AT3G07870.1	Lus10038606.g	F-box and associated interaction domains-containing protein	1.48499	2.58723	-1.35868	-1.30753	-0.213417	-0.301265	0.0591888	0.00179706	0.257585	0.228272	0.998766	0.998895
AT1G19180.1	Lus10027648.g	jasmonate-zim-domain protein 1	2.30281	2.58805	1.02392	-0.217214	0.222039	0.42326	0.00410974	0.00179706	0.0439061	0.998895	0.998766	0.847044
AT5G39130.1	Lus10003267.g	RmlC-like cupins superfamily protein	3.33286	2.58962	-1.31481	-0.720786	0.958193	1.0799	0.00410974	0.0122956	0.861423	0.988143	0.998766	0.676312
AT1G67340.1	Lus10015784.g	HCP-like superfamily protein with MYND-type zinc finger	1.46908	2.60265	-0.180511	0.194461	0.0571408	0.64857	0.00410974	0.00179706	0.998766	0.998895	0.998766	0.429684
AT2G45760.1	Lus10008004.g	BON association protein 2	2.4329	2.60328	-1.55029	-0.348082	0.215798	-0.383391	0.00410974	0.0145417	0.51917	0.998895	0.998766	0.998895
AT3G22600.1	Lus10010572.g	Bifunctional inhibitor/lipid-transfer protein/seed storage 2S albumin superfamily protein	2.17405	2.60708	-0.339503	0.332933	-0.258834	0.242	0.800532	0.0267906	0.998766	0.998895	0.998766	0.998895
AT4G11650.1	Lus10024511.g	osmotin 34	2.20868	2.61068	-0.442983	-0.990129	-0.119093	0.143355	0.998766	0.00743264	0.998766	0.247044	0.998766	0.998895
AT3G56710.1	Lus10024139.g	sigma factor binding protein 1	1.85364	2.6112	-0.904087	-0.534057	0.323131	0.224071	0.00410974	0.00179706	0.282355	0.8156	0.998766	0.998895
AT5G39150.1	Lus10006536.g	RmlC-like cupins superfamily protein	2.47807	2.61465	-0.53396	1.3995	0.159785	-0.48067	0.00410974	0.00179706	0.998766	0.0413611	0.998766	0.984502
	Lus10002716.g		1.64877	2.61635	0.185423	0.734557	1.05479	1.28429	0.0107665	0.00179706	0.998766	0.816991	0.293859	0.116328
AT1G12740.1	Lus10028628.g	cytochrome P450, family 87, subfamily A, polypeptide 2	2.75228	2.62099	-2.6943	-0.673073	-0.296281	0.636441	0.00410974	0.00179706	0.295973	0.9544	0.998766	0.923878
AT5G24890.1	Lus10009793.g		1.40488	2.62413	0.216351	0.0363888	-0.418015	-0.130472	0.335216	0.00179706	0.998766	0.998895	0.998766	0.998895
AT1G17020.1	Lus10011981.g	senescence-related gene 1	1.76093	2.62461	-0.0445984	0.79472	-0.0113088	1.19899	0.00410974	0.00179706	0.998766	0.675741	0.998766	0.179571
AT1G65890.1	Lus10020787.g	acyl activating enzyme 12	2.85354	2.63096	0.433705	-1.33233	1.05406	1.35946	0.00410974	0.0178237	0.998766	1	0.924976	0.438681
AT1G57610.2	Lus10034435.g	Protein of unknown function (DUF607)	1.67598	2.6349	-0.0928412	0.0652831	-0.0458315	-0.00572965	0.100405	0.00179706	0.998766	0.998895	0.998766	0.998895
AT5G07050.1	Lus10008708.g	nodulin MtN21 /EamA-like transporter family protein	3.45529	2.65113	0.719573	0.535384	0.713852	1.72577	0.00410974	0.00179706	0.998766	0.979696	0.998766	0.0198757
AT3G50440.1	Lus10022467.g	methyl esterase 10	0.756944	2.65845	-0.782537	-0.350392	-0.500101	-0.567704	0.998766	0.0369764	0.998766	0.998895	0.998766	0.998895
	Lus10025850.g		1.68736	2.66375	-1.72203	0.88969	-1.04672	0.494859	0.0313423	0.00179706	0.231251	0.710435	0.668148	0.998895
AT1G19180.1	Lus10039911.g	jasmonate-zim-domain protein 1	2.34413	2.66482	1.46936	-0.13805	0.557939	0.491387	0.00410974	0.00179706	0.00410974	0.998895	0.653517	0.610619
AT2G27480.1	Lus10043389.g	Calcium-binding EF-hand family protein	1.54818	2.66609	0.354355	0.0961487	0.173118	0.110512	0.178138	0.00179706	0.998766	0.998895	0.998766	0.998895
AT3G54110.1	Lus10027755.g	plant uncoupling mitochondrial protein 1	2.08324	2.67079	0.227464	-0.131893	0.148448	0.210453	0.187423	0.00179706	0.998766	0.998895	0.998766	0.998895
AT3G21510.1	Lus10002256.g	histidine-containing phosphotransmitter 1	1.99879	2.67081	0.0522146	-0.0706962	-0.61583	-0.34519	0.0357067	0.00179706	0.998766	0.998895	0.998766	0.998895
AT1G15690.1	Lus10039977.g	Inorganic H pyrophosphatase family protein	2.0826	2.67382	0.174449	-0.0499941	0.201405	0.517534	0.00410974	0.00179706	0.998766	0.998895	0.998766	0.600161
AT3G26330.1	Lus10033633.g	cytochrome P450, family 71, subfamily B, polypeptide 37	1.85572	2.67592	-0.671555	-0.241272	0.239985	1.07922	0.0439061	0.0033501	0.998766	0.998895	0.998766	0.278698
AT2G24100.1	Lus10041622.g		1.2788	2.67799	-0.0930355	-1.09859	-0.784106	-0.0761596	0.585511	0.00179706	0.998766	0.908378	0.998766	0.998895
AT5G10770.1	Lus10020100.g	Eukaryotic aspartyl protease family protein	1.53254	2.68488	-2.23509	1.09474	-0.416097	0.779743	0.293859	0.0316099	0.707049	0.859733	0.998766	0.968368
AT4G37420.1	Lus10030740.g	Domain of unknown function (DUF23)	1.81675	2.69214	-0.782205	-0.713864	0.0979091	0.032458	0.0377796	0.00179706	0.998766	0.95211	0.998766	0.998895
AT1G70420.1	Lus10030612.g	Protein of unknown function (DUF1645)	1.53647	2.69679	-0.38876	-0.185935	0.354785	0.564259	0.00410974	0.00179706	0.998766	0.998895	0.998766	0.810568
	Lus10022600.g		1.62249	2.69978	0.86871	0.44178	0.742266	0.851838	0.540451	0.00478908	0.998766	0.998895	0.998766	0.949495
AT1G33760.1	Lus10002953.g	Integrase-type DNA-binding superfamily protein	0.0681169	2.70189	-0.712119	-0.547755	1.0945	-0.375659	0.998766	0.0378546	0.998766	0.998895	0.998766	0.998895
AT1G30040.1	Lus10023311.g	gibberellin 2-oxidase	2.08666	2.70204	-0.236545	-0.0363494	-0.161093	0.991617	0.00410974	0.00179706	0.998766	0.998895	0.998766	0.53412
AT4G17500.1	Lus10040165.g	ethylene responsive element binding factor 1	2.41207	2.70935	-0.223872	-0.0890438	0.693712	0.790958	0.00410974	0.00179706	0.998766	0.998895	0.589482	0.268926
AT2G23600.1	Lus10015532.g	acetone-cyanohydrin lyase	1.96902	2.72436	-0.538549	-0.0996795	-0.417565	0.0968049	0.82831	0.0325618	0.998766	0.998895	0.998766	0.998895
AT1G32100.1	Lus10012145.g	pinoresinol reductase 1	2.12164	2.72521	-0.298363	0.220191	-0.131597	0.670547	0.230029	0.00612892	0.998766	0.998895	0.998766	0.987161
AT4G36040.1	Lus10034484.g	Chaperone DnaJ-domain superfamily protein	2.19591	2.72649	0.655412	0.992434	-0.245937	0.732909	0.00410974	0.0033501	0.998766	0.728114	0.998766	0.951617
AT5G39050.1	Lus10020721.g	HXXXD-type acyl-transferase family protein	2.10555	2.73472	0.0400947	0.599396	0.0387457	0.512854	0.00410974	0.00179706	0.998766	0.65741	0.998766	0.846789
AT3G47800.1	Lus10023611.g	Galactose mutarotase-like superfamily protein	1.95742	2.73798	-0.160335	0.129233	-0.097551	0.688963	0.0265066	0.00179706	0.998766	0.998895	0.998766	0.866815
AT3G51680.1	Lus10029368.g	NAD(P)-binding Rossmann-fold superfamily protein	1.84418	2.73826	0.249934	0.112713	0.69468	1.70282	0.00410974	0.00179706	0.998766	0.998895	0.998766	0.00743264
AT5G48490.1	Lus10002741.g	Bifunctional inhibitor/lipid-transfer protein/seed storage 2S albumin superfamily protein	3.03689	2.73879	-2.16803	-0.616984	-0.360133	0.83303	0.00410974	0.00179706	0.00410974	0.299279	0.998766	0.0508278
AT5G24530.1	Lus10032930.g	2-oxoglutarate (2OG) and Fe(II)-dependent oxygenase superfamily protein	1.83307	2.74016	-1.06018	-0.982394	-0.677939	-0.104896	0.00758036	0.00179706	0.303897	0.490595	0.992797	0.998895
AT1G22380.1	Lus10025741.g	UDP-glucosyl transferase 85A3	1.77086	2.74081	-0.588735	0.434104	-0.303047	0.54613	0.00410974	0.00179706	0.865524	0.902874	0.998766	0.72509
AT1G29930.1	Lus10042219.g	chlorophyll A/B binding protein 1	0.900752	2.7429	0.00463173	0.328542	-0.941359	1.13646	0.366096	0.00179706	0.998766	0.998895	0.517436	0.0306012
AT4G12410.1	Lus10024600.g	SAUR-like auxin-responsive protein family	2.27917	2.74482	-0.338733	-0.204262	-0.335056	0.926609	0.00410974	0.00179706	0.998766	0.998895	0.998766	0.0630578
AT2G36430.1	Lus10027720.g	Plant protein of unknown function (DUF247)	1.97563	2.75618	-1.45182	-0.709682	-0.483629	0.567685	0.00410974	0.00179706	0.120136	0.839271	0.998766	0.897007
AT3G18650.1	Lus10012656.g	AGAMOUS-like 103	2.09386	2.76315	0.422876	0.293201	-0.0275787	0.534547	0.253705	0.0325618	0.998766	0.998895	0.998766	0.998895
AT4G27450.1	Lus10033418.g	Aluminium induced protein with YGL and LRDR motifs	2.29358	2.76327	-0.195889	-0.502171	-0.250228	-0.207071	0.00410974	0.00179706	0.998766	0.633995	0.998766	0.998895
AT1G30700.1	Lus10023375.g	FAD-binding Berberine family protein	1.99926	2.76585	1.0101	0.458362	1.31861	1.00139	0.00410974	0.00179706	0.0107665	0.663751	0.00410974	0.00478908
AT1G22710.1	Lus10009428.g	sucrose-proton symporter 2	3.02827	2.77194	-0.219425	0.302216	0.315073	1.30676	0.00410974	0.00179706	0.998766	0.969871	0.998766	0.00179706
AT2G23970.1	Lus10014635.g	Class I glutamine amidotransferase-like superfamily protein	2.11478	2.77242	0.0973272	0.273351	-0.0311272	1.01266	0.52353	0.0167676	0.998766	0.998895	0.998766	0.908378
AT4G37640.1	Lus10019300.g	calcium ATPase 2	2.35199	2.78087	-0.304159	0.401737	0.502811	1.44321	0.00410974	0.00179706	1	1	0.998766	0.26646
AT2G37380.1	Lus10025286.g		2.65482	2.78162	-0.246536	0.2289	-0.348246	0.261289	0.0191108	0.0198757	1	1	1	1
AT4G21920.1	Lus10002068.g		1.54565	2.78557	-0.0993777	-0.601642	-0.323243	-0.248108	0.0640851	0.00179706	0.998766	0.979364	0.998766	0.998895
AT4G17880.1	Lus10000037.g	Basic helix-loop-helix (bHLH) DNA-binding family protein	2.17795	2.79271	1.11021	0.349603	1.09681	0.842629	0.00410974	0.00179706	0.373495	0.998895	0.337324	0.614512
AT1G08080.1	Lus10021455.g	alpha carbonic anhydrase 7	2.39037	2.7943	-0.307455	0.660428	0.340618	1.78868	0.00410974	0.00179706	0.998766	0.902368	0.998766	0.0145417
AT3G63110.1	Lus10012372.g	isopentenyltransferase 3	1.62758	2.79508	-0.0231336	0.105692	0.586631	1.44775	0.178138	0.0145417	0.998766	1	0.998766	0.490354
AT1G58190.2	Lus10002742.g	receptor like protein 9	3.15596	2.79532	-0.516158	-0.780596	0.719271	0.906059	0.00410974	0.00179706	0.998766	0.670836	0.819353	0.340266
AT2G01770.1	Lus10021809.g	vacuolar iron transporter 1	1.08197	2.80738	-0.446521	0.204869	0.291053	0.603282	0.321054	0.00179706	0.998766	0.998895	0.998766	0.889428
AT5G52190.1	Lus10014993.g	Sugar isomerase (SIS) family protein	1.84741	2.81244	0.0878577	0.51517	0.0176236	0.945586	0.00410974	0.00179706	0.998766	0.998895	0.998766	0.636687
AT2G15080.2	Lus10039512.g	receptor like protein 19	4.02295	2.82058	0.0445758	-0.142052	1.00333	1.80711	0.0916863	0.00869442	1	1	1	0.141156
AT4G34131.1	Lus10014083.g	UDP-glucosyl transferase 73B3	1.68477	2.82349	-0.369025	-0.103753	0.178711	0.793164	0.00410974	0.00179706	0.998766	0.998895	0.998766	0.172919
AT1G09155.1	Lus10015208.g	phloem protein 2-B15	1.45856	2.82406	-1.18447	-0.858027	1.0703	0.0996911	0.247275	0.00612892	0.84971	0.961119	0.709146	0.998895
AT4G14450.1	Lus10021878.g		0.177416	2.84114	0.452331	0.59023	0.239458	0.985311	0.998766	0.0167676	0.998766	0.998895	0.998766	0.893061
AT4G11600.1	Lus10008022.g	glutathione peroxidase 6	2.78175	2.84241	0.977644	-0.334437	0.79257	0.854454	0.239663	0.00994494	0.998766	0.998895	0.998766	0.93135
AT3G54420.1	Lus10010864.g	homolog of carrot EP3-3 chitinase	4.0468	2.84873	-4.57199	-1.46966	0.176393	0.475099	0.00410974	0.00179706	0.214473	0.108418	0.998766	0.954061
AT2G27690.1	Lus10043378.g	cytochrome P450, family 94, subfamily C, polypeptide 1	4.37948	2.85338	3.15747	-0.30822	1.26426	-0.713614	0.497804	0.0334885	0.609104	1	1	1
AT5G60900.1	Lus10031231.g	receptor-like protein kinase 1	3.06664	2.87097	-1.72841	-1.0263	-0.477756	0.395982	0.00410974	0.00179706	1	1	1	1
AT3G18950.1	Lus10012036.g	Transducin/WD40 repeat-like superfamily protein	1.98907	2.88014	0.000565124	0.172316	0.811718	1.13649	0.0657873	0.00179706	0.998766	0.998895	0.998766	0.553393
AT5G57260.1	Lus10030189.g	cytochrome P450, family 71, subfamily B, polypeptide 10	2.35829	2.88178	-1.26864	0.392632	-0.790805	0.878161	0.00410974	0.00743264	0.0265066	0.952991	0.451668	0.119004
AT3G47340.1	Lus10042281.g	glutamine-dependent asparagine synthase 1	4.1784	2.8867	0.742401	-0.00398268	0.688503	-0.401126	0.0839417	0.00478908	0.998766	0.998895	0.998766	0.998895
AT5G14890.1	Lus10032160.g	NHL domain-containing protein	1.89105	2.88992	-0.0162964	0.107949	0.574054	0.520437	0.631283	0.0178237	0.998766	0.998895	0.998766	0.998895
AT3G63110.1	Lus10028015.g	isopentenyltransferase 3	2.26909	2.89121	-1.66503	-1.04871	1.45076	1.41731	0.122801	0.0491556	1	1	0.755287	0.617503
AT2G47485.1	Lus10009156.g		2.11864	2.89227	0.240998	0.430637	0.812383	0.825799	0.00410974	0.00179706	0.998766	0.94867	0.571818	0.299826
AT4G33820.1	Lus10014646.g	Glycosyl hydrolase superfamily protein	1.31787	2.90559	-0.667068	-0.811213	-0.554229	0.30806	0.808969	0.00179706	1	1	1	1
AT1G28220.1	Lus10008713.g	purine permease 3	3.22101	2.9197	0.778105	1.05364	2.48168	1.99537	0.207665	0.0474979	1	1	0.402341	0.281397
	Lus10034388.g		1.34261	2.92015	-1.53556	-0.234856	-1.37283	-0.138401	0.269765	0.00179706	0.451668	0.998895	0.657207	0.998895
AT5G53970.1	Lus10017934.g	Tyrosine transaminase family protein	1.69438	2.92335	-0.182619	0.363845	0.136141	0.634177	0.00758036	0.00179706	0.998766	0.998895	0.998766	0.94001
AT4G26140.1	Lus10006009.g	beta-galactosidase 12	1.93723	2.92713	0.152069	-0.150559	0.340446	0.00515878	0.331215	0.00179706	0.998766	0.998895	0.998766	0.998895
AT3G02840.1	Lus10040125.g	ARM repeat superfamily protein	1.41258	2.93032	-0.472021	-0.646392	0.391588	-0.467804	0.250886	0.00179706	0.998766	0.890343	0.998766	0.986948
AT2G36430.1	Lus10035568.g	Plant protein of unknown function (DUF247)	1.85371	2.93074	-0.807416	0.0365509	-0.182998	0.910921	0.00410974	0.00179706	0.508216	0.998895	0.998766	0.297157
AT3G57120.1	Lus10029720.g	Protein kinase superfamily protein	1.47526	2.93406	-1.03432	-0.353292	0.248625	0.86037	0.258536	0.00179706	0.998766	0.998895	0.998766	0.84644
AT3G52710.1	Lus10021354.g		2.46157	2.93835	-0.0781528	-0.295838	0.194839	1.3265	0.00410974	0.00179706	0.998766	0.998895	0.998766	0.0145417
AT1G47960.1	Lus10017076.g	cell wall / vacuolar inhibitor of fructosidase 1	2.84761	2.939	-1.01545	-0.410437	-0.476567	0.446809	0.00410974	0.00179706	0.933322	0.998895	0.998766	0.998895
AT1G30370.1	Lus10038526.g	alpha/beta-Hydrolases superfamily protein	2.2183	2.94338	-1.29137	0.790121	0.148969	1.29405	0.087165	0.029634	1	1	1	1
AT3G08870.1	Lus10012509.g	Concanavalin A-like lectin protein kinase family protein	0.498344	2.94559	-1.98978	-1.27229	0.00923898	-0.35617	0.998766	0.00179706	0.12947	0.605635	0.998766	0.998895
AT1G71100.1	Lus10032450.g	Ribose 5-phosphate isomerase, type A protein	2.30136	2.94634	-0.381491	0.227387	0.639393	1.31824	0.00410974	0.00179706	0.998766	0.998895	0.998766	0.19825
AT5G42500.1	Lus10032939.g	Disease resistance-responsive (dirigent-like protein) family protein	3.41357	2.95069	-0.369698	0.925705	1.2395	2.06559	0.00410974	0.00179706	0.998766	0.555621	0.275343	0.0033501
AT1G09155.1	Lus10015209.g	phloem protein 2-B15	1.5724	2.96228	0.0594213	-0.627248	1.23725	0.442132	0.116011	0.00179706	0.998766	0.998895	0.366962	0.998895
AT1G33590.1	Lus10002936.g	Leucine-rich repeat (LRR) family protein	2.28529	2.97192	0.23832	0.184107	0.751078	0.695834	0.00410974	0.00179706	0.998766	0.998895	0.17338	0.218613
AT1G21390.1	Lus10000771.g	embryo defective 2170	3.92617	2.97687	-0.0445557	-0.56831	1.2217	0.995896	0.0215732	0.00179706	0.998766	0.998895	0.998766	0.897305
AT3G14690.1	Lus10026178.g	cytochrome P450, family 72, subfamily A, polypeptide 15	2.03483	2.98172	-0.721165	0.198678	-0.205972	0.716427	0.00410974	0.00179706	0.920061	0.998895	0.998766	0.437454
AT3G21360.1	Lus10038283.g	2-oxoglutarate (2OG) and Fe(II)-dependent oxygenase superfamily protein	1.83265	2.98477	0.303977	-0.0889261	-0.381958	0.290471	0.00410974	0.00179706	0.998766	0.998895	0.998766	0.998895
AT1G61820.1	Lus10018353.g	beta glucosidase 46	1.63698	2.98937	-0.179263	-0.402715	0.196722	-0.216353	0.00758036	0.00179706	0.998766	0.833455	0.998766	0.998895
AT3G48280.1	Lus10019457.g	cytochrome P450, family 71, subfamily A, polypeptide 25	2.66751	2.99038	-0.261897	-0.492724	0.126833	0.833843	0.00410974	0.00179706	0.998766	0.868995	0.998766	0.121001
AT1G30380.1	Lus10012086.g	photosystem I subunit K	1.1016	2.99455	-0.560857	0.679313	-2.22564	0.424208	0.33891	0.00179706	0.998766	0.880544	0.117369	0.998895
AT1G44414.1	Lus10018166.g		2.32308	3.00006	0.901944	1.05509	0.296569	1.21815	0.366096	0.0257906	0.998766	0.919467	0.998766	0.832933
AT1G74950.1	Lus10013166.g	TIFY domain/Divergent CCT motif family protein	2.42491	3.00386	0.532855	-0.466519	0.603303	0.472441	0.00410974	0.00179706	0.930917	0.842689	0.543858	0.720453
AT5G02790.1	Lus10015049.g	Glutathione S-transferase family protein	1.98851	3.00846	-0.261512	0.08488	-0.457704	1.01508	0.10635	0.00179706	0.998766	0.998895	0.998766	0.109913
AT1G76650.3	Lus10022343.g	calmodulin-like 38	1.37373	3.01537	-1.59108	-1.25479	0.510792	0.244252	0.0608641	0.00179706	0.0959707	0.392156	0.998766	0.998895
AT4G36220.1	Lus10041811.g	ferulic acid 5-hydroxylase 1	2.84219	3.02087	0.244509	1.13536	0.62905	1.86869	0.00410974	0.00179706	0.998766	0.0923042	0.971842	0.00179706
AT5G14420.2	Lus10011405.g	RING domain ligase2	2.09297	3.02631	-0.460465	-0.293583	-0.239397	0.291304	0.00758036	0.00179706	0.998766	0.998895	0.998766	0.998895
	Lus10000859.g		1.90283	3.04023	1.05494	-0.0135133	0.829342	0.634665	0.0808684	0.00869442	0.928185	0.998895	0.998766	0.998895
AT4G36670.1	Lus10041731.g	Major facilitator superfamily protein	2.4371	3.04296	-0.358198	0.10236	0.253824	0.802227	0.00410974	0.00179706	0.998766	0.998895	0.998766	0.484831
AT1G76600.1	Lus10012442.g		1.49541	3.05031	0.101943	0.802577	0.103691	1.41424	0.0289536	0.00179706	0.998766	0.915184	0.998766	0.284947
AT1G26910.1	Lus10034092.g	Ribosomal protein L16p/L10e family protein	2.23929	3.0553	0.129804	0.437488	-0.146845	1.06896	0.252648	0.0422777	0.998766	0.998895	0.998766	0.560892
AT1G12600.1	Lus10029605.g	UDP-N-acetylglucosamine (UAA) transporter family	1.65069	3.05613	-0.0480656	-0.239582	0.0730242	0.228853	0.771913	0.00179706	0.998766	0.998895	0.998766	0.998895
AT2G18700.1	Lus10015509.g	trehalose phosphatase/synthase 11	2.21212	3.062	-0.179641	0.0438343	-0.310832	0.634725	0.00410974	0.00179706	0.998766	0.998895	0.998766	0.580965
AT5G62350.1	Lus10031133.g	Plant invertase/pectin methylesterase inhibitor superfamily protein	2.8851	3.06325	-0.280682	0.413104	0.323023	1.18815	0.00410974	0.00179706	0.998766	0.90867	0.998766	0.00478908
AT3G26740.1	Lus10012569.g	CCR-like	1.31515	3.06393	0.09676	-0.352711	-0.132324	-0.346308	0.599459	0.00179706	0.998766	0.998895	0.998766	0.998895
AT1G69850.1	Lus10013276.g	nitrate transporter 1:2	1.75069	3.06683	-0.496169	-0.283834	-0.462522	1.14321	0.0215732	0.00179706	0.998766	0.998895	0.998766	0.327841
AT4G16850.1	Lus10015507.g		1.40961	3.06975	-0.186154	-0.0459142	0.00159007	-0.165367	0.521815	0.00179706	0.998766	0.998895	0.998766	0.998895
AT4G36830.1	Lus10018795.g	GNS1/SUR4 membrane protein family	2.34917	3.07089	0.180996	0.829472	0.728707	1.55076	0.0136373	0.00179706	0.998766	0.896539	0.998766	0.176196
AT5G14780.1	Lus10014535.g	formate dehydrogenase	2.1274	3.0719	-0.293403	-0.129694	-0.182812	0.323625	0.00410974	0.00179706	0.998766	0.998895	0.998766	0.9544
AT4G03230.1	Lus10039725.g	S-locus lectin protein kinase family protein	2.26838	3.08402	-0.752984	0.201698	-0.279322	1.23864	0.0191108	0.0033501	0.998766	1	0.998766	0.631913
AT3G06490.1	Lus10037818.g	myb domain protein 108	2.80304	3.08417	-0.274134	0.535363	-0.0464128	0.76437	0.00410974	0.00179706	0.998766	0.791261	0.998766	0.292218
AT2G46620.1	Lus10022362.g	P-loop containing nucleoside triphosphate hydrolases superfamily protein	1.92883	3.0938	-0.240984	-0.539838	1.06058	-0.0910213	0.00410974	0.00179706	0.998766	0.993784	0.296803	0.998895
AT2G16890.2	Lus10022221.g	UDP-Glycosyltransferase superfamily protein	3.09258	3.10373	0.231672	0.338266	1.29296	1.56497	0.00410974	0.00179706	0.998766	0.9268	0.00758036	0.00179706
AT3G47570.1	Lus10030855.g	Leucine-rich repeat protein kinase family protein	2.16534	3.1056	-0.343114	-0.531995	-0.290497	0.656841	0.0265066	0.0352007	1	1	1	1
AT1G08380.1	Lus10013310.g	photosystem I subunit O	1.59204	3.10979	-0.194149	0.521433	-1.93861	0.546959	0.232211	0.00179706	0.998766	0.998895	0.500317	0.998895
AT5G56550.1	Lus10038265.g	oxidative stress 3	1.82934	3.11139	-0.0286736	-0.229318	-0.815559	-0.19643	0.21352	0.00179706	0.998766	0.998895	0.998766	0.998895
AT4G19460.1	Lus10034760.g	UDP-Glycosyltransferase superfamily protein	2.94595	3.11218	0.207966	0.348112	0.806716	0.893638	0.0377796	0.00179706	0.998766	0.998895	0.998766	0.925824
AT3G07310.1	Lus10003162.g	Protein of unknown function (DUF760)	2.52468	3.11384	-0.335597	-0.2159	-0.0381931	0.352193	0.00410974	0.00179706	0.998766	0.998895	0.998766	0.914105
AT1G74950.1	Lus10008129.g	TIFY domain/Divergent CCT motif family protein	2.73441	3.11686	0.494008	-0.854618	1.06963	0.40705	0.00410974	0.00179706	0.998766	0.139467	0.0136373	0.888911
	Lus10005392.g		2.30116	3.12217	0.775577	0.667749	0.642562	1.27751	0.00410974	0.00179706	0.289875	0.437454	0.624592	0.00612892
AT4G26400.1	Lus10043027.g	RING/U-box superfamily protein	1.50582	3.12499	0.122313	0.213466	0.0672288	0.426537	0.00410974	0.00179706	0.998766	0.998895	0.998766	0.921932
AT4G21920.1	Lus10006774.g		2.32427	3.12535	-0.688478	-0.623446	0.36231	0.527174	0.00758036	0.00179706	0.998766	0.998895	0.998766	0.998895
	Lus10034389.g		2.5249	3.12701	-1.68197	-1.16751	-0.890306	0.136825	0.00410974	0.00179706	0.0265066	0.188233	0.401026	0.998895
AT3G10360.1	Lus10037976.g	pumilio 4	1.94237	3.13113	1.33755	-0.400723	-1.17929	0.250198	1	0.0167676	1	1	1	1
AT3G61040.1	Lus10005766.g	cytochrome P450, family 76, subfamily C, polypeptide 7	2.28384	3.14142	-0.77668	0.0332216	0.0883402	0.741752	0.00410974	0.00179706	0.998766	0.998895	0.998766	0.719715
AT3G22060.1	Lus10027145.g	Receptor-like protein kinase-related family protein	3.14956	3.14332	-0.437079	0.0197851	0.156722	1.14127	0.00410974	0.00179706	0.998766	0.998895	0.998766	0.0352007
AT1G11925.1	Lus10020831.g	Stigma-specific Stig1 family protein	2.78718	3.15987	1.42376	1.52921	2.3958	1.46502	0.00410974	0.0111184	0.398212	0.375337	0.0215732	0.418813
AT1G03220.1	Lus10034036.g	Eukaryotic aspartyl protease family protein	1.68178	3.16418	0.0861271	0.342623	0.772251	0.849625	0.00410974	0.00179706	0.998766	0.989325	0.235924	0.160319
AT4G37420.1	Lus10016022.g	Domain of unknown function (DUF23)	1.66126	3.16437	-0.0361818	0.049047	0.725762	-0.0248378	0.620234	0.0145417	1	1	1	1
AT5G10770.1	Lus10020099.g	Eukaryotic aspartyl protease family protein	1.03138	3.16743	-2.91439	2.08417	-1.83715	1.456	0.802987	0.00743264	0.143359	0.0864769	0.26793	0.365517
AT1G24140.1	Lus10035221.g	Matrixin family protein	4.41469	3.1815	-1.40823	-0.553223	0.0854306	-0.0142649	0.00410974	0.00478908	1	0.998895	1	0.998895
AT1G24140.1	Lus10005605.g	Matrixin family protein	3.46316	3.18168	-3.78143	-0.847779	0.174637	0.982306	0.00410974	0.00179706	0.00410974	0.119645	0.998766	0.0257906
AT4G31540.1	Lus10037329.g	exocyst subunit exo70 family protein G1	2.20858	3.18291	1.21089	-0.132927	0.966327	0.862338	0.446784	0.00612892	0.998766	0.998895	0.998766	0.921565
AT1G52820.1	Lus10023024.g	2-oxoglutarate (2OG) and Fe(II)-dependent oxygenase superfamily protein	2.3964	3.18811	-0.0131412	-0.0384267	0.225303	0.592443	0.235111	0.00478908	0.998766	0.998895	0.998766	0.998895
AT4G21920.1	Lus10001143.g		1.88961	3.19751	-0.967532	-0.768444	-0.242291	-0.630527	0.00410974	0.00179706	0.177012	0.368104	0.998766	0.658199
AT4G17030.1	Lus10030931.g	expansin-like B1	3.51881	3.19879	0.337632	0.461628	0.860964	0.516621	0.00410974	0.0111184	0.998766	0.998895	0.964813	0.998895
AT3G54200.1	Lus10043084.g	Late embryogenesis abundant (LEA) hydroxyproline-rich glycoprotein family	3.8008	3.20886	0.435501	0.320323	1.77322	1.37161	0.00410974	0.00179706	0.998766	0.998895	0.0691631	0.142889
AT3G48410.1	Lus10022722.g	alpha/beta-Hydrolases superfamily protein	2.24864	3.21141	-0.202749	0.00720808	0.0911047	0.8751	0.00410974	0.00179706	0.998766	0.998895	0.998766	0.499152
AT3G01640.1	Lus10022282.g	glucuronokinase G	1.52634	3.21252	-0.125498	-0.608035	-0.0657337	-0.569438	0.00410974	0.00179706	0.998766	0.900036	0.998766	0.895871
AT3G54200.1	Lus10032671.g	Late embryogenesis abundant (LEA) hydroxyproline-rich glycoprotein family	2.23635	3.22291	-0.541212	-0.666537	0.69756	0.840371	0.00410974	0.00179706	0.998766	0.859733	0.889876	0.396267
AT3G54220.1	Lus10014822.g	GRAS family transcription factor	2.8804	3.24318	-0.564593	-0.142812	0.726929	0.969915	0.00410974	0.00179706	0.998766	0.998895	0.998766	0.724206
AT4G15560.1	Lus10012724.g	Deoxyxylulose-5-phosphate synthase	2.54495	3.24841	0.28186	0.130111	0.93163	1.45594	0.00410974	0.00179706	0.998766	0.998895	0.626736	0.107063
AT2G43820.1	Lus10020556.g	UDP-glucosyltransferase 74F2	0.919894	3.25822	0.103686	1.1177	-0.170812	2.23083	0.998766	0.0188877	1	1	1	0.140649
AT2G43840.1	Lus10008742.g	UDP-glycosyltransferase 74 F1	1.17224	3.25882	-2.00372	0.909002	-0.374453	0.475302	0.0823367	0.00179706	0.0191108	0.401394	0.998766	0.978798
AT3G21760.1	Lus10036088.g	UDP-Glycosyltransferase superfamily protein	3.23597	3.26467	-2.45327	-0.137386	0.183304	1.61799	0.00410974	0.00179706	0.201231	0.998895	0.998766	0.115716
AT5G47560.1	Lus10027321.g	tonoplast dicarboxylate transporter	2.9272	3.26841	0.337889	-0.153256	0.130821	0.273178	0.033595	0.00179706	0.998766	0.998895	0.998766	0.998895
AT1G11530.1	Lus10020070.g	C-terminal cysteine residue is changed to a serine 1	2.26868	3.26909	0.461161	-0.158778	0.176751	0.0226181	0.00410974	0.00179706	0.959741	0.998895	0.998766	0.998895
AT2G05910.1	Lus10033432.g	Protein of unknown function (DUF567)	2.30779	3.27334	-0.0796199	-0.341744	-0.3386	-0.0727792	0.227029	0.0188877	0.998766	0.998895	0.998766	0.998895
AT3G09520.1	Lus10025291.g	exocyst subunit exo70 family protein H4	0.99721	3.27764	-0.1268	-0.0590191	0.142459	1.16402	0.571334	0.00179706	0.998766	1	0.998766	0.528574
AT1G32450.1	Lus10000673.g	nitrate transporter 1.5	0.204307	3.28013	0.491274	1.19014	-0.804264	1.14139	0.998766	0.0134359	0.998766	1	0.998766	1
AT5G15310.1	Lus10033003.g	myb domain protein 16	3.05795	3.2809	-0.285382	-0.0573551	-0.0602951	0.581506	0.00410974	0.00179706	0.998766	0.998895	0.998766	0.96649
AT5G51160.1	Lus10034255.g	Ankyrin repeat family protein	3.91422	3.29122	-2.23747	-1.69831	1.79295	1.35656	0.00410974	0.00179706	0.103365	0.125424	0.00410974	0.12668
AT4G04450.1	Lus10015546.g	WRKY family transcription factor	1.82199	3.29261	-0.86508	-0.258081	0.0950319	0.241686	0.00410974	0.00179706	0.386297	0.998895	0.998766	0.998895
	Lus10040444.g		1.61044	3.29337	0.0538635	-0.0454233	0.664628	0.918083	0.247275	0.00179706	0.998766	0.998895	0.998766	0.868585
AT1G76070.1	Lus10034552.g		2.30309	3.2989	-0.721372	-0.775598	0.717646	0.255004	0.00410974	0.00179706	0.75776	0.718961	0.612328	0.998895
AT1G47530.1	Lus10026323.g	MATE efflux family protein	3.07141	3.30129	-0.305527	-0.109788	0.288957	1.58652	0.00410974	0.00179706	0.998766	0.998895	0.998766	0.00478908
	Lus10040445.g		2.0831	3.30385	0.12941	0.338166	0.253031	1.19873	0.152441	0.00478908	0.998766	0.998895	0.998766	0.571045
AT4G02340.1	Lus10001210.g	alpha/beta-Hydrolases superfamily protein	1.94558	3.31446	0.0586397	0.268163	0.245603	1.01743	0.00410974	0.00179706	0.998766	0.998895	0.998766	0.00478908
AT4G33860.1	Lus10033787.g	Glycosyl hydrolase family 10 protein	0.674348	3.32376	-0.257608	0.306468	-0.997743	0.630393	0.998766	0.00179706	0.998766	0.998895	0.998766	0.989068
AT3G54420.1	Lus10024367.g	homolog of carrot EP3-3 chitinase	4.89097	3.32989	-3.32727	-5.37701	1.22242	1.72061	0.00410974	0.00179706	0.530927	0.342799	0.800277	0.015656
AT3G23250.1	Lus10041145.g	myb domain protein 15	1.50866	3.3364	-1.05262	-1.20127	-0.622029	-0.125673	0.190627	0.0033501	0.998766	0.812612	0.998766	0.998895
AT4G38810.2	Lus10026291.g	Calcium-binding EF-hand family protein	3.25625	3.35188	0.345644	-0.0567643	0.327647	0.766851	0.00410974	0.00179706	0.998766	0.998895	0.998766	0.907037
AT5G26340.1	Lus10002450.g	Major facilitator superfamily protein	2.61324	3.36121	-0.271031	0.270867	0.102165	0.797123	0.00410974	0.00179706	0.998766	0.976514	0.998766	0.0361147
AT2G47140.1	Lus10034626.g	NAD(P)-binding Rossmann-fold superfamily protein	2.75526	3.37044	0.0997555	0.175187	0.669577	1.59312	0.00410974	0.00179706	0.998766	0.998895	0.540864	0.00179706
AT3G47110.1	Lus10030854.g	Leucine-rich repeat protein kinase family protein	2.87043	3.37495	-0.330406	0.526394	-0.0193827	1.10757	0.00410974	0.00179706	1	1	1	0.561953
AT2G47400.1	Lus10001453.g	CP12 domain-containing protein 1	3.24048	3.37533	0.339773	0.0363355	-0.389771	0.181059	0.924717	0.00869442	0.998766	0.998895	0.998766	0.998895
AT1G68390.1	Lus10005107.g	Core-2/I-branching beta-1,6-N-acetylglucosaminyltransferase family protein	2.1973	3.38302	0.335349	0.430296	0.290193	0.0643733	0.0657873	0.00179706	0.998766	0.998895	0.998766	0.998895
	Lus10039654.g		2.13925	3.38444	-0.337338	0.984126	-0.352055	1.43054	0.00410974	0.00179706	0.998766	0.0548587	0.998766	0.00179706
AT2G29500.1	Lus10040723.g	HSP20-like chaperones superfamily protein	1.73161	3.40114	0.285367	-0.000403099	-0.735631	0.873969	0.235924	0.00179706	0.998766	0.998895	0.998766	0.710435
AT4G17030.1	Lus10001009.g	expansin-like B1	3.50257	3.40613	-1.49321	0.146786	1.49798	2.51934	0.00410974	0.00179706	0.635388	0.998895	0.216072	0.00612892
AT4G13830.2	Lus10002356.g	DNAJ-like 20	2.54325	3.4172	0.00381506	-0.162171	0.0461786	0.579126	0.00410974	0.00179706	0.998766	0.998895	0.998766	0.785812
AT4G35770.1	Lus10041843.g	Rhodanese/Cell cycle control phosphatase superfamily protein	2.09206	3.42126	0.0911662	0.132035	0.185711	0.0812724	0.998766	0.0413611	0.998766	0.998895	0.998766	0.998895
AT4G36830.1	Lus10018796.g	GNS1/SUR4 membrane protein family	1.81887	3.43503	0.136375	0.873821	0.457614	1.53086	0.0215732	0.0033501	0.998766	0.908927	0.998766	0.336271
AT3G25250.1	Lus10025882.g	AGC (cAMP-dependent, cGMP-dependent and protein kinase C) kinase family protein	2.57602	3.43978	-0.372675	-0.626045	0.267227	0.828535	0.00410974	0.00179706	0.998766	0.951617	0.998766	0.650252
AT3G26320.1	Lus10016601.g	cytochrome P450, family 71, subfamily B, polypeptide 36	2.9753	3.45365	1.32713	0.249433	0.790345	1.05107	0.00410974	0.00179706	0.00758036	0.998895	0.256722	0.00743264
AT1G67910.1	Lus10034901.g		2.26439	3.46982	0.375525	0.147561	0.54377	0.936759	0.00410974	0.00179706	0.998766	0.998895	0.998766	0.493239
AT1G58420.1	Lus10012496.g	Uncharacterised conserved protein UCP031279	2.99254	3.47055	0.134379	-0.891152	0.717271	0.803917	0.00410974	0.00179706	0.998766	0.273151	0.636406	0.297157
AT1G31320.1	Lus10031191.g	LOB domain-containing protein 4	2.98059	3.47525	0.0965173	-0.467934	-0.648953	0.936108	0.00410974	0.00179706	0.998766	0.998895	0.998766	0.383518
AT4G23470.1	Lus10018826.g	PLAC8 family protein	1.46236	3.48371	0.0622556	0.622521	-0.00250417	0.666808	0.688809	0.0111184	0.998766	0.998895	0.998766	0.998895
AT2G45760.1	Lus10024505.g	BON association protein 2	3.39874	3.49768	-1.09339	-0.404268	0.0971965	0.663181	0.00410974	0.00179706	0.998766	0.998895	0.998766	0.961968
AT2G15220.1	Lus10019807.g	Plant basic secretory protein (BSP) family protein	1.54047	3.51131	-0.298756	0.319108	0.156926	0.584935	0.692668	0.0033501	0.998766	0.998895	0.998766	0.998895
AT1G47530.1	Lus10042130.g	MATE efflux family protein	2.42084	3.52967	-1.2934	0.427623	-0.124201	1.31542	0.0946099	0.00179706	0.998766	0.998895	0.998766	0.477775
AT2G32030.1	Lus10010570.g	Acyl-CoA N-acyltransferases (NAT) superfamily protein	1.70725	3.53272	-0.434729	0.310418	0.32177	1.42074	0.00410974	0.00179706	0.998766	0.998895	0.998766	0.0524402
AT3G52710.1	Lus10017030.g		3.25008	3.55377	0.0619517	0.254808	0.961933	1.10278	0.00410974	0.00179706	0.998766	0.998895	0.943094	0.607683
AT4G10265.1	Lus10018529.g	Wound-responsive family protein	1.13258	3.58147	1.16582	0.796918	1.18333	-0.945183	0.998766	0.0499539	0.998766	0.998895	0.998766	0.998895
AT2G27030.3	Lus10001775.g	calmodulin 5	2.6733	3.58374	0.10164	0.502011	0.494198	1.186	0.00410974	0.00179706	0.998766	0.998895	0.998766	0.318506
AT5G05340.1	Lus10030148.g	Peroxidase superfamily protein	3.41222	3.59625	0.445288	-0.936776	0.111476	0.292923	0.00410974	0.00179706	0.998766	0.196034	0.998766	0.998895
AT2G15780.1	Lus10009079.g	Cupredoxin superfamily protein	6.79258	3.60435	-1.17219	-1.64143	2.94011	1.08649	0.00410974	0.00179706	0.998766	0.628585	0.0554422	0.605635
AT2G39510.1	Lus10040311.g	nodulin MtN21 /EamA-like transporter family protein	2.46017	3.60808	0.170495	-1.89601	0.406266	1.34402	0.00410974	0.00179706	0.998766	0.392156	0.998766	0.481072
AT4G09890.1	Lus10028734.g	Protein of unknown function (DUF3511)	1.99368	3.62147	0.511711	0.623481	0.153069	1.49705	0.00410974	0.00179706	0.998766	0.978331	0.998766	0.159657
AT3G07310.1	Lus10002343.g	Protein of unknown function (DUF760)	3.51252	3.64701	-0.252077	-0.438964	0.216996	1.06391	0.00758036	0.00179706	0.998766	0.998895	0.998766	0.411398
AT1G30370.1	Lus10038524.g	alpha/beta-Hydrolases superfamily protein	1.56508	3.64966	-1.43488	-0.303773	0.854813	0.0792583	0.00410974	0.00179706	0.0398361	0.998895	0.332832	0.998895
AT1G35210.1	Lus10010343.g		2.59536	3.65587	-1.53658	-0.618178	0.206797	0.523854	0.00410974	0.00179706	0.471167	0.998895	0.998766	0.998895
AT2G18170.1	Lus10025986.g	MAP kinase 7	2.05408	3.66552	-0.505868	-1.08083	0.331147	-0.478225	0.0191108	0.00179706	0.998766	0.854344	0.998766	0.998895
AT4G37420.1	Lus10013221.g	Domain of unknown function (DUF23)	2.49149	3.67188	0.189168	0.464396	0.124064	0.899028	0.0673025	0.0122956	1	1	1	1
AT5G56980.1	Lus10025985.g		2.70227	3.67719	-0.750357	-0.842145	1.06997	0.619749	0.00410974	0.00179706	0.998766	0.801668	0.38309	0.900535
AT2G28630.1	Lus10005434.g	3-ketoacyl-CoA synthase 12	2.87014	3.68397	0.922728	0.785438	0.837053	0.94571	0.00410974	0.00179706	0.998766	0.95211	0.998766	0.879449
AT3G24500.1	Lus10021776.g	multiprotein bridging factor 1C	2.77613	3.69493	0.484479	-0.0122091	0.306144	1.28179	0.00410974	0.00179706	0.998766	0.998895	0.998766	0.113041
AT3G48280.1	Lus10043308.g	cytochrome P450, family 71, subfamily A, polypeptide 25	3.39412	3.69734	0.00174475	-1.20788	0.843406	1.66043	0.00410974	0.00179706	0.998863	0.305272	0.278626	0.00179706
AT3G47570.1	Lus10016896.g	Leucine-rich repeat protein kinase family protein	3.66656	3.70173	-2.73008	-2.38434	-0.0530731	1.02715	0.00410974	0.00179706	1	1	1	0.699958
AT5G56660.1	Lus10029200.g	IAA-leucine resistant (ILR)-like 2	2.16638	3.70332	0.630113	0.381555	0.164235	0.400515	0.0313423	0.00179706	0.998766	0.998895	0.998766	0.998895
	Lus10010742.g		2.13587	3.70392	-3.78322	-4.29718	-5.00726	-3.91482	0.00410974	0.00179706	0.00410974	0.0218909	0.0165059	0.00743264
AT5G22390.1	Lus10020626.g	Protein of unknown function (DUF3049)	3.57001	3.70454	1.10642	-0.154599	0.671686	1.32219	0.00410974	0.00179706	0.473599	0.998895	0.998766	0.17556
AT3G47570.1	Lus10030630.g	Leucine-rich repeat protein kinase family protein	1.95079	3.71683	-1.47931	-0.29011	-2.04062	0.700029	0.049865	0.0134359	1	1	1	1
AT3G18830.1	Lus10042339.g	polyol/monosaccharide transporter 5	2.45041	3.75645	-0.0777982	0.584755	0.243429	0.91042	0.00410974	0.00179706	0.998766	0.38774	0.998766	0.0218909
AT3G11820.2	Lus10013589.g	syntaxin of plants 121	2.10215	3.78008	-1.04991	-0.590179	0.485837	0.437764	0.00410974	0.00179706	0.235111	0.884807	0.998766	0.956378
AT1G71890.1	Lus10018915.g	Major facilitator superfamily protein	4.8278	3.80133	2.19317	0.887553	2.99922	1.84923	0.00410974	0.00179706	0.249244	0.782268	0.0418852	0.0422777
	Lus10005523.g		3.67394	3.81171	-1.72071	-0.688417	0.396241	1.3877	0.00410974	0.00179706	0.112003	0.928454	0.998766	0.0589958
AT2G37980.1	Lus10017190.g	O-fucosyltransferase family protein	1.97503	3.82106	-0.58165	-0.488422	0.622538	0.833734	0.0900299	0.00179706	0.998766	0.998895	0.998766	0.998895
AT2G18680.1	Lus10015508.g		3.06216	3.8222	-0.890167	-1.2064	-0.120834	0.17134	0.00410974	0.00179706	0.832312	0.46027	0.998766	0.998895
AT3G18830.1	Lus10011288.g	polyol/monosaccharide transporter 5	3.0757	3.82243	0.652116	0.666007	0.694729	0.90586	0.00410974	0.00179706	0.998766	0.980873	0.998766	0.893834
AT1G71890.1	Lus10028616.g	Major facilitator superfamily protein	4.24245	3.82838	2.249	0.205496	2.52289	2.008	0.00410974	0.00179706	0.00410974	0.998895	0.00410974	0.0033501
	Lus10016819.g		3.82282	3.83212	0.994592	0.683886	1.02694	2.12279	0.00410974	0.00179706	0.87048	0.918075	0.730115	0.00612892
AT5G49450.1	Lus10037750.g	basic leucine-zipper 1	3.05444	3.84004	-0.869726	0.287042	0.527337	1.35643	0.00410974	0.00179706	0.943094	0.998895	0.998766	0.150658
AT3G19550.1	Lus10013900.g		4.64451	3.85612	0.876637	0.0779929	2.07327	1.4595	0.453038	0.0122956	0.998766	0.998895	0.998766	0.634245
AT5G06730.1	Lus10027984.g	Peroxidase superfamily protein	3.00591	3.86287	-0.614775	-0.132567	0.339638	1.61356	0.00410974	0.00179706	0.998766	0.998895	0.998766	0.00179706
AT2G41480.1	Lus10012684.g	Peroxidase superfamily protein	3.32349	3.88117	-2.60048	-0.254021	0.38731	1.81355	0.00410974	0.00179706	0.00410974	0.998895	0.998766	0.00179706
AT1G17860.1	Lus10007888.g	Kunitz family trypsin and protease inhibitor protein	5.33984	3.88991	0.0403717	0.346512	1.55654	1.42572	0.00410974	0.00179706	0.998766	0.998895	0.0313423	0.0111184
AT2G35980.1	Lus10021287.g	Late embryogenesis abundant (LEA) hydroxyproline-rich glycoprotein family	2.49791	3.9084	-0.779582	-0.719461	0.601878	0.801155	0.0478363	0.00179706	0.998766	0.954815	0.998766	0.827128
AT2G04240.1	Lus10019150.g	RING/U-box superfamily protein	2.68109	3.9112	-0.479954	0.931951	0.57328	1.84057	0.033595	0.0134359	0.998766	0.961768	0.998766	0.32091
	Lus10019165.g		2.80491	3.92487	-1.45549	-0.736336	-0.650521	1.27025	0.00410974	0.00179706	0.281815	0.949489	0.998766	0.285411
AT5G26340.1	Lus10010534.g	Major facilitator superfamily protein	3.15549	3.93431	0.352508	0.193724	0.580798	0.970763	0.00410974	0.00179706	0.998766	0.998895	0.472476	0.00478908
AT1G51760.1	Lus10030659.g	peptidase M20/M25/M40 family protein	3.11169	3.95289	0.38463	-0.17908	0.84292	0.946404	0.00410974	0.00179706	0.998766	0.998895	0.655914	0.367149
AT5G01210.1	Lus10035519.g	HXXXD-type acyl-transferase family protein	3.24364	3.95461	0.309236	0.126145	0.306639	1.27512	0.00410974	0.00179706	0.998766	0.998895	0.998766	0.00179706
AT2G03220.1	Lus10024076.g	fucosyltransferase 1	3.31813	3.95759	-0.425194	-0.689956	0.687845	1.10881	0.00410974	0.00179706	0.998766	0.9544	0.998766	0.387077
AT4G26140.1	Lus10040557.g	beta-galactosidase 12	2.55379	3.95861	0.459846	0.257496	0.520323	0.738562	0.998766	0.00179706	0.998766	0.998895	0.998766	0.214488
AT5G12340.1	Lus10009698.g		2.48039	3.96167	-0.0162431	0.253962	0.361247	0.91241	0.0640851	0.00743264	0.998766	0.998895	0.998766	0.964354
AT3G52105.1	Lus10029521.g		2.40405	3.98285	0.901573	0.846392	0.491841	1.49518	0.00410974	0.00179706	0.879498	0.820085	0.998766	0.0936125
AT2G29420.1	Lus10001640.g	glutathione S-transferase tau 7	2.80031	4.00522	-0.800172	0.37994	-0.127707	1.3397	0.00410974	0.00179706	0.313446	0.9544	0.998766	0.00478908
AT3G55430.1	Lus10040294.g	O-Glycosyl hydrolases family 17 protein	2.25089	4.00829	-0.418572	-0.674053	0.798751	0.43322	0.00410974	0.00179706	0.998766	0.706271	0.256722	0.936484
AT1G30370.1	Lus10023280.g	alpha/beta-Hydrolases superfamily protein	3.14434	4.02024	-1.79601	0.863124	1.05599	1.75558	0.00758036	0.00179706	1	1	0.998766	0.286848
AT5G26170.1	Lus10036624.g	WRKY DNA-binding protein 50	3.83815	4.03904	-5.73425	-3.71081	-0.683754	1.76452	0.0357067	0.0257906	0.998766	0.954061	0.998766	0.589833
AT3G26040.1	Lus10030751.g	HXXXD-type acyl-transferase family protein	2.6393	4.08883	-0.419576	0.766959	0.502493	1.26688	0.00410974	0.00179706	0.998766	0.660261	0.998766	0.075381
AT5G11880.1	Lus10004154.g	Pyridoxal-dependent decarboxylase family protein	3.15047	4.09487	0.68617	-0.222917	0.862988	1.99591	0.00410974	0.00179706	0.998766	0.998895	0.987027	0.046717
AT5G18170.1	Lus10020288.g	glutamate dehydrogenase 1	2.98609	4.10402	-0.134158	-0.196151	0.235515	0.279572	0.12947	0.00179706	0.998766	0.998895	0.998766	0.998895
AT3G21690.1	Lus10002067.g	MATE efflux family protein	3.52732	4.11258	-0.291109	0.160761	0.528804	1.57209	0.00410974	0.00179706	0.998766	0.998895	0.842388	0.00179706
AT1G25275.1	Lus10006792.g		2.85193	4.11407	0.0294454	0.730879	0.0789538	1.06976	0.693019	0.0178237	0.998766	0.998895	0.998766	0.908378
AT2G19800.1	Lus10006198.g	myo-inositol oxygenase 2	2.49694	4.122	-0.254869	0.0821893	-0.400241	-1.38533	0.00410974	0.00612892	0.998766	1	0.998766	1
AT1G43670.1	Lus10028580.g	Inositol monophosphatase family protein	2.78666	4.13505	0.581793	-0.214775	1.27668	0.5177	0.00410974	0.00179706	0.998766	0.998895	0.222919	0.985646
AT2G35980.1	Lus10016962.g	Late embryogenesis abundant (LEA) hydroxyproline-rich glycoprotein family	2.60244	4.13895	-1.36395	-0.225327	0.446918	1.30258	0.00410974	0.00179706	0.0673025	0.998895	0.998766	0.0378546
AT1G29640.1	Lus10002781.g	Protein of unknown function, DUF584	3.2985	4.1426	0.349261	0.620525	0.603943	0.970161	0.00410974	0.00179706	0.998766	0.947017	0.998766	0.553096
AT5G23530.1	Lus10039162.g	carboxyesterase 18	4.13232	4.15095	0.0186874	-0.154277	1.04396	1.53934	0.00410974	0.00179706	0.998766	0.998895	0.726432	0.0668757
AT2G20610.1	Lus10017703.g	Tyrosine transaminase family protein	3.40568	4.15714	0.431649	-0.307458	0.65642	1.55331	0.0107665	0.00179706	0.998766	0.998895	0.998766	0.514109
AT3G23240.1	Lus10011829.g	ethylene response factor 1	3.94212	4.16429	-2.05044	-0.267109	0.304505	2.02527	0.00410974	0.00179706	0.087165	0.998895	0.998766	0.0248403
AT1G65870.1	Lus10030483.g	Disease resistance-responsive (dirigent-like protein) family protein	3.03146	4.18877	-0.273664	1.6837	0.794991	3.11766	0.0165059	0.0122956	0.998766	0.618722	0.998766	0.0638292
AT2G46680.1	Lus10030214.g	homeobox 7	3.33782	4.22874	-0.0840109	0.420551	0.0721135	0.668094	0.00410974	0.00179706	0.998766	0.998895	0.998766	0.879635
AT2G36830.1	Lus10023913.g	gamma tonoplast intrinsic protein	4.23457	4.2379	0.88672	0.286843	1.56081	2.62237	0.00410974	0.00179706	0.942871	0.998895	0.101931	0.00179706
AT3G23880.1	Lus10008870.g	F-box and associated interaction domains-containing protein	2.61436	4.25421	-1.52906	0.682291	0.448653	1.61587	0.033595	0.00179706	1	0.998895	1	0.327396
	Lus10012064.g		3.46681	4.26109	0.315733	0.86735	0.35613	1.93978	0.234206	0.0413611	0.998766	0.998895	0.998766	0.476247
AT5G57510.1	Lus10033559.g		2.75495	4.26544	-1.14184	0.481346	0.857054	1.66828	0.00410974	0.00478908	0.998766	0.998895	0.998766	0.475001
AT2G43000.1	Lus10038332.g	NAC domain containing protein 42	2.77867	4.27061	-2.28398	1.24167	-1.14115	2.0739	0.00410974	0.00179706	0.00410974	0.103711	0.12947	0.0033501
	Lus10018015.g		3.99413	4.27777	0.172857	-0.273434	1.05941	1.30029	0.00410974	0.00179706	0.998766	0.998895	0.998766	0.620597
AT3G05370.1	Lus10000228.g	receptor like protein 31	2.63188	4.2868	-2.52454	-1.87484	-0.022456	2.59806	0.00410974	0.00179706	0.641402	1	0.998766	0.0286955
AT5G61890.1	Lus10028679.g	Integrase-type DNA-binding superfamily protein	3.23486	4.29832	0.498288	0.714093	0.846781	1.33614	0.00410974	0.00179706	0.998766	0.95477	0.984228	0.325926
AT4G17500.1	Lus10004368.g	ethylene responsive element binding factor 1	3.27072	4.30222	-0.0145465	0.182949	1.26209	2.0699	0.00410974	0.00179706	0.998766	0.998895	0.0398361	0.00179706
AT1G68360.1	Lus10029204.g	C2H2 and C2HC zinc fingers superfamily protein	3.0907	4.31549	0.314928	0.0446501	-0.231588	2.1733	0.00410974	0.00179706	0.998766	0.998895	0.998766	0.00994494
AT4G35150.1	Lus10006691.g	O-methyltransferase family protein	5.46628	4.32473	-3.34614	-3.73186	1.03007	2.438	0.00410974	0.00179706	0.00410974	0.00179706	0.184204	0.00179706
AT4G39720.1	Lus10016814.g	VQ motif-containing protein	2.36245	4.32695	-3.09845	0.283919	-0.159663	0.784261	0.0398361	0.0248403	0.788271	0.998895	0.998766	0.998895
AT3G15980.5	Lus10026094.g	Coatomer, beta\\' subunit	4.47932	4.3274	-2.67569	-2.64177	0.0588926	1.17352	0.325728	0.00179706	0.998766	0.949227	0.998766	0.943695
AT5G46050.1	Lus10011786.g	peptide transporter 3	2.24437	4.32892	-1.13053	1.29207	-0.750831	1.31575	0.00410974	0.00179706	0.998766	0.560237	0.998766	0.259471
AT1G14205.1	Lus10012820.g	Ribosomal L18p/L5e family protein	2.6849	4.33323	0.277255	-0.0721393	-0.32805	0.52375	0.0591888	0.00179706	0.998766	0.998895	0.998766	0.998606
AT1G52340.1	Lus10016997.g	NAD(P)-binding Rossmann-fold superfamily protein	2.06406	4.36961	-0.977654	1.68745	0.207678	1.84834	0.152441	0.0145417	0.998766	0.566127	0.998766	0.434955
AT4G25650.1	Lus10015283.g	ACD1-like	5.47969	4.37675	-1.5948	-0.338688	0.9834	1.21061	0.431334	0.00179706	1	0.998895	0.998766	0.585771
AT4G37370.1	Lus10018717.g	cytochrome P450, family 81, subfamily D, polypeptide 8	3.03501	4.41712	-0.536529	0.0425094	0.853518	2.16518	0.0239833	0.00179706	1	1	0.998766	0.0886877
AT3G48310.1	Lus10030530.g	cytochrome P450, family 71, subfamily A, polypeptide 22	3.81895	4.42302	-0.946719	-0.142458	0.797152	2.87459	0.00410974	0.00179706	0.885219	0.998895	0.792565	0.00179706
AT2G47485.1	Lus10033571.g		2.27167	4.4402	-0.712898	0.197807	0.231936	1.76788	0.0573858	0.00994494	0.998766	0.998895	0.998766	0.459573
AT3G50410.1	Lus10019646.g	OBF binding protein 1	2.53323	4.4508	-0.424146	0.675647	-0.00479425	1.24648	0.174377	0.0134359	0.998766	0.998895	0.998766	0.86825
AT3G09520.1	Lus10024438.g	exocyst subunit exo70 family protein H4	2.32107	4.46991	-1.65365	-0.506793	0.786126	1.68176	0.00410974	0.00179706	0.153695	0.998895	0.753988	0.0167676
AT1G33030.1	Lus10009442.g	O-methyltransferase family protein	2.69259	4.47251	-1.19292	-0.562667	-0.85351	0.469809	0.0215732	0.00179706	0.998766	0.998895	0.998766	0.998895
AT3G15980.3	Lus10002324.g	Coatomer, beta\\' subunit	4.57474	4.49162	-1.27263	-0.265235	-0.282336	1.47554	0.00410974	0.00179706	0.998766	0.998895	0.998766	0.340266
AT4G15480.1	Lus10019808.g	UDP-Glycosyltransferase superfamily protein	3.873	4.49165	-1.04539	0.0519308	-0.337343	1.40995	0.00410974	0.00179706	0.998766	0.998895	0.998766	0.0645624
AT4G31940.1	Lus10011658.g	cytochrome P450, family 82, subfamily C, polypeptide 4	2.53475	4.52002	-1.70975	0.667639	-1.19499	1.53596	0.00410974	0.00179706	0.00410974	0.384129	0.0439061	0.00179706
AT3G53150.1	Lus10014401.g	UDP-glucosyl transferase 73D1	4.08539	4.52051	-1.08876	0.522728	0.42854	1.54033	0.00410974	0.00179706	0.549671	0.961968	0.998766	0.0334885
AT5G37670.1	Lus10004039.g	HSP20-like chaperones superfamily protein	1.92719	4.52286	1.02292	0.79183	-1.04845	1.41825	0.169554	0.00179706	0.998766	0.978331	0.998766	0.418147
[truncated: 118 more rows]
