# Supplementary material for: Gene expression signatures of mutualism and pathogenesis in flax roots
Source: Front Plant Sci. 2024 Oct 10;15:1415082. doi: 10.3389/fpls.2024.1415082 (PMC11499196; doi:10.3389/fpls.2024.1415082)
Supplement: Supplementary Table 6 — 9 dpi combined inocula vs. control, list of differentially significantly expressed genes (DGE). [file DataSheet6.csv]

Best-hit-arabi-name	gene_9	arabidefline	log2_mF_9	log2_mF_14	log2_mR_9	log2_mR_14	log2_mRF_9	log2_mRF_14	q_value_mF_9	q_value_mF_14	q_value_mR_9	q_value_mR_14	q_value_mRF_9	q_value_mRF_14
	Lus10010742.g		2.13587	3.70392	-3.78322	-4.29718	-5.00726	-3.91482	0.00410974	0.00179706	0.00410974	0.0218909	0.0165059	0.00743264
AT1G24020.1	Lus10014241.g	MLP-like protein 423	-2.21239	-1.88459	-3.0305	-4.47253	-3.56863	-3.19742	0.00410974	0.00612892	0.00410974	0.00179706	0.00410974	0.00179706
AT3G56400.1	Lus10025216.g	WRKY DNA-binding protein 70	-0.506541	0.348353	-4.51217	-4.78704	-3.73956	-2.29976	0.819085	0.919138	0.00410974	0.00179706	0.00410974	0.00179706
	Lus10026124.g		-1.16054	-0.219851	-2.2739	-3.52736	-2.09353	-2.25244	0.0439061	0.998895	0.00410974	0.00179706	0.00410974	0.00179706
	Lus10029181.g		-1.09813	-0.33349	-2.29378	-3.94678	-2.97319	-2.0641	0.0591888	0.986982	0.00410974	0.00179706	0.00410974	0.00179706
AT3G07480.1	Lus10009568.g	2Fe-2S ferredoxin-like superfamily protein	-0.335187	-1.1387	-1.0841	-1.54038	-1.35966	-2.06092	0.998766	0.355709	0.492944	0.105148	0.133277	0.0111184
	Lus10029831.g		-1.53858	-1.45481	-1.64797	-3.2192	-1.9051	-2.0256	0.378146	0.253226	0.713364	0.452885	0.0743909	0.0334885
AT1G24020.2	Lus10029183.g	MLP-like protein 423	-1.24842	-1.04499	-1.33377	-2.92084	-1.92291	-1.7845	0.0289536	0.103711	0.0136373	0.00179706	0.00410974	0.00179706
AT1G24020.1	Lus10001032.g	MLP-like protein 423	-0.22958	0.19135	-4.18111	-5.32019	-3.62683	-1.67284	0.998766	0.998895	0.00410974	0.0238918	0.00410974	0.0111184
AT1G72890.1	Lus10019142.g	Disease resistance protein (TIR-NBS class)	-0.696446	-1.0909	-1.81212	-1.65262	-1.7311	-1.46796	0.772402	0.180687	0.0215732	0.0238918	0.0107665	0.0458571
AT4G15390.1	Lus10036042.g	HXXXD-type acyl-transferase family protein	-1.13332	-1.19359	-1.15902	-1.64057	-1.43022	-1.45527	0.0673025	0.0724249	0.0398361	0.0122956	0.0313423	0.0325618
AT1G24020.1	Lus10010700.g	MLP-like protein 423	-0.817772	-0.695541	-1.1396	-2.39625	-1.55414	-1.41287	0.103365	0.22109	0.0107665	0.00179706	0.00410974	0.00179706
AT4G29780.1	Lus10011946.g		-1.07938	0.320571	-2.23926	-2.42277	0.0959265	-1.31873	0.0398361	0.997642	0.00410974	0.00179706	0.998766	0.00869442
	Lus10033372.g		-1.2473	-1.9867	-0.87199	-2.11652	-1.3104	-1.25473	0.00410974	0.00179706	0.0398361	0.00179706	0.00410974	0.00478908
AT4G25800.2	Lus10020686.g	Calmodulin-binding protein	-0.241691	1.11691	-1.80276	-2.12614	-0.301427	-1.25158	0.998766	0.00179706	0.00410974	0.00179706	0.998766	0.0033501
AT5G47650.1	Lus10012320.g	nudix hydrolase homolog 2	-0.0148156	-0.210286	-1.38543	-2.02681	-1.4858	-1.25111	0.998766	0.998895	0.00410974	0.00179706	0.00410974	0.0145417
	Lus10020249.g		-0.936669	-0.876876	-1.22663	-2.20433	-1.42098	-1.23695	0.0946099	0.0369764	0.00410974	0.00179706	0.00410974	0.00179706
AT1G24020.2	Lus10003451.g	MLP-like protein 423	-0.842634	-0.47746	-1.36772	-2.45718	-1.47374	-1.21677	0.0608641	0.66437	0.00410974	0.00179706	0.00410974	0.00179706
AT1G03220.1	Lus10021936.g	Eukaryotic aspartyl protease family protein	-0.930369	-2.45448	-0.80574	-1.36988	-0.860982	-1.21567	0.433108	0.0208923	0.506252	0.0033501	0.285342	0.0145417
AT3G13790.1	Lus10001529.g	Glycosyl hydrolases family 32 protein	-0.115088	-0.233302	-1.38762	-1.68785	-1.45223	-1.1284	0.998766	0.998895	0.00410974	0.00179706	0.00410974	0.00994494
AT4G32480.1	Lus10039838.g	Protein of unknown function (DUF506)	0.497033	-1.20648	-0.453966	-0.0598156	-0.758525	-1.07368	0.998766	0.00179706	0.998766	0.998895	0.497281	0.00612892
AT5G64740.1	Lus10003526.g	cellulose synthase 6	-0.0653066	-2.0683	-0.430305	-0.811826	-0.992998	-1.0578	0.998766	0.00179706	0.998766	0.164568	0.0900299	0.0238918
AT3G56400.1	Lus10030517.g	WRKY DNA-binding protein 70	-0.275487	-0.488347	-1.43614	-2.06529	-0.348964	-1.03082	0.998766	0.897305	0.00410974	0.00179706	0.998766	0.046717
AT3G62550.1	Lus10010013.g	Adenine nucleotide alpha hydrolases-like superfamily protein	-0.537527	-1.12877	0.383719	-0.696745	-0.114175	-0.972813	0.998766	0.0198757	0.998766	0.33788	0.998766	0.0483368
AT4G17090.1	Lus10001087.g	chloroplast beta-amylase	0.740875	-0.169223	-0.246522	-0.620149	-0.757047	-0.945598	0.346036	0.998895	0.998766	0.214031	0.174377	0.0218909
	Lus10026417.g		0.0388153	-0.0438347	-1.53527	-2.05435	-1.09697	-0.899218	0.998766	0.998895	0.00410974	0.00179706	0.00410974	0.0208923
AT3G26935.1	Lus10016754.g	DHHC-type zinc finger family protein	0.247072	-0.0752507	-0.0368313	-0.767678	-0.440595	-0.874769	0.998766	0.998895	0.998766	0.103126	0.998766	0.0378546
AT5G26340.1	Lus10002450.g	Major facilitator superfamily protein	2.61324	3.36121	-0.271031	0.270867	0.102165	0.797123	0.00410974	0.00179706	0.998766	0.976514	0.998766	0.0361147
AT5G62790.1	Lus10002379.g	1-deoxy-D-xylulose 5-phosphate reductoisomerase	1.77802	2.06739	0.299957	0.432512	0.615102	0.828883	0.00410974	0.00179706	0.998766	0.789148	0.371422	0.0378546
AT3G09270.1	Lus10017208.g	glutathione S-transferase TAU 8	1.02883	1.74462	-0.446286	0.67626	-0.383575	0.845795	0.0136373	0.00179706	0.970951	0.235116	0.998766	0.0413611
AT5G41330.1	Lus10024643.g	BTB/POZ domain with WD40/YVTN repeat-like protein	1.43194	2.16497	0.174417	0.0495887	0.906686	0.898549	0.00410974	0.00179706	0.998766	0.998895	0.0459191	0.046717
AT3G18830.1	Lus10042339.g	polyol/monosaccharide transporter 5	2.45041	3.75645	-0.0777982	0.584755	0.243429	0.91042	0.00410974	0.00179706	0.998766	0.38774	0.998766	0.0218909
AT1G05010.1	Lus10031530.g	ethylene-forming enzyme	1.05613	-0.0423991	0.130287	0.09312	0.4702	0.911184	0.00758036	0.998895	0.998766	0.998895	0.998766	0.00743264
AT4G37990.1	Lus10035956.g	elicitor-activated gene 3-2	1.9763	2.48323	0.314201	0.0479958	0.325807	0.913539	0.00410974	0.00179706	0.998766	0.998895	0.998766	0.0286955
AT2G28790.1	Lus10016572.g	Pathogenesis-related thaumatin superfamily protein	0.501388	1.56703	0.178902	0.504429	0.416996	0.937452	0.834205	0.00179706	0.998766	0.535255	0.998766	0.00612892
AT2G19810.1	Lus10035006.g	CCCH-type zinc finger family protein	1.26921	1.47008	0.219979	0.691342	0.601071	0.957139	0.00410974	0.00179706	0.998766	0.293105	0.63163	0.0352007
AT1G15550.1	Lus10023113.g	gibberellin 3-oxidase 1	0.342797	0.582379	-0.136708	0.81268	-0.209726	0.962809	0.998766	0.582016	0.998766	0.111226	0.998766	0.0306012
AT5G26340.1	Lus10010534.g	Major facilitator superfamily protein	3.15549	3.93431	0.352508	0.193724	0.580798	0.970763	0.00410974	0.00179706	0.998766	0.998895	0.472476	0.00478908
AT1G02360.1	Lus10009968.g	Chitinase family protein	1.70323	2.00964	0.120681	0.326745	0.526405	0.972401	0.00410974	0.00179706	0.998766	0.968125	0.811298	0.0267906
AT1G32100.1	Lus10010403.g	pinoresinol reductase 1	1.12042	1.82261	0.0740104	0.283903	-0.0910402	0.977849	0.00758036	0.00179706	0.998766	0.976514	0.998766	0.00869442
	Lus10000298.g		0.501191	1.62955	0.0234503	0.303851	1.3672	0.978878	0.90643	0.00179706	0.998766	0.957543	0.00410974	0.0167676
AT1G24140.1	Lus10005605.g	Matrixin family protein	3.46316	3.18168	-3.78143	-0.847779	0.174637	0.982306	0.00410974	0.00179706	0.00410974	0.119645	0.998766	0.0257906
	Lus10010378.g		0.666375	1.15448	0.226017	0.366421	0.00122119	0.986392	0.235924	0.00179706	0.998766	0.856912	0.998766	0.00179706
AT1G30700.1	Lus10023375.g	FAD-binding Berberine family protein	1.99926	2.76585	1.0101	0.458362	1.31861	1.00139	0.00410974	0.00179706	0.0107665	0.663751	0.00410974	0.00478908
AT4G02340.1	Lus10001210.g	alpha/beta-Hydrolases superfamily protein	1.94558	3.31446	0.0586397	0.268163	0.245603	1.01743	0.00410974	0.00179706	0.998766	0.998895	0.998766	0.00478908
AT2G14610.1	Lus10007102.g	pathogenesis-related gene 1	0.56435	0.171325	0.622019	-0.350918	1.16959	1.04204	0.998766	0.998895	0.985973	0.998895	0.0823367	0.0474979
AT3G26320.1	Lus10016601.g	cytochrome P450, family 71, subfamily B, polypeptide 36	2.9753	3.45365	1.32713	0.249433	0.790345	1.05107	0.00410974	0.00179706	0.00758036	0.998895	0.256722	0.00743264
AT1G45063.1	Lus10038098.g	copper ion binding;electron carriers	1.84534	2.00333	0.0970612	0.458633	0.72907	1.07786	0.00410974	0.00179706	0.998766	0.597304	0.148634	0.00478908
AT2G47180.1	Lus10010897.g	galactinol synthase 1	1.28371	0.287415	1.21367	0.376654	0.43761	1.09915	0.0215732	0.998895	0.0398361	0.948912	0.998766	0.0145417
AT5G52640.1	Lus10039008.g	heat shock protein 90.1	0.750585	0.992088	0.601553	0.178851	-0.261133	1.10088	0.816469	0.0768025	0.981702	0.998895	0.998766	0.0342975
AT1G70260.1	Lus10010696.g	nodulin MtN21 /EamA-like transporter family protein	0.104054	-1.91351	1.47114	0.191154	0.126453	1.10819	0.998766	0.00994494	0.00410974	0.998895	0.998766	0.0208923
AT1G29930.1	Lus10042219.g	chlorophyll A/B binding protein 1	0.900752	2.7429	0.00463173	0.328542	-0.941359	1.13646	0.366096	0.00179706	0.998766	0.998895	0.517436	0.0306012
AT3G54890.1	Lus10023509.g	photosystem I light harvesting complex gene 1	0.325198	0.935414	-0.204422	0.434258	-1.12488	1.13732	0.998766	0.162862	0.998766	0.9544	0.244297	0.043182
AT3G22060.1	Lus10027145.g	Receptor-like protein kinase-related family protein	3.14956	3.14332	-0.437079	0.0197851	0.156722	1.14127	0.00410974	0.00179706	0.998766	0.998895	0.998766	0.0352007
AT3G52970.1	Lus10021137.g	cytochrome P450, family 76, subfamily G, polypeptide 1	0.799391	0.830469	-0.161193	0.859065	0.228237	1.15274	0.110541	0.0589958	0.998766	0.0573233	0.998766	0.0033501
AT5G35320.1	Lus10011963.g		0.102025	0.594819	0.839471	-0.0753566	-0.440051	1.17132	0.998766	0.320085	0.313976	0.998895	0.998766	0.00478908
AT5G05320.1	Lus10033385.g	FAD/NAD(P)-binding oxidoreductase family protein	1.97416	4.75125	-0.706366	0.375744	-0.123128	1.17764	0.00410974	0.00179706	0.472476	0.9544	0.998766	0.00478908
AT3G16150.1	Lus10024795.g	N-terminal nucleophile aminohydrolases (Ntn hydrolases) superfamily protein	2.73485	4.576	-1.16695	0.456527	0.198495	1.183	0.0625962	0.00179706	0.0357067	0.720453	0.998766	0.00179706
AT5G62350.1	Lus10031133.g	Plant invertase/pectin methylesterase inhibitor superfamily protein	2.8851	3.06325	-0.280682	0.413104	0.323023	1.18815	0.00410974	0.00179706	0.998766	0.90867	0.998766	0.00478908
AT3G26040.1	Lus10005361.g	HXXXD-type acyl-transferase family protein	0.74349	-1.92351	0.852174	0.814672	1.23439	1.20666	0.420186	0.00994494	0.194861	0.191039	0.00758036	0.00743264
AT5G14780.1	Lus10032150.g	formate dehydrogenase	1.98182	2.34766	-0.190115	0.0589295	0.129765	1.24429	0.00410974	0.00179706	0.998766	0.998895	0.998766	0.00179706
AT5G01210.1	Lus10035519.g	HXXXD-type acyl-transferase family protein	3.24364	3.95461	0.309236	0.126145	0.306639	1.27512	0.00410974	0.00179706	0.998766	0.998895	0.998766	0.00179706
	Lus10005392.g		2.30116	3.12217	0.775577	0.667749	0.642562	1.27751	0.00410974	0.00179706	0.289875	0.437454	0.624592	0.00612892
AT2G35980.1	Lus10016962.g	Late embryogenesis abundant (LEA) hydroxyproline-rich glycoprotein family	2.60244	4.13895	-1.36395	-0.225327	0.446918	1.30258	0.00410974	0.00179706	0.0673025	0.998895	0.998766	0.0378546
AT5G38410.1	Lus10017597.g	Ribulose bisphosphate carboxylase (small chain) family protein	1.63857	1.6428	-0.650912	1.24825	-2.94727	1.30382	0.00410974	0.00179706	0.726432	0.00743264	0.00410974	0.00179706
AT1G22710.1	Lus10009428.g	sucrose-proton symporter 2	3.02827	2.77194	-0.219425	0.302216	0.315073	1.30676	0.00410974	0.00179706	0.998766	0.969871	0.998766	0.00179706
AT4G35180.1	Lus10022642.g	LYS/HIS transporter 7	1.62877	2.31353	-1.41869	-0.59919	-0.73974	1.31563	0.00410974	0.00179706	0.0239833	0.880054	0.610313	0.00612892
AT3G52710.1	Lus10021354.g		2.46157	2.93835	-0.0781528	-0.295838	0.194839	1.3265	0.00410974	0.00179706	0.998766	0.998895	0.998766	0.0145417
AT5G05340.1	Lus10034207.g	Peroxidase superfamily protein	-0.172364	-0.350928	-0.690408	1.06089	0.256187	1.3375	0.998766	0.913146	0.235924	0.00869442	0.998766	0.00179706
AT2G29420.1	Lus10001640.g	glutathione S-transferase tau 7	2.80031	4.00522	-0.800172	0.37994	-0.127707	1.3397	0.00410974	0.00179706	0.313446	0.9544	0.998766	0.00478908
AT3G10020.1	Lus10003372.g		2.20029	1.33436	1.89335	-0.0797053	0.568622	1.35552	0.00758036	0.00743264	0.0215732	0.998895	0.998766	0.00612892
AT5G03795.1	Lus10013790.g	Exostosin family protein	3.78096	4.68565	-1.05789	-0.848887	-0.121778	1.36137	0.00410974	0.00179706	0.563256	0.735995	0.998766	0.0458571
AT5G02500.1	Lus10029455.g	heat shock cognate protein 70-1	1.48067	1.10623	1.34106	0.516344	-0.599845	1.38883	0.59361	0.905142	0.604776	0.966231	0.998766	0.0325618
AT1G49000.1	Lus10042953.g		1.44725	2.41847	0.000472758	0.306722	0.182874	1.40025	0.00410974	0.00179706	0.998766	0.998895	0.998766	0.0378546
AT1G17170.1	Lus10030362.g	glutathione S-transferase TAU 24	0.311755	2.55421	-1.71552	0.49427	-0.866268	1.40619	0.998766	0.00179706	0.00410974	0.94926	0.331215	0.0145417
AT4G36810.1	Lus10023259.g	geranylgeranyl pyrophosphate synthase 1	2.27093	1.33126	0.729618	0.772007	1.53049	1.41969	0.00410974	0.0306012	0.73915	0.603201	0.00758036	0.0167676
	Lus10016421.g		-0.59665	-0.116565	0.279788	1.16195	1.21586	1.42192	0.672107	0.998895	0.998766	0.00743264	0.00410974	0.0033501
AT1G17860.1	Lus10007888.g	Kunitz family trypsin and protease inhibitor protein	5.33984	3.88991	0.0403717	0.346512	1.55654	1.42572	0.00410974	0.00179706	0.998766	0.998895	0.0313423	0.0111184
AT5G02500.1	Lus10005953.g	heat shock cognate protein 70-1	1.56894	1.99202	1.09976	0.44521	-0.264556	1.42914	0.00410974	0.00179706	0.0608641	0.799812	0.998766	0.00179706
	Lus10039654.g		2.13925	3.38444	-0.337338	0.984126	-0.352055	1.43054	0.00410974	0.00179706	0.998766	0.0548587	0.998766	0.00179706
AT3G51680.1	Lus10029438.g	NAD(P)-binding Rossmann-fold superfamily protein	0.904134	1.84311	0.297466	0.491414	0.639216	1.43112	0.310651	0.00179706	0.998766	0.953855	0.875852	0.0134359
AT1G08090.1	Lus10016121.g	nitrate transporter 2:1	0.116049	-2.75711	1.88792	0.754664	1.60543	1.45595	0.998766	0.00478908	0.00410974	0.296781	0.00410974	0.00179706
AT1G26800.1	Lus10012819.g	RING/U-box superfamily protein	1.50397	2.29217	0.889248	0.358769	-0.132529	1.48217	0.464231	0.00179706	0.858202	0.998895	0.998766	0.029634
AT1G29930.1	Lus10023322.g	chlorophyll A/B binding protein 1	-0.0067695	0.643289	-0.222803	0.877463	-1.07344	1.48417	0.998766	0.331748	0.998766	0.0564694	0.0418852	0.00179706
AT4G31940.1	Lus10011658.g	cytochrome P450, family 82, subfamily C, polypeptide 4	2.53475	4.52002	-1.70975	0.667639	-1.19499	1.53596	0.00410974	0.00179706	0.00410974	0.384129	0.0439061	0.00179706
AT3G53150.1	Lus10014401.g	UDP-glucosyl transferase 73D1	4.08539	4.52051	-1.08876	0.522728	0.42854	1.54033	0.00410974	0.00179706	0.549671	0.961968	0.998766	0.0334885
AT2G16890.2	Lus10022221.g	UDP-Glycosyltransferase superfamily protein	3.09258	3.10373	0.231672	0.338266	1.29296	1.56497	0.00410974	0.00179706	0.998766	0.9268	0.00758036	0.00179706
AT5G63180.1	Lus10022310.g	Pectin lyase-like superfamily protein	0.397101	-0.483226	-0.653332	1.25902	0.842317	1.56613	0.998766	0.837404	0.799669	0.00179706	0.197005	0.00179706
AT3G21690.1	Lus10002067.g	MATE efflux family protein	3.52732	4.11258	-0.291109	0.160761	0.528804	1.57209	0.00410974	0.00179706	0.998766	0.998895	0.842388	0.00179706
AT1G47530.1	Lus10026323.g	MATE efflux family protein	3.07141	3.30129	-0.305527	-0.109788	0.288957	1.58652	0.00410974	0.00179706	0.998766	0.998895	0.998766	0.00478908
AT2G47140.1	Lus10034626.g	NAD(P)-binding Rossmann-fold superfamily protein	2.75526	3.37044	0.0997555	0.175187	0.669577	1.59312	0.00410974	0.00179706	0.998766	0.998895	0.540864	0.00179706
AT5G06730.1	Lus10027984.g	Peroxidase superfamily protein	3.00591	3.86287	-0.614775	-0.132567	0.339638	1.61356	0.00410974	0.00179706	0.998766	0.998895	0.998766	0.00179706
AT5G52390.1	Lus10012788.g	PAR1 protein	2.86177	2.02027	-0.815029	0.832971	0.633877	1.63972	0.00410974	0.0033501	0.998766	0.685526	0.998766	0.0178237
AT3G48280.1	Lus10043308.g	cytochrome P450, family 71, subfamily A, polypeptide 25	3.39412	3.69734	0.00174475	-1.20788	0.843406	1.66043	0.00410974	0.00179706	0.998863	0.305272	0.278626	0.00179706
AT5G53870.1	Lus10009196.g	early nodulin-like protein 1	3.66659	4.81311	0.192495	0.150837	0.5051	1.66392	0.00410974	0.00179706	0.998766	0.998895	0.998766	0.00179706
AT1G03220.1	Lus10036343.g	Eukaryotic aspartyl protease family protein	4.43292	5.39497	-0.216522	0.55439	0.614898	1.66628	0.00410974	0.00179706	0.998766	0.839379	0.896838	0.00179706
AT3G09520.1	Lus10024438.g	exocyst subunit exo70 family protein H4	2.32107	4.46991	-1.65365	-0.506793	0.786126	1.68176	0.00410974	0.00179706	0.153695	0.998895	0.753988	0.0167676
AT4G17030.1	Lus10011013.g	expansin-like B1	5.19988	5.37181	-0.319238	0.557625	0.896537	1.69333	0.00410974	0.00179706	0.998766	0.868501	0.294599	0.00179706
AT3G51680.1	Lus10029368.g	NAD(P)-binding Rossmann-fold superfamily protein	1.84418	2.73826	0.249934	0.112713	0.69468	1.70282	0.00410974	0.00179706	0.998766	0.998895	0.998766	0.00743264
AT3G54420.1	Lus10024367.g	homolog of carrot EP3-3 chitinase	4.89097	3.32989	-3.32727	-5.37701	1.22242	1.72061	0.00410974	0.00179706	0.530927	0.342799	0.800277	0.015656
AT5G07050.1	Lus10008708.g	nodulin MtN21 /EamA-like transporter family protein	3.45529	2.65113	0.719573	0.535384	0.713852	1.72577	0.00410974	0.00179706	0.998766	0.979696	0.998766	0.0198757
AT1G26800.1	Lus10030464.g	RING/U-box superfamily protein	0.869422	1.49306	0.984302	0.557465	0.0257063	1.75028	0.814104	0.203157	0.418648	0.842689	0.998766	0.00179706
AT1G17860.1	Lus10007889.g	Kunitz family trypsin and protease inhibitor protein	7.2491	5.34733	-0.153095	0.377552	2.4601	1.76167	0.00410974	0.00179706	0.998766	0.998895	0.00758036	0.0111184
AT1G08080.1	Lus10021455.g	alpha carbonic anhydrase 7	2.39037	2.7943	-0.307455	0.660428	0.340618	1.78868	0.00410974	0.00179706	0.998766	0.902368	0.998766	0.0145417
AT2G41480.1	Lus10012684.g	Peroxidase superfamily protein	3.32349	3.88117	-2.60048	-0.254021	0.38731	1.81355	0.00410974	0.00179706	0.00410974	0.998895	0.998766	0.00179706
AT1G71890.1	Lus10018915.g	Major facilitator superfamily protein	4.8278	3.80133	2.19317	0.887553	2.99922	1.84923	0.00410974	0.00179706	0.249244	0.782268	0.0418852	0.0422777
AT5G49910.1	Lus10035781.g	chloroplast heat shock protein 70-2	0.221002	0.671263	0.931222	0.402605	-0.486295	1.85921	0.998766	0.838921	0.654026	0.998895	0.998766	0.00179706
AT4G36220.1	Lus10041811.g	ferulic acid 5-hydroxylase 1	2.84219	3.02087	0.244509	1.13536	0.62905	1.86869	0.00410974	0.00179706	0.998766	0.0923042	0.971842	0.00179706
	Lus10016111.g		3.18359	2.34891	-0.450352	1.32906	0.98297	1.92572	0.00410974	0.00179706	0.998766	0.0915797	0.744879	0.00612892
AT5G11880.1	Lus10004154.g	Pyridoxal-dependent decarboxylase family protein	3.15047	4.09487	0.68617	-0.222917	0.862988	1.99591	0.00410974	0.00179706	0.998766	0.998895	0.987027	0.046717
AT5G05340.1	Lus10006534.g	Peroxidase superfamily protein	-2.20694	-2.65138	-0.196141	1.07117	0.924589	2.00583	0.00410974	0.00179706	0.998766	0.0378546	0.08569	0.00179706
AT1G71890.1	Lus10028616.g	Major facilitator superfamily protein	4.24245	3.82838	2.249	0.205496	2.52289	2.008	0.00410974	0.00179706	0.00410974	0.998895	0.00410974	0.0033501
AT4G17770.1	Lus10019982.g	trehalose phosphatase/synthase 5	3.54858	5.19589	-0.613841	0.359227	-0.0898045	2.01663	0.00410974	0.00179706	0.998766	0.998895	0.998766	0.00179706
AT3G23240.1	Lus10011829.g	ethylene response factor 1	3.94212	4.16429	-2.05044	-0.267109	0.304505	2.02527	0.00410974	0.00179706	0.087165	0.998895	0.998766	0.0248403
AT2G47140.1	Lus10013595.g	NAD(P)-binding Rossmann-fold superfamily protein	3.45458	4.72881	-0.434546	-0.580327	0.726143	2.03631	0.00410974	0.00179706	0.998766	0.956398	0.731266	0.00179706
AT5G42500.1	Lus10032939.g	Disease resistance-responsive (dirigent-like protein) family protein	3.41357	2.95069	-0.369698	0.925705	1.2395	2.06559	0.00410974	0.00179706	0.998766	0.555621	0.275343	0.0033501
AT4G17500.1	Lus10004368.g	ethylene responsive element binding factor 1	3.27072	4.30222	-0.0145465	0.182949	1.26209	2.0699	0.00410974	0.00179706	0.998766	0.998895	0.0398361	0.00179706
AT2G43000.1	Lus10038332.g	NAC domain containing protein 42	2.77867	4.27061	-2.28398	1.24167	-1.14115	2.0739	0.00410974	0.00179706	0.00410974	0.103711	0.12947	0.0033501
AT1G45063.2	Lus10006657.g	copper ion binding;electron carriers	3.44219	3.81438	-0.410273	-0.0525387	1.14836	2.09824	0.00410974	0.40224	0.998766	0.998895	0.0761893	0.00478908
	Lus10016819.g		3.82282	3.83212	0.994592	0.683886	1.02694	2.12279	0.00410974	0.00179706	0.87048	0.918075	0.730115	0.00612892
AT1G73990.1	Lus10013332.g	signal peptide peptidase	3.17247	4.61128	-2.03386	0.293026	-0.513969	2.12469	0.00410974	0.00179706	0.12947	0.998895	0.998766	0.00179706
	Lus10006569.g		4.50727	4.55303	-1.91386	-0.408575	0.978635	2.13378	0.00410974	0.00179706	0.265296	0.998895	0.838749	0.0238918
AT1G68360.1	Lus10029204.g	C2H2 and C2HC zinc fingers superfamily protein	3.0907	4.31549	0.314928	0.0446501	-0.231588	2.1733	0.00410974	0.00179706	0.998766	0.998895	0.998766	0.00994494
AT4G31940.1	Lus10025901.g	cytochrome P450, family 82, subfamily C, polypeptide 4	3.19749	4.74207	-1.77804	0.6271	-0.386241	2.18917	0.00410974	0.00179706	0.0239833	0.893579	0.998766	0.00179706
AT1G10340.1	Lus10037894.g	Ankyrin repeat family protein	3.51198	4.62235	-1.96862	-0.590964	0.0234129	2.22387	0.00410974	0.00179706	0.175697	0.996162	0.998766	0.00179706
AT5G49360.1	Lus10016858.g	beta-xylosidase 1	2.29175	4.22122	-0.8331	-0.000759662	0.587653	2.2504	0.998766	0.990402	0.998766	0.999344	0.998766	0.0198757
AT4G36810.1	Lus10017624.g	geranylgeranyl pyrophosphate synthase 1	3.74676	4.82263	0.638426	0.320284	0.634734	2.26653	0.00410974	0.00179706	0.998766	0.998895	0.998766	0.00179706
AT3G54420.1	Lus10010866.g	homolog of carrot EP3-3 chitinase	3.48519	5.23102	-1.87948	0.418221	-0.476509	2.41374	0.00410974	0.00179706	0.00410974	0.933425	0.998766	0.00179706
AT5G06730.1	Lus10008173.g	Peroxidase superfamily protein	3.97551	5.00647	-0.345794	0.149927	0.438279	2.4175	0.00410974	0.279616	0.998766	0.998895	0.998766	0.00179706
AT4G35150.1	Lus10006691.g	O-methyltransferase family protein	5.46628	4.32473	-3.34614	-3.73186	1.03007	2.438	0.00410974	0.00179706	0.00410974	0.00179706	0.184204	0.00179706
AT5G13080.1	Lus10003128.g	WRKY DNA-binding protein 75	4.49351	5.00333	-0.295468	-0.171638	0.169073	2.47881	0.00410974	0.00179706	0.998766	0.998895	0.998766	0.0033501
AT2G45220.1	Lus10038917.g	Plant invertase/pectin methylesterase inhibitor superfamily	4.25965	4.66711	1.3991	0.661365	1.81376	2.49101	0.00410974	0.00179706	0.17338	0.940008	0.0535852	0.00179706
	Lus10005608.g		6.37534	4.97113	2.10578	1.25659	1.71853	2.50385	0.00410974	0.00179706	0.0191108	0.355709	0.0673025	0.0033501
AT4G17030.1	Lus10001009.g	expansin-like B1	3.50257	3.40613	-1.49321	0.146786	1.49798	2.51934	0.00410974	0.00179706	0.635388	0.998895	0.216072	0.00612892
AT3G51680.1	Lus10029369.g	NAD(P)-binding Rossmann-fold superfamily protein	3.84992	5.70321	-2.19445	0.499746	0.202025	2.52415	0.00410974	0.00179706	0.00410974	0.832673	0.998766	0.00179706
AT3G12120.1	Lus10004177.g	fatty acid desaturase 2	3.65245	4.78661	-0.342166	0.569991	0.690664	2.58367	0.00410974	0.00179706	0.998766	0.842689	0.639248	0.00179706
AT5G19855.1	Lus10009941.g	Chaperonin-like RbcX protein	5.54257	6.55857	0.140578	0.252175	0.821963	2.58565	0.00410974	0.00179706	0.998766	0.998895	0.998766	0.00612892
AT4G11650.1	Lus10006302.g	osmotin 34	5.80049	4.94498	-3.42506	-2.16727	1.16959	2.58641	0.00410974	0.00179706	0.00410974	0.00179706	0.0478363	0.00179706
AT3G05370.1	Lus10000228.g	receptor like protein 31	2.63188	4.2868	-2.52454	-1.87484	-0.022456	2.59806	0.00410974	0.00179706	0.641402	1	0.998766	0.0286955
AT5G13080.1	Lus10011346.g	WRKY DNA-binding protein 75	5.33641	6.18743	-0.677154	0.342531	0.125696	2.60714	0.00410974	0.00179706	0.998766	0.998895	0.998766	0.00179706
AT2G36830.1	Lus10023913.g	gamma tonoplast intrinsic protein	4.23457	4.2379	0.88672	0.286843	1.56081	2.62237	0.00410974	0.00179706	0.942871	0.998895	0.101931	0.00179706
AT4G11650.1	Lus10017170.g	osmotin 34	5.33907	5.26651	-3.74921	-0.68327	0.858699	2.6282	0.00410974	0.00179706	0.00410974	0.719715	0.92507	0.00179706
AT3G12500.1	Lus10028377.g	basic chitinase	4.31528	6.18823	0.176581	0.49085	0.695936	2.68768	0.00410974	0.00179706	0.998766	0.861025	0.320243	0.00179706
AT1G03220.1	Lus10010278.g	Eukaryotic aspartyl protease family protein	4.86991	6.56519	-0.324859	0.148084	1.38774	2.73451	0.00410974	0.00179706	0.998766	0.998895	0.00410974	0.00179706
AT5G05340.1	Lus10003573.g	Peroxidase superfamily protein	1.09115	-0.831429	0.268952	0.502087	1.88488	2.75235	0.715828	0.998895	0.998766	0.998895	0.0215732	0.00179706
AT5G43440.1	Lus10022192.g	2-oxoglutarate (2OG) and Fe(II)-dependent oxygenase superfamily protein	3.71436	5.26808	-1.27736	0.544541	0.0426872	2.78189	0.0459191	0.00179706	0.998766	0.998895	0.998766	0.0229206
AT4G15440.1	Lus10035289.g	hydroperoxide lyase 1	4.48541	6.05837	-1.14425	-0.321703	0.943172	2.79485	0.00410974	0.00179706	0.0823367	0.998895	0.10635	0.00179706
AT1G13110.1	Lus10029035.g	cytochrome P450, family 71 subfamily B, polypeptide 7	3.81285	5.04185	-1.45464	0.32136	0.211183	2.80187	0.00410974	0.00179706	0.257585	0.998895	0.998766	0.00179706
AT2G36780.1	Lus10027739.g	UDP-Glycosyltransferase superfamily protein	4.9927	6.32937	0.302097	0.397683	0.93809	2.84372	0.00410974	0.00179706	0.998766	0.998895	0.352978	0.00179706
	Lus10005629.g		3.42344	4.93917	-0.153369	0.212784	0.95492	2.84854	0.00410974	0.00179706	0.998766	0.998895	0.606304	0.00179706
AT3G48310.1	Lus10030530.g	cytochrome P450, family 71, subfamily A, polypeptide 22	3.81895	4.42302	-0.946719	-0.142458	0.797152	2.87459	0.00410974	0.00179706	0.885219	0.998895	0.792565	0.00179706
AT2G45220.1	Lus10027202.g	Plant invertase/pectin methylesterase inhibitor superfamily	4.935	5.80991	1.57282	0.878447	1.75415	2.90197	0.00410974	0.00179706	0.00410974	0.264094	0.00410974	0.00179706
AT3G12910.1	Lus10036194.g	NAC (No Apical Meristem) domain transcriptional regulator superfamily protein	4.39727	5.22081	-1.54602	0.615472	0.407965	2.90277	0.00410974	0.00179706	0.453692	0.960861	0.998766	0.0033501
AT1G17860.1	Lus10022302.g	Kunitz family trypsin and protease inhibitor protein	8.76213	7.68738	0.358551	0.224313	3.45686	2.99661	0.00410974	0.00179706	0.998766	0.998895	0.00410974	0.00179706
AT3G54420.1	Lus10024366.g	homolog of carrot EP3-3 chitinase	5.94614	6.47641	-3.11859	-1.37775	0.731159	3.02234	0.00410974	0.00179706	0.00410974	0.0167676	0.826583	0.00179706
	Lus10015339.g		4.45894	5.87145	-2.27236	0.556641	0.2475	3.03443	0.998766	0.00179706	0.00410974	0.388997	0.998766	0.00179706
AT4G02340.1	Lus10005858.g	alpha/beta-Hydrolases superfamily protein	3.69438	6.07668	-0.967616	0.385977	0.379814	3.0857	0.00410974	0.00179706	0.661197	0.998895	0.998766	0.00179706
AT2G28630.1	Lus10015222.g	3-ketoacyl-CoA synthase 12	6.50261	6.68576	-0.278292	-0.967062	0.807076	3.14904	0.0239833	0.00179706	1	1	1	0.0178237
AT5G14040.1	Lus10016720.g	phosphate transporter 3;1	2.8729	6.13876	-0.699214	0.708614	0.375338	3.26977	0.00410974	0.0033501	0.998766	0.998895	0.998766	0.0257906
AT1G17860.1	Lus10026357.g	Kunitz family trypsin and protease inhibitor protein	10.1159	7.17928	0.0515568	0.447578	5.218	3.28486	0.44745	0.00179706	1	0.998895	0.44745	0.0033501
	Lus10036864.g		5.2208	6.49768	0.372751	0.930266	-0.00552354	3.32191	0.00410974	0.00179706	0.998766	0.907937	0.998766	0.0122956
AT1G06620.1	Lus10022191.g	2-oxoglutarate (2OG) and Fe(II)-dependent oxygenase superfamily protein	4.4773	6.60995	-2.07646	0.520158	0.0725666	3.62379	0.00410974	0.00179706	0.00410974	0.772263	0.998766	0.00179706
AT3G12120.1	Lus10004176.g	fatty acid desaturase 2	5.76118	6.0202	-0.937934	0.13112	1.8537	3.62412	0.00410974	0.00179706	0.998766	0.998895	0.201231	0.00179706
AT3G26330.1	Lus10010545.g	cytochrome P450, family 71, subfamily B, polypeptide 37	4.60673	6.13391	0.357264	0.43372	1.30646	3.63077	0.00410974	0.00179706	0.998766	0.998895	0.479701	0.00179706
AT1G03940.1	Lus10039746.g	HXXXD-type acyl-transferase family protein	4.18147	5.87554	-0.63801	0.894741	1.12124	3.63505	0.00410974	0.00179706	0.998766	0.768383	0.294599	0.00179706
AT1G17860.1	Lus10039209.g	Kunitz family trypsin and protease inhibitor protein	10.636	7.7148	1.2249	-1.19482	6.062	3.64941	0.12712	0.00179706	0.998766	0.786804	0.12712	0.00179706
AT3G48320.1	Lus10043311.g	cytochrome P450, family 71, subfamily A, polypeptide 21	4.18036	4.96115	-0.230149	0.521878	1.38431	3.73194	0.00410974	0.00179706	0.998766	0.998895	0.0808684	0.00179706
AT1G17860.1	Lus10039210.g	Kunitz family trypsin and protease inhibitor protein	10.4975	8.04227	1.83759	-0.525512	5.32835	3.80093	0.00758036	0.00179706	0.493351	0.998895	0.00758036	0.00179706
AT3G48280.1	Lus10041951.g	cytochrome P450, family 71, subfamily A, polypeptide 25	5.43882	6.47634	-0.962806	0.317331	1.17831	3.81615	0.00410974	0.00179706	0.998766	0.998895	0.433108	0.00179706
AT3G04720.1	Lus10006552.g	pathogenesis-related 4	6.08479	7.82426	-2.61959	0.127694	0.837069	3.82798	0.00410974	0.00179706	0.817083	0.998895	0.998766	0.00179706
AT3G48700.1	Lus10021743.g	carboxyesterase 13	4.59808	6.76299	-0.742298	0.207559	-0.1195	3.86977	0.00410974	0.00179706	0.998766	1	0.998766	0.00612892
AT1G19250.1	Lus10005178.g	flavin-dependent monooxygenase 1	5.60962	6.56363	-0.512625	0.180786	0.87237	3.89182	0.00410974	0.00743264	1	1	0.998766	0.0167676
AT2G15480.2	Lus10019833.g	UDP-glucosyl transferase 73B5	4.58256	7.05081	-1.79761	0.982703	0.879076	3.90299	0.00410974	0.00179706	0.312663	0.88374	0.833419	0.00179706
AT3G26230.1	Lus10019461.g	cytochrome P450, family 71, subfamily B, polypeptide 24	4.91351	6.34881	-1.7394	0.827681	0.890115	3.96312	0.0107665	0.00179706	0.381083	0.919599	0.998766	0.00179706
AT4G31940.1	Lus10038200.g	cytochrome P450, family 82, subfamily C, polypeptide 4	3.20706	5.91839	-1.68806	1.2292	0.119523	3.9946	0.00410974	0.00179706	0.0215732	0.284435	0.998766	0.00179706
AT1G13080.1	Lus10043312.g	cytochrome P450, family 71, subfamily B, polypeptide 2	4.39791	6.32833	-0.0670527	0.704655	1.00459	4.05941	0.00410974	0.00179706	0.998766	0.964319	0.338248	0.00179706
AT3G26330.1	Lus10012879.g	cytochrome P450, family 71, subfamily B, polypeptide 37	4.48177	6.15873	-1.58412	0.434116	0.805947	4.09442	0.00410974	0.00179706	0.219712	0.998895	0.814559	0.00179706
AT3G54420.1	Lus10003231.g	homolog of carrot EP3-3 chitinase	6.41909	7.246	-3.14567	-1.86232	1.31378	4.09529	0.0165059	0.164568	0.00410974	0.00179706	0.00410974	0.00179706
AT3G51680.1	Lus10014226.g	NAD(P)-binding Rossmann-fold superfamily protein	5.1528	5.93982	-3.96465	1.86958	1.10348	4.31319	0.00410974	0.0033501	0.998766	0.448978	0.998766	0.0167676
	Lus10014508.g		5.84375	8.44292	-3.74564	-1.29953	1.63361	4.6449	0.0591888	0.259986	0.952388	0.841732	0.809925	0.00179706
AT5G48485.1	Lus10039511.g	Bifunctional inhibitor/lipid-transfer protein/seed storage 2S albumin superfamily protein	6.26708	8.08803	-0.166905	-0.539033	0.81978	4.84634	0.00410974	0.00478908	0.998766	0.998895	0.998766	0.00743264
AT4G31940.1	Lus10025902.g	cytochrome P450, family 82, subfamily C, polypeptide 4	5.30391	7.67157	-2.23013	0.875246	0.924172	4.93067	0.00410974	0.00179706	0.00410974	0.460166	0.159585	0.00179706
AT4G31940.1	Lus10003147.g	cytochrome P450, family 82, subfamily C, polypeptide 4	6.20431	8.81042	-1.84069	0.892147	0.888733	5.0962	0.00410974	0.00179706	0.316254	0.939237	0.926196	0.00179706
AT4G35160.1	Lus10007035.g	O-methyltransferase family protein	8.86935	8.58052	-4.04282	-0.333441	3.21893	5.31541	0.00410974	0.00179706	0.998766	0.998895	0.00410974	0.00179706
AT4G31940.1	Lus10003148.g	cytochrome P450, family 82, subfamily C, polypeptide 4	7.40549	8.46369	-3.37155	0.937021	1.70285	5.3269	0.00410974	0.00179706	1	0.958893	0.258536	0.00179706
AT2G41480.1	Lus10020826.g	Peroxidase superfamily protein	7.19515	6.84214	0.404686	0.585957	4.41493	5.36198	0.00410974	0.00179706	0.998766	0.992772	0.00410974	0.00179706
AT1G13110.1	Lus10034230.g	cytochrome P450, family 71 subfamily B, polypeptide 7	6.61587	8.14291	-1.16332	1.12446	2.0065	5.44273	0.00410974	0.00179706	0.487826	0.54689	0.00410974	0.00179706
AT2G19070.1	Lus10005358.g	spermidine hydroxycinnamoyl transferase	7.10573	8.25462	-1.72217	0.577561	2.22134	5.44791	0.00410974	0.00179706	0.112003	0.965371	0.00410974	0.00179706
	Lus10032178.g		5.99498	8.69286	-3.55262	0.424938	1.20732	5.44996	0.00410974	0.00179706	0.00410974	0.953158	0.0313423	0.00179706
AT4G35160.1	Lus10006692.g	O-methyltransferase family protein	6.84887	8.71122	-3.10796	1.84366	1.85556	5.57791	0.0165059	0.00179706	1	0.338207	0.531401	0.00179706
AT3G57270.1	Lus10019801.g	beta-1,3-glucanase 1	7.76644	7.84772	-4.38543	-2.99271	2.65847	5.6227	0.0930346	0.00179706	0.0377796	0.00179706	0.00410974	0.00179706
AT5G05600.1	Lus10004808.g	2-oxoglutarate (2OG) and Fe(II)-dependent oxygenase superfamily protein	9.13749	9.69011	2.5859	-0.137382	4.03394	5.83617	0.0357067	0.0491556	0.189488	1	0.0478363	0.0491556
AT2G14610.1	Lus10020493.g	pathogenesis-related gene 1	9.17178	8.97266	-3.61032	-0.512232	4.0273	6.00951	0.998766	0.00179706	0.00758036	0.920444	0.00410974	0.00179706
AT4G31940.1	Lus10002357.g	cytochrome P450, family 82, subfamily C, polypeptide 4	8.00244	9.98889	-4.24637	0.81316	1.16371	6.06796	0.00410974	0.00179706	1	1	0.827916	0.00179706
AT3G04720.1	Lus10003265.g	pathogenesis-related 4	9.19085	9.72868	-3.90828	-2.46895	3.11738	6.13566	0.951659	0.00179706	0.998766	0.528853	0.402341	0.00179706
AT2G14610.1	Lus10012479.g	pathogenesis-related gene 1	7.92636	9.54436	-4.03869	-0.16554	2.51146	6.29205	0.00410974	0.00179706	0.0107665	0.998895	0.00410974	0.00179706
AT1G20030.2	Lus10004410.g	Pathogenesis-related thaumatin superfamily protein	9.22813	11.207	-2.58896	-0.779594	4.89929	8.21356	0.00410974	0.00179706	0.0640851	0.908244	0.00410974	0.00179706
